# Supplementary material for: 3D modeling of vector/edge finite element method for multi-ablation technique for large tumor-computational approach
Source: PLoS One. 2023 Jul 28;18(7):e0289262. doi: 10.1371/journal.pone.0289262 (PMC10381062; doi:10.1371/journal.pone.0289262)
Supplement: S1 Data — (ZIP) [file pone.0289262.s001.zip]

Archive with 6 entries (5 files):
- Data/
- Data/cell_alive_3min.csv
- Data/cell_alive_4min.csv
- Data/MALT_2CM_TU_2_132.msh
- Data/Bio_heat.py
- Data/SAR.py
