# Supplementary material for: 3D modeling of vector/edge finite element method for multi-ablation technique for large tumor-computational approach
Source: PLoS One. 2023 Jul 28;18(7):e0289262. doi: 10.1371/journal.pone.0289262 (PMC10381062; doi:10.1371/journal.pone.0289262)
Supplement: S1 Data — (ZIP) [file pone.0289262.s001.zip › Data/cell_alive_3min.csv]

Point ID	Points_0	Points_1	Points_2	Points_Magnitude	f_16172
0	-0.00616324	-0.00923882	0.0219632	0.0246115	0.000645345
1	-0.00559065	-0.00957313	0.0220069	0.0246415	0.0017032
2	-0.00569599	-0.00914043	0.0216457	0.024177	0.000509449
3	-0.00617303	-0.00930639	0.0214577	0.0241898	0.000583486
4	0.0101599	0.00203084	0.0294538	0.031223	0.408658
5	0.011222	0.00253448	0.0302483	0.0323622	0.583345
6	0.00967986	0.00261181	0.0304118	0.0320218	0.401119
7	0.0105045	0.00295253	0.0296756	0.0316181	0.408684
8	-0.0031226	-0.00795278	0.0163648	0.0184609	0.00649739
9	-0.00389798	-0.00807874	0.0168293	0.0190706	0.00142403
10	-0.00311439	-0.00756373	0.0170629	0.0189223	0.00237169
11	-0.00375597	-0.00751412	0.0164526	0.0184731	0.00136979
12	0.00539009	-0.00846438	0.0311238	0.0327015	0.316361
13	0.00593888	-0.00883154	0.031044	0.0328177	0.361326
14	0.00591896	-0.00893846	0.0316439	0.0334106	0.458944
15	0.00572487	-0.00820817	0.031313	0.0328733	0.296979
16	-0.00374655	-0.00575037	0.0133776	0.0150354	0.0375447
17	-0.00280745	-0.00617781	0.0139335	0.015498	0.0467877
18	-0.00277772	-0.00479116	0.013714	0.01479	0.0609741
19	-0.00306044	-0.00579681	0.0124637	0.0140824	0.159294
20	-0.0100399	-0.00678782	0.0320605	0.0342746	0.39071
21	-0.00987675	-0.00627484	0.0315395	0.0336402	0.295092
22	-0.0101034	-0.00673975	0.0312424	0.03352	0.308105
23	-0.00969184	-0.00655761	0.0318498	0.0339315	0.30961
24	-0.00562478	0.0147902	0.0271393	0.0314154	0.616098
25	-0.00564722	0.0156319	0.0275764	0.0321979	0.747037
26	-0.00468361	0.0156245	0.0272436	0.0317533	0.722943
27	-0.0048532	0.0146778	0.0273962	0.031457	0.6002
28	-0.00250613	0.00708817	0.0162997	0.01795	0.00886332
29	-0.00171361	0.00758571	0.0164662	0.0182103	0.0145671
30	-0.00222283	0.00765988	0.0160947	0.0179626	0.014677
31	-0.00238567	0.00783753	0.0167244	0.0186232	0.00904735
32	0.00490401	-0.00764337	0.0320485	0.0333103	0.351495
33	0.00504905	-0.00802186	0.0326933	0.0340396	0.478413
34	0.00451556	-0.00842186	0.0322973	0.0336813	0.498048
35	0.00529712	-0.00813779	0.0322009	0.033633	0.416899
36	0.00547967	0.00592254	0.0126127	0.0149727	0.0567478
37	0.00528162	0.00635243	0.0117744	0.0143835	0.131269
38	0.00490195	0.00646542	0.0127313	0.0150969	0.0543802
39	0.00542326	0.00654638	0.0125799	0.0151829	0.0479706
40	-0.00867232	-0.00416789	0.0220078	0.0240192	0.00060995
41	-0.00864119	-0.00476862	0.021725	0.0238618	0.000247778
42	-0.00855722	-0.00423665	0.0213853	0.0234202	0.000366815
43	-0.0082776	-0.00466496	0.0221598	0.024111	0.000181939
44	-0.00571702	0.00827308	0.0232473	0.0253292	0.000570916
45	-0.00618563	0.00810844	0.0234519	0.0255734	0.000529056
46	-0.00576909	0.00875965	0.023582	0.0258094	0.00117806
47	-0.00612958	0.00883021	0.0233103	0.0256693	0.00103663
48	-0.00700183	-0.007895	0.030306	0.0320906	0.0769326
49	-0.00729087	-0.00784642	0.0301759	0.0320204	0.0771022
50	-0.00725027	-0.0078593	0.0304384	0.0322619	0.0894327
51	-0.00734999	-0.00824955	0.0300117	0.0319809	0.0777939
52	-0.0139907	0.00230302	0.0258865	0.0295154	0.623018
53	-0.01398	0.00164906	0.0265374	0.0300399	0.64995
54	-0.0146693	0.00210829	0.0263135	0.0301999	0.727476
55	-0.0139192	0.00173249	0.0255748	0.0291687	0.604642
56	-0.0098163	-0.0133339	0.0186661	0.0249515	0.605655
57	-0.0102623	-0.0130326	0.0197375	0.0257824	0.559153
58	-0.009886	-0.0141932	0.0196003	0.026141	0.7373
59	-0.0105763	-0.0134713	0.0186914	0.0253516	0.69938
60	0.00926338	0.00663403	0.0193257	0.0224344	0.000430343
61	0.00946669	0.00742748	0.0194344	0.0228578	0.000575987
62	0.00940022	0.00685332	0.0202879	0.0233866	0.00061025
63	0.009024	0.00708444	0.0195158	0.0226382	0.000216666
64	-0.00765562	-0.0115606	0.0291343	0.0322655	0.427643
65	-0.00796258	-0.0114858	0.0285234	0.0317634	0.376526
66	-0.00809594	-0.0120787	0.0293147	0.032723	0.563507
67	-0.00768139	-0.0123353	0.0290248	0.0324593	0.565849
68	-0.000634533	-0.00972655	0.0252218	0.0270397	0.107845
69	-0.000282339	-0.0102885	0.0247055	0.0267637	0.150259
70	-0.000356618	-0.0106415	0.0252742	0.0274255	0.212863
71	-8.65723e-05	-0.00987776	0.0254918	0.0273388	0.142628
72	0.00246341	-0.0111486	0.0196802	0.0227524	0.199056
73	0.00332141	-0.0110919	0.0192172	0.0224358	0.164126
74	0.00245867	-0.0106015	0.0190554	0.0219441	0.128525
75	0.00293062	-0.0106689	0.0195313	0.0224474	0.108892
76	-0.0107112	0.00632944	0.0346263	0.0367936	0.742322
77	-0.0107004	0.00660043	0.0354406	0.0376046	0.789456
78	-0.0109042	0.00693395	0.0346362	0.0369682	0.759187
79	-0.0103331	0.00654252	0.0349622	0.0370396	0.736624
80	-0.00812277	-0.00939898	0.0287368	0.031307	0.10467
81	-0.00819797	-0.00973162	0.0293388	0.0319793	0.180336
82	-0.00827169	-0.00997013	0.0288002	0.0315797	0.172695
83	-0.0075216	-0.00970734	0.0291201	0.0316036	0.13091
84	-0.0102409	-0.0101833	0.0267281	0.0303804	0.235651
85	-0.00970287	-0.0096801	0.0265431	0.0298728	0.115052
86	-0.00925026	-0.0101311	0.0268059	0.0301125	0.135046
87	-0.00993897	-0.0101161	0.0262299	0.0298182	0.163449
88	-0.0104322	0.0085122	0.0187838	0.023111	0.0207436
89	-0.00958261	0.00850345	0.0192081	0.0230886	0.00523304
90	-0.0101362	0.00802598	0.018868	0.0228727	0.0101134
91	-0.00989215	0.00830894	0.0195746	0.0234533	0.00747105
92	-0.00857923	0.000587505	0.0149503	0.017247	0.141345
93	-0.00934109	-7.31582e-06	0.0143965	0.0171615	0.251736
94	-0.00847249	0.000165585	0.0142082	0.0165434	0.20143
95	-0.00891446	0.000811854	0.0142289	0.0168103	0.237614
96	-0.00166974	0.0120463	0.0316854	0.0339391	0.560659
97	-0.00137716	0.0127103	0.0310421	0.0335717	0.579321
98	-0.000975031	0.0120874	0.0315102	0.0337631	0.550742
99	-0.00156554	0.0117432	0.0311315	0.0333095	0.473589
100	-0.00620875	-0.0105817	0.0237648	0.0267449	0.0207443
101	-0.00660094	-0.0107518	0.0230183	0.0262491	0.0207032
102	-0.00595128	-0.0104575	0.0231056	0.0260509	0.0133315
103	-0.00622842	-0.0100825	0.0232169	0.0260667	0.00701115
104	-0.00689491	0.00496404	0.0167644	0.0187943	0.000758791
105	-0.00632876	0.00542468	0.0163485	0.0183509	0.000558758
106	-0.00696921	0.00553822	0.016566	0.0188063	0.000420634
107	-0.00650113	0.00567903	0.0168092	0.0188962	0.000217035
108	-0.00244101	0.0113301	0.0305978	0.0327193	0.364493
109	-0.00199847	0.0114877	0.0298581	0.0320541	0.319306
110	-0.00193685	0.0107854	0.0300328	0.0319695	0.261397
111	-0.00183408	0.0114008	0.0306923	0.0327926	0.388965
112	-0.00452895	-0.00988	0.0249585	0.0272223	0.0203253
113	-0.00448228	-0.00926411	0.0254575	0.027459	0.0124084
114	-0.00478478	-0.00990116	0.0256403	0.0278989	0.0263075
115	-0.00411358	-0.0100006	0.025347	0.0275573	0.0344271
116	0.00366679	0.008791	0.0223276	0.0242745	0.00151589
117	0.00420352	0.00839954	0.0222138	0.0241179	0.000632845
118	0.00365401	0.00887235	0.0217236	0.0237483	0.00138375
119	0.00440648	0.00870641	0.0218774	0.023955	0.000608079
120	-0.00848174	-0.0116756	0.0205768	0.0251329	0.0980206
121	-0.00780007	-0.0122802	0.020166	0.0248659	0.158735
122	-0.00895091	-0.0123389	0.0205393	0.025578	0.241189
123	-0.00824776	-0.0120367	0.0196914	0.0245083	0.143912
124	0.00939355	0.00208009	0.0316507	0.0330807	0.535468
125	0.00836819	0.00240792	0.0310447	0.0322428	0.347455
126	0.00971895	0.00331957	0.0310321	0.0326875	0.417567
127	-0.00425689	0.0107882	0.0143961	0.0184866	0.134403
128	-0.00519393	0.0104098	0.0143777	0.0184948	0.0768661
129	-0.00535477	0.0112609	0.0144678	0.0190997	0.152027
130	-0.00482847	0.0105317	0.0150792	0.0190161	0.0572532
131	-0.00509779	0.00772936	0.0136296	0.0164771	0.0171481
132	-0.00492511	0.00849352	0.0138071	0.0169421	0.0251784
133	-0.00520644	0.00791601	0.0141557	0.0170339	0.00961191
134	-0.00546196	0.00838852	0.0136172	0.0169005	0.0210877
135	-0.00556446	-0.00858238	0.0216548	0.0239489	0.000150637
136	-0.00524202	-0.00861464	0.0219623	0.0241668	0.000260474
137	-0.00519596	-0.00864074	0.02147	0.0237197	0.000220631
138	-0.00541442	0.00577172	0.0102247	0.0129296	0.470689
139	-0.00559175	0.00585602	0.0111402	0.0137719	0.223659
140	-0.00469262	0.00575857	0.0108446	0.0131448	0.35049
141	-0.00572413	0.00523534	0.0105088	0.0130617	0.426358
142	-0.00282498	-0.00743188	0.0260457	0.0272322	0.0104616
143	-0.00329296	-0.00752553	0.025454	0.0267466	0.00513399
144	-0.00280755	-0.00697195	0.0254708	0.0265566	0.0057066
145	-0.00345309	-0.00749445	0.0261109	0.0273838	0.00678451
146	0.00288682	0.00771318	0.0221731	0.0236532	0.00142315
147	0.00287838	0.00814427	0.0214893	0.0231604	0.00151485
148	0.00242213	0.0082696	0.0222089	0.023822	0.00264993
149	0.00320667	0.00837463	0.0219032	0.0236678	0.00143907
150	0.0105562	0.00119299	0.0229052	0.0252489	0.149397
151	0.0101349	0.00103013	0.024345	0.0263905	0.146505
152	0.010546	-7.85426e-05	0.0243037	0.0264932	0.214744
153	0.00969507	0.000901815	0.023411	0.0253552	0.0964898
154	-0.00926032	-0.00529862	0.0206716	0.0232625	0.000383824
155	-0.00882684	-0.00582354	0.0210545	0.023561	0.000108012
156	-0.00851205	-0.00558827	0.0206819	0.0230526	4.68523e-05
157	-0.00913793	-0.00595777	0.020694	0.0233931	0.000194779
158	0.00619452	0.00660985	0.0320797	0.0333342	0.119034
159	0.00617772	0.00664662	0.0317738	0.0330442	0.0985964
160	0.00582097	0.00619746	0.031774	0.032892	0.104209
161	0.00577999	0.00686616	0.0321006	0.0333317	0.120106
162	-0.0136932	-0.00468529	0.0283476	0.0318283	0.630987
163	-0.0140046	-0.00392522	0.0282523	0.0317762	0.674538
164	-0.0143474	-0.00433678	0.0278243	0.0316046	0.698708
165	-0.013838	-0.00422408	0.0287019	0.0321424	0.673043
166	-0.00321878	0.0103311	0.0283711	0.0303646	0.102153
167	-0.00264323	0.0108502	0.027882	0.0300353	0.121253
168	-0.00264062	0.0103191	0.0277063	0.0296832	0.084367
169	-0.00301542	0.0106813	0.0274906	0.0296465	0.0909266
170	0.00746856	-0.00984308	0.0195535	0.0231302	0.00551974
171	0.00725995	-0.0092517	0.0198196	0.023046	0.000815851
172	0.00736786	-0.00964532	0.0203102	0.0236605	0.00325816
173	0.00779551	-0.00932206	0.0195239	0.0229968	0.00156954
174	-0.0124732	0.00536015	0.0183654	0.0228385	0.214431
175	-0.0129465	0.00462668	0.018114	0.0227406	0.344914
176	-0.0129407	0.00500551	0.0189694	0.0235023	0.292615
177	-0.0136495	0.00540272	0.0185498	0.0236557	0.45696
178	0.00398164	0.0122897	0.0314618	0.0340108	0.514398
179	0.00340519	0.0131678	0.0314129	0.0342309	0.624348
180	0.00391475	0.013083	0.030809	0.0336999	0.559951
181	0.003498	0.0123559	0.0311975	0.0337371	0.503445
182	-0.0087775	0.0138186	0.0248601	0.0297662	0.473636
183	-0.00873869	0.0147077	0.0250471	0.0303321	0.636121
184	-0.00866954	0.0139448	0.0240512	0.0291218	0.456545
185	-0.00925707	0.0148538	0.0246283	0.0302139	0.678804
186	0.00636866	0.00636563	0.0255943	0.0271321	0.00102316
187	0.00619723	0.00660428	0.0254976	0.0270583	0.000841665
188	0.00591259	0.00619001	0.0258938	0.027272	0.00138255
189	0.00610782	0.00606299	0.0252407	0.0266676	0.000842048
190	-0.00505398	-0.00827924	0.0189011	0.0212447	5.80696e-05
191	-0.00442044	-0.00801879	0.0189171	0.0210166	0.000110051
192	-0.00474382	-0.00873124	0.0185993	0.0210872	0.000328421
193	-0.00453526	-0.00840264	0.0193925	0.0216158	0.000188654
194	-0.00864968	0.00732247	0.0131836	0.0173851	0.0638151
195	-0.0083919	0.00774683	0.0127089	0.0170866	0.0881248
196	-0.00897849	0.00746132	0.0126321	0.0172004	0.141441
197	-0.00877477	0.00778023	0.0134588	0.0178513	0.0593449
198	-0.0102855	-0.0066403	0.0306832	0.0330355	0.273903
199	-0.0100776	-0.00628725	0.0302502	0.0324986	0.198456
200	-0.0105756	-0.00674888	0.0301958	0.0326983	0.273423
201	-0.00978677	-0.00696646	0.030115	0.0324226	0.169702
202	-0.0103142	4.11687e-07	0.0187925	0.0214368	0.0786868
203	-0.0107875	-0.000182585	0.0193906	0.0221901	0.0970914
204	-0.0104636	0.000623719	0.0192194	0.021892	0.0841056
205	-0.0106036	0.000423056	0.0186232	0.0214346	0.105284
206	0.00297197	0.00900536	0.0296285	0.0311091	0.0864905
207	0.00282739	0.00829617	0.0299266	0.0311836	0.0819925
208	0.00289101	0.00833883	0.0290524	0.0303634	0.0510676
209	0.0035096	0.00868473	0.0297175	0.0311588	0.0707899
210	-0.00785549	0.00673701	0.0288659	0.0306649	0.0388153
211	-0.00833259	0.00660963	0.0290429	0.0309291	0.0502795
212	-0.00806399	0.00631441	0.0290361	0.0307895	0.0428609
213	-0.00818714	0.00669688	0.0284713	0.0303725	0.0334699
214	0.00868836	-0.00673355	0.0252471	0.0275362	0.00389812
215	0.00839272	-0.00635513	0.0247009	0.0268507	0.00115527
216	0.00820466	-0.00613975	0.0252556	0.0272555	0.00144738
217	0.00927948	-0.00635134	0.0251555	0.0275544	0.00868969
218	-0.00750113	-0.00774155	0.011638	0.0158632	0.200804
219	-0.0076602	-0.00760428	0.0118583	0.016035	0.15498
220	-0.00767175	-0.00759142	0.0115201	0.015786	0.220536
221	-0.00768114	-0.00812084	0.0114656	0.0160128	0.267496
222	0.0131657	0.00423329	0.0262608	0.0296797	0.499388
223	0.0128819	0.00266	0.0264652	0.0295537	0.551713
224	0.0140676	0.00297688	0.0252021	0.0290156	0.665232
225	0.0139721	0.00371013	0.0269836	0.0306121	0.689497
226	-0.0111204	-0.00860986	0.0304882	0.0335756	0.506228
227	-0.0111427	-0.00941979	0.0304007	0.0337208	0.577946
228	-0.0106404	-0.00882563	0.0309657	0.0339114	0.500761
229	-0.0104058	-0.00899899	0.0304661	0.0334282	0.434601
230	0.00860781	0.0112993	0.0198968	0.0244469	0.0206501
231	0.0086321	0.0122719	0.0206159	0.0254976	0.0704746
232	0.00833849	0.0114378	0.0207363	0.0251067	0.0214087
233	0.00933012	0.0111349	0.0202381	0.0249122	0.0282013
234	-0.00942128	0.00681861	0.0209181	0.0239337	0.00242055
235	-0.00914867	0.00644738	0.0204941	0.0233511	0.00145359
236	-0.00944718	0.00623196	0.021048	0.0238978	0.00283345
237	-0.00959051	0.00626031	0.0203002	0.0233081	0.00314426
238	0.00821263	0.0115841	0.0109159	0.0179107	0.739544
239	0.00745785	0.00982241	0.0110896	0.0165855	0.420439
240	0.00841831	0.0100806	0.0114829	0.0174454	0.442776
241	0.00699612	0.0103196	0.0115945	0.0170256	0.379275
242	-0.00886279	0.00274396	0.0336691	0.034924	0.585431
243	-0.00833722	0.00224591	0.0329984	0.0341093	0.484634
244	-0.00893297	0.00219553	0.0331768	0.0344285	0.552299
245	-0.00867574	0.00308317	0.0333177	0.0345665	0.522727
246	-0.00836388	0.00585677	0.0273956	0.0292365	0.0191254
247	-0.00781291	0.00579656	0.0273362	0.0290157	0.0125132
248	-0.0083781	0.00562479	0.0269182	0.0287475	0.0150892
249	-0.00824432	0.0054178	0.0276537	0.0293606	0.0224797
250	-0.0134812	-0.0107012	0.0258568	0.0310618	0.740838
251	-0.0125282	-0.0111363	0.0258852	0.0308385	0.665046
252	-0.0131286	-0.0112408	0.0250921	0.0304685	0.722674
253	-0.0130341	-0.0112024	0.0262841	0.0314043	0.745664
254	-0.00380213	-0.00920162	0.0200207	0.0223597	0.00261006
255	-0.00383995	-0.0091874	0.020872	0.0231257	0.00260591
256	-0.00427618	-0.00886696	0.020299	0.0225601	0.00078143
257	-0.00381824	-0.00866	0.0200861	0.0222041	0.00100545
258	0.00297649	-0.0121401	0.0191441	0.0228634	0.42363
259	0.00181897	-0.0122548	0.0190888	0.0227567	0.479216
260	0.00207547	-0.0118464	0.0197422	0.0231171	0.357424
261	0.0027351	-0.0127686	0.0196222	0.0235701	0.567299
262	-0.00180286	0.00672832	0.0315896	0.0323485	0.177017
263	-0.00270715	0.00684777	0.0311551	0.0320134	0.129071
264	-0.00241914	0.00735846	0.0315385	0.0324758	0.173124
265	-0.00291319	0.00686202	0.0317814	0.032644	0.170642
266	-0.0030485	-0.00789371	0.0280009	0.0292516	0.0392437
267	-0.00352268	-0.00763615	0.0285685	0.0297805	0.0362828
268	-0.00267007	-0.00750862	0.0290286	0.0301026	0.0696787
269	-0.00272858	-0.00738612	0.0279213	0.0290103	0.0340152
270	-0.00536172	0.0119875	0.0190938	0.0231738	0.0454929
271	-0.00611196	0.0121221	0.0198282	0.0240303	0.0477785
272	-0.00546196	0.0114667	0.0197651	0.0234942	0.0213038
273	-0.00501917	0.0121792	0.0198389	0.023814	0.0539724
274	-0.00102964	-0.0136054	0.0172088	0.0219615	0.741602
275	-0.00222623	-0.0133558	0.0171504	0.0218511	0.656137
276	-0.00135138	-0.0133578	0.0181673	0.02259	0.646529
277	-0.0012971	-0.0127039	0.0174958	0.0216604	0.566706
278	-0.0140644	0.00394559	0.0288072	0.0322991	0.739608
279	-0.0141996	0.00490102	0.0285779	0.0322853	0.739623
280	-0.0142436	0.00480781	0.0292389	0.0328772	0.770071
281	-0.0135215	0.00418641	0.028892	0.0321731	0.681722
282	-0.0107412	-0.00403587	0.0195251	0.0226471	0.017144
283	-0.0106478	-0.00384698	0.0187609	0.0219123	0.0193538
284	-0.0112138	-0.00431858	0.0190823	0.0225507	0.0323968
285	-0.0111721	-0.00348995	0.0195315	0.02277	0.0413706
286	-0.00667272	-0.00616699	0.0308583	0.0321682	0.0411738
287	-0.00669417	-0.00615888	0.0312346	0.0325322	0.0544549
288	-0.00688679	-0.00561282	0.0311648	0.0324064	0.0553021
289	-0.00661605	-0.00580126	0.0314329	0.0326413	0.0619477
290	-0.00323074	0.00988247	0.0291256	0.0309257	0.111469
291	-0.00369486	0.0103586	0.0288906	0.0309131	0.12101
292	-0.00362475	0.0099023	0.0282865	0.0301881	0.0724502
293	-0.00946527	0.00701219	0.0241267	0.0268489	0.00877789
294	-0.0096213	0.00698804	0.0246216	0.0273427	0.0133696
295	-0.00991564	0.00713293	0.0238805	0.026823	0.0140565
296	-0.00981164	0.00654094	0.0241007	0.0268309	0.0131541
297	0.00564457	-0.0077648	0.0252604	0.027023	0.00187054
298	0.00546465	-0.00835655	0.025444	0.0273329	0.00587899
299	0.00590926	-0.00816126	0.0250971	0.0270442	0.00261238
300	0.00548858	-0.00788669	0.0248672	0.026659	0.00165546
301	-0.00763896	0.0076267	0.0289095	0.030859	0.0426592
302	-0.00752789	0.00772274	0.0291955	0.0311238	0.0484261
303	-0.00748245	0.00775384	0.0289467	0.0308873	0.0417177
304	-0.00760275	0.00819562	0.0290133	0.0310925	0.0460393
305	0.00694386	-0.00610676	0.0194601	0.0215454	8.28435e-07
306	0.00668911	-0.00616073	0.019345	0.0213759	6.94486e-07
307	0.00646365	-0.00569396	0.0196719	0.0214752	8.88323e-07
308	0.00699564	-0.00564495	0.0190976	0.0211074	8.20846e-07
309	0.00299248	0.0109856	0.0175369	0.0209089	0.034312
310	0.0027145	0.010844	0.0167593	0.0201454	0.0484054
311	0.00215196	0.0105177	0.0175153	0.0205436	0.0325523
312	0.00246553	0.0113857	0.0169909	0.0206011	0.0745737
313	0.00372	-0.0109897	0.029442	0.0316456	0.60416
314	0.00313643	-0.0106004	0.0297863	0.0317715	0.578127
315	0.00302334	-0.0112575	0.0293031	0.0315364	0.638015
316	0.00353539	-0.0116014	0.0296314	0.0320173	0.706293
317	0.00542112	0.00801031	0.0167502	0.0193423	0.000169131
318	0.00586392	0.00802976	0.0162456	0.0190468	0.00021321
319	0.00560831	0.00749684	0.0162576	0.0187607	0.000181539
320	0.00585506	0.00766175	0.0166044	0.0192013	8.3763e-05
321	-0.00780726	-0.00661352	0.0194673	0.0219924	6.2763e-06
322	-0.00787615	-0.00681729	0.0194368	0.0220522	9.1561e-06
323	-0.00828862	-0.0065554	0.0191652	0.0218856	1.31791e-05
324	-0.00823133	-0.00650242	0.0197341	0.0223489	1.27246e-05
325	0.00222452	0.0116421	0.019914	0.0231745	0.0447537
326	0.00228832	0.0126417	0.0199767	0.0237511	0.104183
327	0.00302404	0.0121751	0.0201622	0.0237464	0.0576914
328	0.00264299	0.0119883	0.0193032	0.0228761	0.0598188
329	-0.00573315	-0.00562154	0.0251064	0.0263591	0.000170164
330	-0.00634083	-0.00573532	0.0256009	0.0269909	0.0002496
331	-0.00551659	-0.00578906	0.0256088	0.0268283	0.000321212
332	-0.00560457	-0.00527904	0.0258783	0.0269994	0.00050909
333	-0.00384987	0.0108529	0.029369	0.031546	0.186694
334	-0.00388108	0.0109536	0.0284617	0.0307427	0.140026
335	-0.00443913	0.0111926	0.0287888	0.0312054	0.174117
336	-0.0044069	0.0105625	0.0289733	0.0311519	0.129716
337	0.009258	0.00737583	0.0237869	0.0265694	0.00233906
338	0.00975122	0.00751592	0.0229343	0.02603	0.00331036
339	0.00913032	0.0080441	0.0233648	0.0263435	0.00191081
340	0.00936993	0.00796313	0.0239234	0.0268987	0.00364213
341	0.00623451	-0.00653626	0.0326576	0.0338838	0.298611
342	0.00627008	-0.00648208	0.0330112	0.0342209	0.34367
343	0.00639719	-0.00633846	0.0326691	0.0338876	0.295952
344	0.00578586	-0.00651003	0.0327069	0.0338467	0.311067
345	0.00695664	-0.00504924	0.0273247	0.0286449	0.00691887
346	0.00749295	-0.00532787	0.028208	0.0296685	0.0192315
347	0.00728149	-0.0055225	0.0276371	0.0291089	0.00856266
348	0.007504	-0.00453236	0.027409	0.0287769	0.014942
349	0.00216375	-0.0104713	0.0171019	0.0201695	0.215686
350	0.00187897	-0.0107393	0.0179808	0.0210279	0.215654
351	0.0024028	-0.0113218	0.0179314	0.0213423	0.313947
352	0.00256531	-0.010345	0.0176021	0.0205775	0.14444
353	-0.0120957	-0.00125536	0.0199827	0.0233921	0.195947
354	-0.0118114	-0.000493165	0.0197362	0.0230059	0.186202
355	-0.0125407	-0.000634736	0.0200882	0.0236898	0.282098
356	-0.0123504	-0.00131784	0.0192905	0.0229432	0.248493
357	-0.00126304	-0.00713989	0.0165857	0.0181013	0.0212268
358	-0.00181659	-0.00682674	0.0163187	0.0177821	0.0142814
359	-0.00162561	-0.00764199	0.0168098	0.0185368	0.0183986
360	-0.00212226	-0.00740532	0.0170968	0.0187522	0.00800415
361	0.00995398	0.00957379	0.0224429	0.0263519	0.0135969
362	0.00911216	0.00972098	0.0230591	0.0266317	0.00750452
363	0.0100706	0.00906181	0.0231579	0.0268295	0.0129921
364	0.0093792	0.00906052	0.0229596	0.0264046	0.0048644
365	0.00171859	-0.00907666	0.0191472	0.0212592	0.0336549
366	0.00219703	-0.00906762	0.0183503	0.020586	0.0326026
367	0.0024305	-0.00858841	0.0189237	0.0209231	0.0132277
368	0.00168342	-0.00854336	0.0191127	0.0210028	0.0202628
369	0.0071343	0.0118584	0.0218604	0.0258727	0.0269723
370	0.00645813	0.0110471	0.0223134	0.0257222	0.00845105
371	0.00716732	0.0111899	0.0217319	0.0254727	0.0102501
372	0.00694674	0.0111776	0.0226311	0.0261795	0.0120423
373	0.00816674	0.0127147	0.0310429	0.0345257	0.610287
374	0.00791509	0.011639	0.0312892	0.0343093	0.47137
375	0.00815373	0.011913	0.0304752	0.0337215	0.444532
376	0.0088741	0.0121359	0.030994	0.0344479	0.575113
377	-0.00908298	0.00336606	0.0331513	0.0345376	0.528689
378	-0.00907999	0.00401539	0.0335094	0.0349492	0.544745
379	-0.00850124	0.0039114	0.0336648	0.0349412	0.516612
380	-0.00891346	0.00329155	0.0338285	0.0351376	0.590075
381	-0.0120954	-0.00269963	0.0289574	0.0314979	0.450258
382	-0.011698	-0.00320787	0.029026	0.0314586	0.376361
383	-0.0116369	-0.00225045	0.0290129	0.0313405	0.399214
384	-0.0112642	-0.0027587	0.0295362	0.0317314	0.369711
385	-0.0108024	-0.00334558	0.0325112	0.0344219	0.570265
386	-0.0101945	-0.00327608	0.0329925	0.0346867	0.550546
387	-0.0102871	-0.0027229	0.0327259	0.0344125	0.553104
388	-0.0110277	-0.00319468	0.0329469	0.03489	0.638639
389	-0.00553532	0.000258924	0.0335875	0.0340416	0.437346
390	-0.00537398	3.4336e-05	0.0349958	0.0354061	0.597355
391	-0.00518206	-0.000821456	0.0341061	0.0345073	0.47636
392	-0.00447229	0.0010115	0.0345821	0.0348848	0.548265
393	-0.00626968	-0.00938049	0.0251723	0.0275852	0.00658956
394	-0.00663741	-0.00888158	0.0252167	0.0275467	0.00326941
395	-0.00676318	-0.00908768	0.025748	0.0281298	0.00677282
396	-0.00618561	-0.00901346	0.0255086	0.0277524	0.00479238
397	0.00453429	0.00843394	0.0280565	0.0296455	0.0170594
398	0.00458931	0.00921898	0.0280478	0.0298786	0.0262769
399	0.00389539	0.00858283	0.0281337	0.0296706	0.0242396
400	0.00419984	0.00850883	0.0276256	0.0292098	0.0152021
401	-0.00394363	0.00939068	0.0255888	0.0275413	0.0130479
402	-0.00443328	0.0098969	0.0259207	0.0280978	0.0199275
403	-0.00364507	0.0101437	0.0257381	0.027904	0.0276631
404	-0.00411781	0.00967563	0.0262072	0.0282381	0.0206952
405	-0.00541651	0.00774542	0.0305439	0.0319728	0.0614306
406	-0.00560892	0.00755185	0.0299208	0.0313647	0.0382345
407	-0.00583146	0.00760988	0.0303864	0.031863	0.0528117
408	-0.00571078	0.00717929	0.0303544	0.0317104	0.0460042
409	-0.000840065	-0.00796672	0.0351488	0.0360501	0.751565
410	-0.00152225	-0.0083644	0.0350523	0.0360686	0.74178
411	-0.00101607	-0.0087427	0.0351963	0.0362801	0.783824
412	-0.00129151	-0.00797518	0.0351985	0.0361138	0.741986
413	-0.00494523	-0.00982343	0.0219728	0.0245715	0.00400255
414	-0.00510874	-0.0100597	0.0211458	0.0239675	0.00455711
415	-0.00447987	-0.0102786	0.0215474	0.0242902	0.0108889
416	-0.00467645	-0.00961459	0.0213966	0.0239191	0.00274263
417	0.00975286	0.0120908	0.0313608	0.0349972	0.66361
418	0.00959349	0.0129422	0.0309312	0.0348752	0.709523
419	0.00985371	0.011839	0.0303268	0.0340143	0.561284
420	0.010386	0.0124819	0.0313085	0.0352688	0.739566
421	-0.00877592	0.00456768	0.0186054	0.0210723	0.00304951
422	-0.00829639	0.0038374	0.0187335	0.0208447	0.00364196
423	-0.00896521	0.00400743	0.0179915	0.020497	0.00791508
424	-0.00920182	0.00420763	0.0187914	0.0213423	0.00686132
425	-0.0146005	0.00260717	0.0234553	0.0277511	0.647681
426	-0.0138054	0.00286894	0.0232028	0.0271512	0.503255
427	-0.0139727	0.00355317	0.0232576	0.0273638	0.523106
428	-0.0143094	0.00339282	0.0240224	0.0281664	0.602817
429	-0.011093	0.0047247	0.0243925	0.0272098	0.0796047
430	-0.0115267	0.00531407	0.0240794	0.0272199	0.100234
431	-0.0117526	0.00445498	0.0244329	0.0274761	0.149771
432	-0.011233	0.00455901	0.0237994	0.0267091	0.0815227
433	0.00931704	0.00550998	0.0184597	0.0213993	0.00139287
434	0.00850721	0.00521965	0.0185499	0.0210645	0.000513628
435	0.0089444	0.00589182	0.017953	0.0209051	0.000474601
436	0.00935612	0.0053474	0.0176098	0.0206455	0.00247314
437	0.00771094	0.0128776	0.022148	0.0267549	0.106645
438	0.00736696	0.0121918	0.0232013	0.0272252	0.0559689
439	0.00700492	0.0129709	0.0227521	0.0271103	0.107858
440	0.00718029	0.0120859	0.022581	0.0265994	0.0414059
441	-0.0086786	-0.00727837	0.0196	0.0226374	6.74923e-05
442	-0.00836251	-0.00781119	0.0192339	0.0223806	6.43472e-05
443	-0.00886667	-0.00748955	0.0190377	0.0222967	0.000130394
444	-0.00827357	-0.00717727	0.0193038	0.0221946	2.27009e-05
445	0.00252228	0.00744538	0.0232415	0.024535	0.00235055
446	0.00243144	0.00786674	0.023992	0.0253656	0.00383778
447	0.00216929	0.00824872	0.0234655	0.0249676	0.00432792
448	0.00188951	0.00743159	0.0233443	0.0245714	0.00349499
449	-0.00861145	0.0115264	0.0251403	0.0289663	0.116813
450	-0.00914377	0.010966	0.0254312	0.0291652	0.108107
451	-0.00935631	0.0117583	0.0254899	0.0295895	0.208854
452	-0.00930371	0.0112747	0.0246595	0.0286665	0.118729
453	-0.0116623	0.00352525	0.0293342	0.0317637	0.458495
454	-0.0117267	0.00382446	0.0301651	0.0325894	0.532138
455	-0.0110036	0.0038277	0.0295821	0.0317935	0.374109
456	-0.0113407	0.00318358	0.0299989	0.0322285	0.477527
457	0.00407135	0.0127794	0.0174544	0.0220124	0.141123
458	0.00355215	0.0128628	0.0184214	0.0227468	0.128559
459	0.00395015	0.0122035	0.018087	0.0221736	0.0694643
460	0.00456393	0.0131268	0.0186266	0.0232399	0.133836
461	-0.00987189	-0.00557746	0.0335812	0.0354438	0.522226
462	-0.00999647	-0.00508459	0.0337194	0.0355356	0.556865
463	-0.0095993	-0.00531411	0.0332977	0.0350589	0.455923
464	-0.0102135	-0.00507714	0.032992	0.0349079	0.504799
465	-0.0102502	-0.00588177	0.0224717	0.0253897	0.00490022
466	-0.0104457	-0.00550803	0.0229868	0.0258426	0.00902212
467	-0.00996982	-0.00517073	0.022568	0.0252081	0.00367445
468	-0.00999766	-0.00547373	0.0229048	0.0255841	0.00403073
469	-0.0111115	0.00512866	0.0166888	0.020695	0.0961802
470	-0.0118977	0.00433762	0.0163486	0.0206796	0.267518
471	-0.0117425	0.00514997	0.0169945	0.021289	0.160108
472	-0.0110955	0.00451278	0.0166401	0.0205029	0.116182
473	0.00333213	0.0086525	0.0128129	0.0158158	0.153191
474	0.00353977	0.00828293	0.0137541	0.0164411	0.0523065
475	0.00281905	0.00825222	0.0133576	0.0159522	0.106034
476	0.00382499	0.0077949	0.0132493	0.0158409	0.0624719
477	-0.00609695	0.00829193	0.0298762	0.0315993	0.0503586
478	-0.00635172	0.00816746	0.0302641	0.0319838	0.0625336
479	-0.00607137	0.00847812	0.0306249	0.0323516	0.0846057
480	-0.00633158	0.00863252	0.0300327	0.0318837	0.0660017
481	-0.00301912	0.0098794	0.0327824	0.0343715	0.437206
482	-0.00247351	0.00986416	0.0331166	0.0346428	0.487318
483	-0.00229541	0.010157	0.0326493	0.0342697	0.462294
484	-0.00238818	0.00940784	0.0323964	0.0338192	0.367485
485	0.0131774	0.00605332	0.0216114	0.0260257	0.247249
486	0.0142803	0.00604372	0.0226785	0.027473	0.50688
487	0.0140261	0.00600748	0.0208544	0.0258404	0.437668
488	0.0133512	0.00508335	0.0216392	0.0259297	0.32338
489	-0.00584595	-0.0105034	0.0254271	0.0281253	0.039699
490	-0.00553216	-0.0099138	0.0253788	0.0278023	0.0184509
491	-0.00531261	-0.00999416	0.0259543	0.0283149	0.02949
492	-0.00504373	-0.0103221	0.0256947	0.0281461	0.0414793
493	-0.00458067	0.00797503	0.0162032	0.0186314	0.00161187
494	-0.00456342	0.00727799	0.0164922	0.0185954	0.000809268
495	-0.00501339	0.00783207	0.0165931	0.0190212	0.000524116
496	-0.00469925	0.00759773	0.0160021	0.0183269	0.00137176
497	-0.0103012	-0.00419308	0.0346066	0.0363499	0.688917
498	-0.0108708	-0.00366492	0.0341668	0.0360413	0.711461
499	-0.0101281	-0.00371248	0.0340538	0.0357214	0.634521
500	-0.0107247	-0.0042657	0.0341615	0.0360586	0.68873
501	-0.00867402	0.00895075	0.0218117	0.0251218	0.00318121
502	-0.00894353	0.00972559	0.0217907	0.0254835	0.00984744
503	-0.00861765	0.0092607	0.0212036	0.0246904	0.00349188
504	-0.00917849	0.00921242	0.0219063	0.0254754	0.00785268
505	0.00696985	-0.00941658	0.0286856	0.0309857	0.214219
506	0.006331	-0.00988397	0.0287049	0.031012	0.288841
507	0.00683556	-0.0101589	0.028475	0.030996	0.342788
508	0.00688903	-0.00962615	0.0292137	0.0315208	0.311097
509	-0.0130804	-0.00211658	0.0205825	0.024479	0.314319
510	-0.0134968	-0.00214467	0.0197968	0.0240557	0.410675
511	-0.0131812	-0.00281907	0.0201574	0.0242489	0.311988
512	-0.013879	-0.00217957	0.0208379	0.0251316	0.466757
513	-0.00281222	-0.00836379	0.0286338	0.0299626	0.0821507
514	-0.00328902	-0.00816078	0.0284112	0.0297424	0.0515039
515	-0.00775098	-0.000249728	0.0139913	0.0159967	0.170601
516	-0.00714595	0.000138236	0.0147327	0.0163749	0.0930497
517	-0.00773144	-0.000604077	0.0148798	0.0167794	0.0871665
518	-0.00793348	0.000163888	0.0147853	0.0167801	0.117762
519	0.00445745	0.010712	0.0312666	0.0333499	0.289862
520	0.00430379	0.0108209	0.0319788	0.0340332	0.380781
521	0.00436472	0.0114806	0.0318428	0.0341295	0.444987
522	0.00378819	0.0109039	0.0315994	0.0336417	0.359668
523	0.00444089	0.00832177	0.0106534	0.0142291	0.460255
524	0.00385341	0.00913039	0.011784	0.0153973	0.318195
525	0.00437064	0.00812037	0.0116338	0.0148454	0.231951
526	0.00472327	0.00911044	0.0112813	0.0152504	0.351077
527	-0.00250002	-0.00814929	0.0271139	0.0284223	0.0378512
528	-0.00205062	-0.00848956	0.0265266	0.0279274	0.0443953
529	-0.00210571	-0.00756822	0.0269901	0.0281101	0.0308553
530	-0.00257985	-0.00836398	0.0266131	0.0280155	0.0321567
531	-0.00672985	0.0087846	0.0330947	0.0348959	0.329653
532	-0.00717319	0.00911912	0.0334596	0.0354141	0.421369
533	-0.00723211	0.00901586	0.0327536	0.0347331	0.330795
534	-0.00662712	0.00917721	0.0329424	0.034833	0.343538
535	-0.00741683	-0.00264736	0.0140378	0.0160959	0.049851
536	-0.0071083	-0.00193788	0.0137569	0.0156057	0.0919082
537	-0.00784744	-0.00233044	0.0135552	0.0158353	0.112455
538	-0.00758577	-0.00292111	0.0135395	0.0157922	0.0708895
539	-0.00266889	0.0156306	0.0243726	0.0290768	0.616387
540	-0.00359142	0.0154131	0.0234685	0.028306	0.562049
541	-0.00355173	0.0162777	0.0239059	0.0291388	0.706398
542	-0.00272233	0.0155785	0.0231814	0.028062	0.584358
543	0.00207239	0.0130922	0.0136364	0.0190171	0.615595
544	0.00119561	0.0145183	0.0138836	0.0201238	0.764681
545	0.0020253	0.0140363	0.0127412	0.0190645	0.792114
546	0.000740832	0.0137971	0.0133337	0.0192015	0.742608
547	-0.00978551	-0.000905172	0.0200863	0.0223614	0.0319983
548	-0.0105351	-0.00115739	0.0205923	0.0231597	0.0535674
549	-0.0107122	-0.000539857	0.0201952	0.0228667	0.0768902
550	-0.0101216	-0.00139315	0.0202162	0.0226514	0.0345901
551	0.0100609	-0.0116849	0.0198561	0.0251401	0.583723
552	0.0112913	-0.0108834	0.0199013	0.0253378	0.625136
553	0.0101618	-0.0108481	0.0205395	0.0253538	0.365488
554	0.0105766	-0.0103962	0.0195117	0.0245082	0.344057
555	-0.0145759	-0.00480971	0.028265	0.0321636	0.745369
556	0.00499615	0.0131264	0.0285599	0.0318266	0.371905
557	0.0051239	0.0139233	0.0293247	0.0328641	0.562359
558	0.00502432	0.0130572	0.029351	0.0325149	0.425653
559	0.0057062	0.0132322	0.028591	0.0320172	0.396249
560	-0.00638688	-0.0125323	0.0225782	0.0266013	0.192225
561	-0.00671469	-0.0119604	0.0227047	0.0265262	0.107037
562	-0.00749006	-0.0124618	0.0225724	0.0268498	0.200932
563	-0.00668407	-0.0125381	0.0231457	0.0271589	0.211989
564	-0.00702333	-0.000351973	0.0141701	0.0158191	0.121251
565	0.00619432	0.00738974	0.012425	0.0157276	0.0426452
566	0.00611427	0.00712848	0.0126675	0.0157691	0.0322523
567	0.00611909	0.00715818	0.0124208	0.0155872	0.0435627
568	0.00560496	0.0074302	0.0127957	0.0158225	0.0323353
569	-0.00113655	0.0108703	0.0183477	0.0213564	0.0497562
570	-0.000883546	0.011435	0.0178057	0.0211798	0.0902921
571	-0.00110067	0.0119222	0.0183686	0.0219261	0.107026
572	-0.00173903	0.0111244	0.0181445	0.0213542	0.0581603
573	-0.00672771	0.0147144	0.0254872	0.030189	0.552968
574	-0.00606643	0.014094	0.0259391	0.0301377	0.438139
575	-0.00682073	0.0141645	0.0260117	0.0303934	0.48058
576	-0.00660002	0.0137815	0.0249396	0.0292485	0.343139
577	-0.00932545	0.000630925	0.0150976	0.0177567	0.18382
578	-0.00985687	0.000422334	0.0142997	0.0173729	0.327664
579	-0.00958554	0.00122143	0.0142477	0.0172155	0.298659
580	0.00667352	0.0126082	0.0202598	0.0247783	0.0591068
581	0.00704653	0.0131673	0.020827	0.0256281	0.115401
582	0.00686044	0.0122569	0.0213202	0.0255313	0.0401811
583	0.00616145	0.0124463	0.0213337	0.0254559	0.0474597
584	-0.00927198	-0.00493585	0.019877	0.0224817	0.000483385
585	-0.00863794	-0.00448401	0.0203363	0.0225452	0.000225271
586	-0.00880925	-0.00420036	0.0198133	0.0220865	0.000444446
587	-0.00852394	-0.004893	0.0200362	0.022317	9.21416e-05
588	8.20775e-05	0.00961826	0.0359583	0.0372225	0.761562
589	0.000122014	0.0104305	0.0359842	0.0374656	0.789974
590	-9.87381e-05	0.00973516	0.0364812	0.0377579	0.7974
591	-0.000393707	0.00976021	0.035888	0.0371936	0.762633
592	-0.00221383	-0.00595685	0.0325045	0.0331199	0.297117
593	-0.0010997	-0.00584762	0.0331847	0.0337139	0.438527
594	-0.00207444	-0.00485822	0.0322491	0.0326789	0.254405
595	-0.00258048	-0.00598851	0.0334635	0.0340929	0.392697
596	-0.00194891	-0.00771068	0.0262721	0.0274495	0.0251073
597	0.004239	0.0077332	0.0184253	0.020427	0.000265318
598	0.00344166	0.0077966	0.0185915	0.0204518	0.000824626
599	0.00398093	0.0082227	0.0188141	0.0209148	0.000487595
600	0.00371156	0.00771107	0.0191002	0.0209297	0.000476401
601	0.00139161	0.00828492	0.0218317	0.0233923	0.00446491
602	0.000559933	0.00821116	0.0213211	0.0228545	0.0055197
603	0.000940285	0.00778035	0.0212038	0.0226057	0.00410265
604	0.00143552	0.00815027	0.0213481	0.0228961	0.00395548
605	0.00897918	0.00665233	0.0253274	0.0276831	0.00448488
606	0.00849516	0.00650723	0.0248389	0.0270459	0.00194702
607	0.00924983	0.00694002	0.0245048	0.0270963	0.00357763
608	0.00865785	0.0069471	0.0247446	0.0271204	0.00204566
609	0.00866755	-0.00551834	0.0332242	0.0347768	0.567204
610	0.00811967	-0.00553597	0.034029	0.0354196	0.600203
611	0.0091261	-0.00531755	0.0341298	0.0357268	0.713854
612	0.00857278	-0.00582507	0.0341401	0.0356787	0.658868
613	-0.00787112	-0.00679462	0.0207587	0.0232174	1.69869e-05
614	-0.0078872	-0.0068821	0.0204967	0.0230149	1.6894e-05
615	-0.00782587	-0.00665509	0.0205052	0.0229347	1.15362e-05
616	-0.00819772	-0.00661083	0.020285	0.0228558	1.59197e-05
617	-0.0107251	-5.35931e-05	0.0314555	0.0332337	0.55399
618	-0.0110653	-0.000850357	0.0312388	0.0331515	0.556596
619	-0.0107376	-0.000429158	0.0307529	0.0325764	0.485094
620	-0.0102937	-0.00037955	0.031509	0.03315	0.506835
621	-0.0117526	-0.00614077	0.0308035	0.0335364	0.513384
622	-0.0123156	-0.00550858	0.0306377	0.0334767	0.580698
623	-0.012598	-0.00631304	0.0307731	0.0338459	0.643797
624	-0.012094	-0.00622954	0.0302365	0.033156	0.519497
625	-0.006105	0.007	0.0344048	0.0356365	0.384512
626	-0.0061403	0.00675113	0.0346419	0.0358238	0.411212
627	-0.00559228	0.00659928	0.0342551	0.0353304	0.359057
628	-0.00579164	0.00720375	0.0344794	0.0356968	0.397774
629	-0.0124451	-0.00996638	0.0195445	0.0252229	0.364177
630	-0.0122684	-0.0109206	0.0199855	0.0258688	0.466461
631	-0.0117156	-0.00984069	0.019771	0.0249997	0.198128
632	-0.0114113	-0.0103285	0.0194448	0.0247991	0.214632
633	0.00485443	-0.00636151	0.0136351	0.0158098	0.0266239
634	0.00572252	-0.00583475	0.0134419	0.0157314	0.0166914
635	0.00575965	-0.00640254	0.0134048	0.0159328	0.0158847
636	0.00536978	-0.0064089	0.0139418	0.0162568	0.00917574
637	-0.00498269	0.0068037	0.0220536	0.023611	0.000200554
638	-0.00535823	0.00719239	0.0226488	0.02436	0.000219219
639	-0.00534357	0.00727638	0.0221878	0.023954	0.000174271
640	-0.00487085	0.00725606	0.0227541	0.0243747	0.000351628
641	-0.0092506	-0.00282413	0.0135601	0.0166561	0.179364
642	-0.00958959	-0.00224894	0.0128916	0.0162238	0.370495
643	-0.010185	-0.00285054	0.0136789	0.0172908	0.279501
644	-0.00972021	-0.00231937	0.0136868	0.0169467	0.256366
645	0.00137094	-0.00364759	0.0154673	0.0159506	0.0502621
646	0.00305988	-0.00361306	0.0150795	0.0158053	0.0446177
647	0.00286147	-0.0024503	0.0158149	0.0162574	0.0405031
648	0.00306374	-0.0026051	0.0142073	0.0147655	0.129037
649	-0.00228156	-0.00871364	0.0163129	0.0186344	0.034661
650	-0.00186023	-0.00827861	0.0157307	0.0178732	0.0514936
651	-0.00169935	-0.00835423	0.0165194	0.0185896	0.0356918
652	-0.00182071	-0.00915297	0.016447	0.0189102	0.0646809
653	-0.00113978	0.0108196	0.0227294	0.025199	0.0341817
654	-0.0016911	0.011182	0.0233688	0.0259615	0.0463828
655	-0.00179984	0.0103924	0.023249	0.0255295	0.0245589
656	-0.00117151	0.0106357	0.0234889	0.0258112	0.0335825
657	-0.00897295	-0.0128173	0.0287105	0.032697	0.6869
658	-0.00901701	-0.0118463	0.0285025	0.0321564	0.517966
659	-0.00835663	-0.0120548	0.0284986	0.0320519	0.507653
660	-0.00869431	-0.0119965	0.0280508	0.0317231	0.483801
661	-0.00746406	0.00776529	0.033333	0.03503	0.35993
662	-0.00745401	0.0077713	0.0336079	0.0352909	0.39135
663	-0.00724039	0.00786211	0.0334439	0.0351102	0.361522
664	-0.00740219	0.00830764	0.0332939	0.0351041	0.357851
665	-0.00191567	-0.0111498	0.0280231	0.0302205	0.391145
666	-0.00145176	-0.0105603	0.0276677	0.0296502	0.29707
667	-0.00210327	-0.0106846	0.027329	0.0294187	0.253589
668	-0.00135391	-0.0111111	0.0273616	0.0295626	0.365772
669	0.00500805	0.00802975	0.0279297	0.0294894	0.0107811
670	0.00449017	0.00800742	0.0276584	0.0291422	0.0108835
671	0.00491328	0.0076631	0.0283291	0.0297557	0.0128181
672	-0.00849716	-0.0111244	0.0282855	0.0315599	0.322321
673	-0.00793216	-0.0111517	0.0275904	0.0307979	0.234434
674	-0.00779005	-0.0107692	0.0279675	0.0309652	0.195157
675	-0.007556	-0.0112844	0.0279713	0.0310938	0.267946
676	0.00374526	-0.0109063	0.0273992	0.0297269	0.403606
677	0.00291651	-0.0112962	0.0277872	0.030137	0.526276
678	0.00370287	-0.0116528	0.0274686	0.030067	0.561798
679	0.00314544	-0.0110273	0.0271162	0.0294412	0.414649
680	-0.00110531	-0.00976969	0.0242034	0.0261242	0.073879
681	-0.000481821	-0.00957527	0.0245259	0.0263332	0.0823
682	-0.000940276	-0.0102257	0.0249041	0.0269382	0.131239
683	-0.000729127	-0.010502	0.0244921	0.0266587	0.153181
684	0.00607032	-0.0104545	0.0281171	0.0306058	0.350255
685	0.00690985	-0.0107695	0.0283131	0.0310702	0.477018
686	0.00661791	-0.00999717	0.0279188	0.0303842	0.239616
687	-0.00673388	-0.00341186	0.0226122	0.023839	0.000303095
688	-0.00759644	-0.00340638	0.0233605	0.0247997	0.000836984
689	-0.00676947	-0.00327568	0.023761	0.0249227	0.000716295
690	-0.00710302	-0.00384732	0.0231438	0.0245131	0.000265716
691	0.00777016	-0.00654407	0.0115591	0.0153887	0.248489
692	0.00775367	-0.00651729	0.0112124	0.01511	0.337711
693	0.00785954	-0.00675056	0.0113517	0.0153689	0.325931
694	0.00807316	-0.00611352	0.01155	0.0153608	0.242397
695	-0.00861947	-0.00513327	0.0322841	0.0338069	0.227335
696	-0.00842192	-0.00454645	0.0320715	0.0334691	0.207137
697	-0.00831013	-0.00500968	0.0326983	0.0341076	0.245642
698	-0.00787383	-0.00505925	0.0322827	0.033612	0.16968
699	-0.00923128	0.0145491	0.0240183	0.0295597	0.610727
700	0.00115981	-0.00285939	0.0289713	0.0291352	0.0829882
701	-0.000819613	-0.00361676	0.0302225	0.0304491	0.122821
702	-0.00117509	-0.00178083	0.0292268	0.0293046	0.073084
703	0.00113434	-0.00329721	0.0303462	0.0305459	0.159815
704	0.00141303	0.00660731	0.0201446	0.0212476	0.00270199
705	0.00047328	0.00645945	0.0198176	0.0208491	0.00385353
706	0.000884739	0.00688213	0.0204609	0.0216055	0.00332354
707	0.000311841	0.00622968	0.020467	0.0213963	0.00357876
708	-0.00452803	0.00739987	0.024813	0.0262858	0.00167211
709	-0.00484414	0.00697668	0.0253563	0.026741	0.0017509
710	-0.00510686	0.00682087	0.0246827	0.0261121	0.000918981
711	-0.00516405	0.00716981	0.024997	0.0265127	0.001169
712	0.00772447	-0.0084335	0.0322013	0.0341718	0.543306
713	0.00786948	-0.0080419	0.0324623	0.034357	0.544371
714	0.00759483	-0.00820997	0.0329231	0.0347709	0.597954
715	0.00733306	-0.00833708	0.0325344	0.0343768	0.546238
716	0.00557456	0.00765596	0.0367932	0.0379925	0.678269
717	0.00582226	0.00784094	0.0361289	0.0374256	0.608428
718	0.00564101	0.00714985	0.0364286	0.0375498	0.629984
719	0.0060167	0.00780834	0.036511	0.0378183	0.648841
720	-0.000592906	0.00855806	0.0155121	0.0177262	0.0514806
721	-0.000242589	0.00815937	0.0149245	0.017011	0.0674042
722	-0.000985726	0.00830346	0.0149172	0.0171009	0.0661654
723	-0.000319759	0.00804914	0.0153951	0.0173753	0.0473458
724	0.00577581	-0.00812258	0.0246312	0.0265712	0.00161995
725	0.00592378	-0.00799629	0.0240935	0.0260677	0.000692492
726	0.00530253	-0.0078623	0.024403	0.0261809	0.00115719
727	0.00540047	-0.00837726	0.0244075	0.0263642	0.00251402
728	-0.00191144	0.0117882	0.019356	0.0227436	0.0716491
729	-0.00184713	0.0116838	0.0202824	0.0234798	0.0591142
730	-0.00115797	0.0121782	0.0197458	0.0232281	0.0990339
731	-0.00153805	0.011287	0.0199255	0.0229519	0.0467489
732	0.0049609	-0.00673398	0.0115378	0.0142505	0.327516
733	0.0054487	-0.00623769	0.0109959	0.0137662	0.409357
734	0.00560152	-0.00640419	0.011723	0.0144852	0.191263
735	0.00483794	-0.0061054	0.0119696	0.0142812	0.225857
736	0.00598528	0.00553578	0.015859	0.0178319	0.000890164
737	0.00632358	0.00567447	0.0150311	0.0172661	0.00233556
738	0.00648219	0.0049494	0.0150795	0.0171437	0.00488284
739	0.0065018	0.00566624	0.0157269	0.0179364	0.000818197
740	-0.00769532	-0.00756352	0.0291285	0.0310627	0.0388227
741	-0.0077496	-0.007489	0.0288883	0.030833	0.0324463
742	-0.00783825	-0.00805533	0.0291026	0.0311976	0.0463095
743	-0.00814512	-0.00759624	0.0288245	0.0309014	0.0347817
744	0.000378578	0.0135153	0.0314804	0.0342611	0.690888
745	0.00118829	0.0139172	0.0317952	0.034728	0.740009
746	0.00119939	0.013493	0.0312492	0.0340589	0.667168
747	0.000641433	0.0130157	0.0319847	0.0345376	0.676786
748	0.0136883	0.00806519	0.0203472	0.0258153	0.357001
749	0.0122526	0.00733017	0.0209278	0.0253343	0.0875351
750	0.0127132	0.00838541	0.0208721	0.0258376	0.164359
751	0.0126349	0.00696328	0.0200268	0.024682	0.135001
752	6.54788e-05	-0.0107083	0.0209052	0.0234883	0.142872
753	7.81978e-05	-0.0105836	0.0218462	0.024275	0.130842
754	-0.000635315	-0.0106014	0.0211804	0.0236939	0.114809
755	0.000222488	-0.0103839	0.0213444	0.0237372	0.111016
756	0.00549312	-0.000571009	0.0297121	0.030221	0.171865
757	0.00568501	-0.00210514	0.0300985	0.0307029	0.178211
758	0.00446513	-0.00129532	0.0306332	0.030984	0.219387
759	0.00502398	-0.00223803	0.0289835	0.0295008	0.0934148
760	-0.00658295	-0.00851075	0.0131055	0.0169565	0.0448903
761	-0.00709648	-0.00849798	0.0137085	0.0176209	0.0235127
762	-0.00654844	-0.00909067	0.0134097	0.017474	0.0608671
763	-0.0066271	-0.0082716	0.0135168	0.0171767	0.0206108
764	-0.000697322	-0.0110175	0.0246531	0.027012	0.226688
765	-0.00152485	-0.0113333	0.0246495	0.0271729	0.234238
766	-0.00148109	-0.0106185	0.0250119	0.0272129	0.155003
767	-0.00127617	-0.0111949	0.0252353	0.0276365	0.251905
768	0.00167631	-0.0121813	0.0275331	0.0301541	0.650076
769	0.00183661	-0.0127871	0.0269595	0.0298948	0.708261
770	0.00217786	-0.0126427	0.0279384	0.0307431	0.736428
771	0.00126314	-0.0127982	0.027372	0.0302426	0.718838
772	-0.00256923	0.011608	0.0285398	0.0309171	0.224156
773	-0.00318453	0.0111641	0.0287966	0.0310487	0.188211
774	-0.00247612	0.0117623	0.0291619	0.031542	0.288524
775	-0.00308407	0.0115477	0.0284512	0.0308598	0.205462
776	0.00547904	0.0156562	0.0248742	0.0298975	0.60843
777	0.00447603	0.0150626	0.0249681	0.0295013	0.497662
778	0.0051362	0.0144827	0.0252615	0.0295681	0.401748
779	0.00459609	0.015409	0.0256477	0.0302716	0.587293
780	-0.00824818	0.00602188	0.0213495	0.0236663	0.000565389
781	-0.00862964	0.00579573	0.0220438	0.0243719	0.00136511
782	-0.00879171	0.00576758	0.0213084	0.0237615	0.00132874
783	-0.00810427	0.00556897	0.0214316	0.0235798	0.000626781
784	0.00834557	-0.0101179	0.0188909	0.0229975	0.025354
785	0.00790552	-0.0107459	0.0182229	0.0225842	0.0818971
786	0.00786455	-0.00964535	0.0184936	0.0222912	0.00491563
787	0.00749723	-0.0104963	0.018632	0.0226612	0.0339293
788	-0.00884297	-0.00624598	0.0326831	0.0344296	0.290736
789	-0.00877673	-0.0057815	0.0331423	0.0347688	0.330985
790	-0.0083384	-0.00621858	0.0329226	0.0345267	0.266081
791	-0.00862172	-0.00573502	0.0325399	0.0341478	0.246655
792	-0.00495983	-0.0137617	0.0259742	0.0298102	0.613196
793	-0.00582577	-0.014144	0.0261748	0.0303169	0.682322
794	-0.00568775	-0.014017	0.0253276	0.0295011	0.62519
795	-0.00500974	-0.0144094	0.0261969	0.0303151	0.727839
796	-0.00520606	0.0113482	0.0337089	0.0359469	0.652052
797	-0.00552593	0.012053	0.0339206	0.03642	0.730897
798	-0.00464734	0.0116791	0.034072	0.0363167	0.710546
799	-0.00506924	0.0114065	0.034402	0.0365965	0.712619
800	0.00591465	0.00813562	0.0207365	0.0230472	4.20341e-05
801	0.00626249	0.00828052	0.0212578	0.0236576	5.62075e-05
802	0.00588695	0.00868565	0.0209989	0.0234745	0.000102042
803	0.00640851	0.00824461	0.0206625	0.0231512	3.62373e-05
804	0.00539032	-0.00668437	0.0131825	0.0157326	0.0328909
805	0.00559074	-0.00682282	0.013756	0.0163412	0.0110674
806	0.00520633	-0.00716917	0.0138771	0.0164644	0.0161027
807	-0.003205	0.0119184	0.0291909	0.0316928	0.301387
808	0.00252349	0.00857821	0.0176491	0.0197849	0.00535263
809	0.0026724	0.00824578	0.017174	0.0192375	0.00514693
810	0.0028439	0.00872755	0.0172678	0.0195559	0.00567611
811	0.00223885	0.00828759	0.0169738	0.0190212	0.00841217
812	0.00792989	-0.00848228	0.0225484	0.0253626	0.000956069
813	0.0078189	-0.00871266	0.0218447	0.0247838	0.000836147
814	0.00746339	-0.00888146	0.0221863	0.0250363	0.00117653
815	0.00789611	-0.00838687	0.0221336	0.0249516	0.000534468
816	0.0107893	-0.00910999	0.013932	0.0198369	0.662193
817	0.0102911	-0.00794534	0.0137744	0.0189412	0.384211
818	0.0114412	-0.00803729	0.0128313	0.0189774	0.799819
819	0.0100166	-0.00834973	0.012917	0.0183548	0.561335
820	-0.00886283	-0.00708497	0.0286877	0.0308501	0.0391895
821	-0.00845245	-0.00762021	0.0285471	0.0307318	0.0342114
822	-0.00832356	-0.00722443	0.0287807	0.0308189	0.0308906
823	-0.00824958	-0.00730633	0.028391	0.0304547	0.0233652
824	-0.0117581	0.00746458	0.020199	0.0245351	0.0774718
825	-0.0123049	0.0078639	0.0204922	0.0251631	0.148854
826	-0.0120035	0.00702538	0.0205792	0.0248384	0.0978098
827	-0.0121451	0.00734912	0.0196941	0.0242769	0.121666
828	-0.00537405	-0.00728698	0.0126827	0.0155831	0.0300496
829	-0.005414	-0.00723241	0.0135191	0.0162599	0.00827467
830	-0.00462222	-0.00729698	0.012963	0.0155772	0.0373945
831	-0.00532512	-0.00764244	0.0132622	0.0162064	0.0184361
832	0.00589373	-0.010628	0.0193327	0.0228352	0.0323411
833	0.00669996	-0.0101739	0.0190898	0.0226455	0.010735
834	0.00630835	-0.0104243	0.0199334	0.0233624	0.0187914
835	0.00619859	-0.0099721	0.0195937	0.0228425	0.00604649
836	-0.00814224	-0.00600661	0.0208693	0.0231928	1.65443e-05
837	-0.00768591	-0.00580867	0.0212539	0.0233354	8.81817e-06
838	-0.00806155	-0.00573299	0.02141	0.0235848	2.15561e-05
839	-0.00767834	-0.00549028	0.0209896	0.0230144	8.97052e-06
840	-0.00488217	-0.00407763	0.0327334	0.0333457	0.195469
841	-0.00606844	-0.00359342	0.0325458	0.0333011	0.190057
842	-0.00524298	-0.00291305	0.0331299	0.0336685	0.279513
843	-0.00588475	-0.00333482	0.0331814	0.0338638	0.266061
844	-0.00384269	0.00764811	0.0150339	0.0172997	0.0101471
845	-0.00316816	0.00745401	0.0150848	0.0171216	0.0159865
846	-0.00347157	0.00786155	0.0144345	0.0167991	0.0266559
847	-0.00360265	0.00801112	0.0150545	0.0174297	0.0143027
848	0.00456269	0.00784868	0.0165959	0.0189167	0.000679023
849	0.00446119	0.00724269	0.0162132	0.0183092	0.000971581
850	0.00398766	0.00788872	0.0164671	0.0186896	0.00178419
851	0.00450882	0.00732448	0.0168411	0.0189104	0.000452353
852	0.00212723	0.00840983	0.0137749	0.0162787	0.104598
853	0.00125414	0.00791654	0.0135725	0.0157625	0.138165
854	0.00140481	0.00842568	0.0140524	0.0164449	0.107431
855	0.00221003	0.00792279	0.0142808	0.0164801	0.0590171
856	0.00199262	-0.00909812	0.0262857	0.027887	0.108231
857	0.00224641	-0.00917851	0.0269599	0.028568	0.14291
858	0.00235287	-0.0097275	0.026281	0.0281221	0.159371
859	0.001819	-0.00955243	0.026944	0.028645	0.190501
860	-0.00103405	0.0153356	0.0266507	0.0307654	0.644509
861	-0.00215358	0.0150482	0.0262044	0.0302945	0.586597
862	-0.00161795	0.0160372	0.0266073	0.0311088	0.732723
863	-0.00152268	0.0148945	0.0269704	0.0308475	0.596898
864	-0.0139522	-0.00481486	0.017114	0.0225994	0.555541
865	-0.0133387	-0.00377113	0.0174718	0.0223026	0.420553
866	-0.0131932	-0.00432071	0.0164502	0.0215253	0.450345
867	-0.0130105	-0.00479391	0.0170925	0.0220093	0.341417
868	-0.0137427	0.00352927	0.0293439	0.0325942	0.733345
869	-0.0139771	0.00356515	0.0302988	0.0335572	0.791286
870	-0.0142726	0.00409095	0.0294724	0.033001	0.783424
871	-0.0136204	0.00408876	0.0295871	0.0328273	0.727571
872	-0.00467051	0.00837872	0.0342193	0.0355384	0.444587
873	-0.00525971	0.00838127	0.034135	0.0355402	0.417325
874	-0.00510817	0.00868946	0.0336998	0.0351749	0.389062
875	-0.00517613	0.00876798	0.0344171	0.0358916	0.484588
876	0.0046792	-0.0031373	0.0245713	0.0252088	0.00459153
877	0.0041416	-0.00119069	0.0253586	0.0257221	0.0185742
878	0.00582814	-0.00194911	0.0246579	0.0254122	0.0109139
879	0.00544846	-0.00228029	0.025751	0.0264197	0.0154256
880	-0.00428152	0.0123103	0.025052	0.0282396	0.116562
881	-0.00388578	0.0122242	0.0242869	0.0274661	0.0944006
882	-0.00407198	0.0131621	0.0246861	0.0282706	0.203218
883	-0.00382601	0.0127962	0.0251373	0.0284651	0.174056
884	-0.0076914	0.00756832	0.010857	0.0153072	0.344085
885	-0.00757359	0.00768704	0.0110427	0.0154399	0.289274
886	-0.0077462	0.00749417	0.0111048	0.0154752	0.286933
887	-0.00824393	0.0076094	0.0109933	0.0157072	0.359289
888	-0.0104224	0.00668974	0.0320497	0.0343593	0.486295
889	-0.00966455	0.00683915	0.0319012	0.0340274	0.36587
890	-0.00973279	0.00653953	0.0322843	0.0343477	0.415942
891	-0.0103055	0.00706206	0.0323614	0.0346892	0.507043
892	-0.00533927	-0.00753784	0.0348195	0.0360239	0.469064
893	-0.00479097	-0.00794413	0.0349536	0.0361638	0.542954
894	-0.0050911	-0.00762895	0.035332	0.0365031	0.552497
895	-0.00490017	-0.00710406	0.0347753	0.0358302	0.450263
896	0.00127308	0.00878153	0.0162937	0.0185532	0.0274492
897	0.00179544	0.00915143	0.016461	0.0189192	0.0243929
898	0.00121531	0.00917821	0.0157412	0.018262	0.0482506
899	0.000958245	0.00942604	0.0161765	0.0187469	0.0454633
900	-0.0127422	-0.00700786	0.0247102	0.0286717	0.261758
901	-0.0121157	-0.00757933	0.0249796	0.0287788	0.186322
902	-0.0124649	-0.00684112	0.0252742	0.0289993	0.23152
903	-0.0117806	-0.0069967	0.0247819	0.0283174	0.112896
904	0.00612452	0.00718592	0.0160476	0.0186191	0.000176813
905	0.00571211	0.0069051	0.0158665	0.0182223	0.000328586
906	0.00574852	0.007035	0.01645	0.018792	0.000110034
907	-0.00205799	0.0154229	0.0271211	0.0312674	0.678519
908	0.00816904	-0.00876029	0.0324234	0.0345652	0.641534
909	0.00845587	-0.00809182	0.0326202	0.0346562	0.613467
910	0.00822505	-0.00794614	0.0322827	0.0342486	0.537176
911	0.00551341	-0.00856739	0.0319074	0.0334945	0.434422
912	0.00522361	-0.00867572	0.0315305	0.0331169	0.4082
913	-0.00413936	-0.00875993	0.0187842	0.0211356	0.000860633
914	0.00712994	-0.00876254	0.0324182	0.0343301	0.570183
915	0.00734827	-0.00935112	0.03215	0.0342792	0.635246
916	0.00678598	-0.00893798	0.032032	0.033941	0.53054
917	0.00691996	-0.00931614	0.0327091	0.0347068	0.665844
918	-0.00724556	0.000461381	0.0356375	0.0363695	0.710179
919	-0.00699311	0.00151016	0.0360329	0.0367363	0.735038
920	-0.00777899	0.000561491	0.0360544	0.0368883	0.757537
921	-0.00738572	0.00113652	0.0356054	0.0363811	0.713386
922	-0.0047498	0.0106712	0.0284615	0.0307651	0.109185
923	-0.0055816	0.0108234	0.0286756	0.0311543	0.128032
924	-0.00512925	0.0102817	0.0284581	0.0306902	0.0815504
925	-0.00495616	0.0105103	0.0280573	0.0303684	0.080697
926	-0.006105	0.007	0.0347024	0.0359239	0.424508
927	0.00155758	0.00881727	0.0320373	0.033265	0.290924
928	0.00178826	0.00836641	0.0327326	0.0338322	0.338531
929	0.00158155	0.00891172	0.0325424	0.0337776	0.352398
930	0.00198918	0.00858936	0.0321779	0.0333639	0.28234
931	0.00390184	0.00908077	0.0276997	0.0294102	0.0245723
932	-0.00811234	-0.00124837	0.0268333	0.0280606	0.0362468
933	-0.00855805	-0.00181239	0.0261497	0.0275741	0.0275931
934	-0.00879057	-0.000860959	0.0261356	0.0275878	0.0444252
935	-0.00784723	-0.00132957	0.0260077	0.0271983	0.0207704
936	-0.000706043	-0.0118247	0.0262204	0.0287721	0.44489
937	-0.000330611	-0.0112451	0.0267372	0.0290076	0.393861
938	-0.000162623	-0.0118681	0.0262849	0.0288405	0.480322
939	-0.000232066	-0.0119779	0.0270958	0.0296261	0.546767
940	-0.00256618	-0.000743041	0.0214708	0.0216364	0.00367516
941	-0.00384762	0.000757463	0.0227271	0.0230629	0.00446024
942	-0.00241531	0.00123852	0.0239322	0.0240856	0.00671768
943	-0.00343803	-0.000774612	0.0225684	0.0228419	0.00342238
944	-0.00673517	0.0051484	0.0329918	0.0340636	0.259984
945	-0.0065386	0.00561232	0.0334109	0.0345042	0.281717
946	-0.00615113	0.00515683	0.0328583	0.0338245	0.22902
947	-0.00681813	0.00524951	0.0334312	0.0345209	0.310767
948	0.00192311	0.00859344	0.0204661	0.0222802	0.00381337
949	0.00188099	0.00821549	0.0198529	0.0215678	0.0033407
950	0.00156912	0.00891732	0.0201421	0.0220836	0.00591945
951	0.00230326	0.00857148	0.0196991	0.0216062	0.00320457
952	0.00627184	-0.0075204	0.0148101	0.0177548	0.00241651
953	0.00642401	-0.00768502	0.0148182	0.017886	0.00306109
954	0.00595826	-0.00783538	0.0150364	0.0179718	0.00231632
955	0.00616294	-0.00788856	0.0143765	0.0175184	0.0083523
956	-0.0012214	-0.01346	0.0191533	0.0234417	0.63088
957	-0.00129845	-0.0146567	0.019044	0.0240662	0.79927
958	-0.00228865	-0.0141198	0.018959	0.0237498	0.700631
959	-0.00165891	-0.0135734	0.0197497	0.0240217	0.612676
960	0.0075318	0.00628013	0.0189949	0.021377	4.17988e-05
961	0.00765473	0.00638979	0.018715	0.0212055	4.05735e-05
962	0.00769323	0.00643391	0.0189546	0.0214443	4.36418e-05
963	0.00803086	0.00625904	0.0186108	0.021214	5.71735e-05
964	-0.00138142	-0.0109623	0.0297757	0.0317596	0.54035
965	-0.00070385	-0.0110399	0.0304093	0.0323589	0.631463
966	-0.00146395	-0.0115131	0.0303371	0.0324813	0.653677
967	-0.000999838	-0.0113474	0.0295896	0.0317066	0.595821
968	-0.00301861	0.0100015	0.0280039	0.0298892	0.0751822
969	0.00115017	0.0132614	0.0140918	0.0193847	0.60674
970	0.00799053	-0.00584102	0.0331078	0.0345557	0.473823
971	0.00787274	-0.00591914	0.0336711	0.0350821	0.533409
972	0.00766947	-0.007594	0.0179329	0.0209303	1.503e-05
973	0.00768602	-0.00757481	0.018205	0.021163	1.18648e-05
974	0.00753486	-0.0077176	0.0181223	0.0210892	1.51046e-05
975	0.00791951	-0.00783481	0.017751	0.0209571	2.6433e-05
976	0.00399198	-0.012727	0.0194436	0.0235789	0.540689
977	0.00435845	-0.0131991	0.0184069	0.0230657	0.685486
978	0.00368164	-0.0137329	0.0193254	0.023992	0.752706
979	0.00319922	-0.0130255	0.0189578	0.0232227	0.639452
980	0.00713057	-0.00880628	0.0185501	0.0217371	0.000160656
981	0.00719154	-0.00857968	0.0178372	0.0210593	9.96387e-05
982	0.00672124	-0.00839581	0.0180451	0.0210069	3.99724e-05
983	0.00689032	-0.00826357	0.0183952	0.0213107	2.58152e-05
984	0.00275067	0.00843331	0.0325217	0.0337097	0.288166
985	0.00284425	0.00885631	0.0328927	0.0341827	0.352069
986	0.00238583	0.00867713	0.0329828	0.0341885	0.367461
987	0.00254402	0.00866333	0.0321758	0.0334187	0.269555
988	0.00769275	0.0134701	0.0243826	0.0288987	0.240724
989	0.00796723	0.012679	0.0240232	0.0283081	0.12876
990	0.0086479	0.0125975	0.0245012	0.0288755	0.164292
991	0.0081698	0.0133993	0.0236458	0.0283798	0.228345
992	-0.0127127	0.00162034	0.0324521	0.034891	0.795948
993	-0.0122722	0.00244132	0.0323889	0.0347218	0.761358
994	-0.0123135	0.00197611	0.0329564	0.0352371	0.792773
995	-0.0118403	0.00206181	0.0323972	0.0345547	0.732277
996	-0.00251214	0.0146887	0.0185773	0.0238157	0.48082
997	-0.00276065	0.0141301	0.0176496	0.022777	0.423557
998	-0.00313649	0.0148144	0.017244	0.022949	0.572223
999	-0.00330806	0.0148153	0.0185561	0.0239743	0.49907
1000	-0.0109652	-0.00968196	0.0323381	0.0354926	0.727107
1001	-0.0110812	-0.00906205	0.0318508	0.0349197	0.658391
1002	-0.0109966	-0.00963182	0.0314311	0.0346643	0.662811
1003	-0.0115934	-0.00938757	0.0315843	0.03493	0.717461
1004	-0.00618881	0.0086414	0.0250401	0.0272026	0.00249452
1005	-0.0058797	0.00806082	0.0249597	0.02688	0.00145171
1006	-0.0062361	0.00831416	0.0244823	0.026597	0.00126251
1007	-0.00564381	0.00849803	0.0245767	0.0266098	0.00169479
1008	0.00251395	-0.0116785	0.023913	0.0267308	0.353756
1009	0.00218289	-0.0124243	0.0235962	0.0267565	0.507222
1010	0.0018218	-0.0115371	0.0236369	0.0263653	0.320721
1011	0.00236891	-0.0113781	0.0233763	0.026106	0.272722
1012	-0.00433782	-0.0127965	0.0301485	0.0330378	0.705715
1013	-0.00370233	-0.0127426	0.03081	0.033546	0.749606
1014	-0.00361725	-0.0129237	0.0297964	0.0326792	0.717798
1015	-0.00380825	-0.0123397	0.0300368	0.0326953	0.650857
1016	-0.0108442	0.00119789	0.0241408	0.0264917	0.117407
1017	-0.0116243	0.00167717	0.0245588	0.0272226	0.201554
1018	-0.0106822	0.00153048	0.0246988	0.0269533	0.11446
1019	-0.0114168	0.00118637	0.0248797	0.0273998	0.192401
1020	0.00621839	0.00353911	0.0325029	0.0332811	0.30082
1021	0.00565017	0.00286388	0.0310393	0.0316791	0.181098
1022	0.0054808	0.00415727	0.0321764	0.0329036	0.213535
1023	0.00619022	0.00363057	0.0313578	0.0321685	0.178225
1024	-0.00922259	0.00885137	0.0243918	0.0275384	0.015731
1025	-0.00974195	0.00940683	0.0248353	0.0282876	0.0446497
1026	-0.0097548	0.00887795	0.0241298	0.0274995	0.0250877
1027	-0.00982175	0.00953405	0.0241904	0.0277946	0.0414088
1028	-0.0120974	0.00848915	0.0244725	0.0285888	0.217013
1029	-0.0128295	0.00902275	0.0246787	0.0292411	0.394832
1030	-0.0119395	0.00863859	0.025191	0.029185	0.230551
1031	-0.0123812	0.00817571	0.0251491	0.0291995	0.282318
1032	-0.0123656	-0.00406172	0.0139264	0.0190617	0.56983
1033	-0.0119693	-0.00332429	0.0131484	0.0180885	0.631278
1034	-0.0117232	-0.004107	0.0126572	0.0177343	0.631141
1035	-0.0114795	-0.00379675	0.013366	0.0180234	0.494658
1036	0.0080425	-0.00834916	0.0328341	0.0348205	0.629486
1037	0.00840763	-0.00891617	0.0330547	0.0352533	0.731515
1038	0.00806417	-0.00849888	0.033334	0.035333	0.694864
1039	0.00853414	-0.00811043	0.0332134	0.0352384	0.681698
1040	0.00715763	-0.00906336	0.0204663	0.0234999	0.000538981
1041	0.00772013	-0.00922653	0.020883	0.0241004	0.00164124
1042	0.00749347	-0.0089576	0.0201391	0.0232804	0.000428597
1043	-0.00434736	0.00429544	0.0246791	0.0254245	0.00304071
1044	-0.0028806	0.00485016	0.0252198	0.025843	0.00530726
1045	-0.00390703	0.00498365	0.0252987	0.0260792	0.00374048
1046	-0.00384949	0.00444402	0.0260169	0.0266729	0.00655071
1047	-0.0062705	-0.00513026	0.0142937	0.0164301	0.0018145
1048	-0.00692476	-0.00553385	0.0143842	0.0168962	0.00124898
1049	-0.00721438	-0.00514958	0.0140988	0.0166536	0.00326699
1050	-0.00690423	-0.00516824	0.0147363	0.0170745	0.000920977
1051	0.00505278	-0.00594005	0.0129106	0.0150831	0.0637334
1052	0.000519683	0.00857872	0.0180068	0.0199527	0.0126259
1053	2.66542e-05	0.00892964	0.0181447	0.020223	0.0156062
1054	0.000635789	0.0087568	0.0187638	0.0207163	0.0102719
1055	0.000682027	0.00926755	0.0185907	0.0207838	0.0145649
1056	0.00175128	0.0102998	0.0225087	0.0248152	0.0165213
1057	0.00171893	0.00989173	0.02301	0.025105	0.0133935
1058	0.00139512	0.0102978	0.0234247	0.0256263	0.0215066
1059	0.000988993	0.0102034	0.0230617	0.0252375	0.0206269
1060	-0.0125568	0.00217446	0.0319864	0.0344316	0.76317
1061	0.00713113	0.00611466	0.0215841	0.0235396	8.80008e-05
1062	0.00689883	0.00611074	0.0215631	0.02345	7.32254e-05
1063	0.00707312	0.00610799	0.0213047	0.0232642	7.31308e-05
1064	0.00688102	0.00567672	0.0217588	0.0235163	0.000107918
1065	-0.00808462	-0.0101336	0.0281979	0.031035	0.141677
1066	-0.00759489	-0.00998451	0.0276372	0.0303511	0.0818184
1067	-0.00813903	-0.00997844	0.0276776	0.0305264	0.100919
1068	-0.00663892	-0.00880835	0.0296345	0.0316207	0.0723086
1069	-0.00687926	-0.00948813	0.029899	0.0321139	0.14309
1070	-0.00716051	-0.00912211	0.0294082	0.0316122	0.0890988
1071	-0.00691702	-0.00889655	0.0300351	0.0320796	0.102035
1072	-0.00386226	0.0165611	0.019602	0.0259504	0.74926
1073	-0.00334918	0.0153808	0.0191293	0.0247733	0.583121
1074	-0.00409767	0.0159037	0.0185286	0.0247594	0.687718
1075	-0.00408614	0.0153388	0.0197765	0.0253591	0.555657
1076	0.00358162	0.00819742	0.0193664	0.0213327	0.000721895
1077	0.00310536	0.00805695	0.0189485	0.0208232	0.00129158
1078	-0.00861868	0.00390332	0.0331228	0.0344476	0.462883
1079	0.00443457	-0.00888973	0.0222846	0.0243987	0.00340341
1080	0.00364887	-0.00895608	0.0224572	0.024451	0.00862384
1081	0.00392652	-0.0083363	0.0226376	0.0244412	0.00282949
1082	0.00406027	-0.00892728	0.021987	0.0240751	0.00465792
1083	0.00498844	-0.0109018	0.0302312	0.0325217	0.649543
1084	0.00417838	-0.0104708	0.0300839	0.0321269	0.570787
1085	0.00454774	-0.0110965	0.0295424	0.0318836	0.624546
1086	0.00488586	-0.0104536	0.0295792	0.0317502	0.507896
1087	-0.00306781	-0.00648338	0.0157785	0.0173323	0.00502237
1088	-0.00245861	-0.00665943	0.0151616	0.0167412	0.0204299
1089	-0.00257386	-0.0069047	0.0160391	0.0176508	0.00841214
1090	-0.00292203	-0.00684795	0.0153922	0.0170983	0.01051
1091	-0.00760182	-0.0105366	0.0297553	0.0324682	0.298279
1092	-0.00716366	-0.00997845	0.0293218	0.0317908	0.163517
1093	-0.0069463	-0.0105136	0.0298204	0.0323735	0.275873
1094	-0.00691864	-0.0105137	0.0291708	0.0317701	0.217915
1095	-0.0129802	-0.00986114	0.0287017	0.0330078	0.735438
1096	-0.012238	-0.0104319	0.0284877	0.0327131	0.684357
1097	-0.0131662	-0.0100643	0.0280905	0.0326147	0.741647
1098	-0.0133139	-0.0104732	0.0285057	0.0331591	0.7967
1099	-0.01521	-0.00234923	0.0225495	0.027301	0.696506
1100	-0.0149108	-0.00153522	0.0225187	0.0270514	0.664316
1101	-0.0159321	-0.00212242	0.0221413	0.02736	0.784928
1102	-0.0153044	-0.00138048	0.023034	0.0276893	0.7241
1103	-0.00141655	0.00867676	0.0320698	0.033253	0.300284
1104	-0.00180244	0.00835607	0.0327818	0.033878	0.356693
1105	-0.000969157	0.00820654	0.032453	0.0334886	0.323278
1106	-0.00109001	0.00869548	0.0327233	0.0338764	0.379974
1107	-0.00965979	0.00506963	0.020575	0.0232883	0.00605029
1108	-0.00931688	0.00585358	0.020599	0.0233536	0.00239645
1109	-0.00988829	0.00584346	0.0203736	0.0233882	0.00585446
1110	-0.00972353	0.00520608	0.0200862	0.0229152	0.00597805
1111	-0.00981948	-0.00729674	0.0292916	0.0317437	0.126503
1112	-0.010189	-0.00686267	0.0286629	0.0311845	0.113184
1113	-0.0103965	-0.00702085	0.0293496	0.0319183	0.184744
1114	-0.00969676	-0.006874	0.0290618	0.0313985	0.0928131
1115	0.00199897	0.0120847	0.0188093	0.0224461	0.0842319
1116	0.00178901	0.0114461	0.0182919	0.021652	0.0599726
1117	0.00107619	0.0117277	0.0186332	0.0220429	0.0789767
1118	0.00156816	0.0125573	0.0183365	0.0222794	0.145437
1119	0.00527094	0.00910893	0.0354777	0.0370057	0.607517
1120	0.00587975	0.00887133	0.0357236	0.0372753	0.61201
1121	0.00524777	0.008632	0.0360756	0.0374633	0.645021
1122	0.00573809	0.00879986	0.0361731	0.0376677	0.656838
1123	-0.00928744	0.00743869	0.0213509	0.0244428	0.00240684
1124	-0.00981199	0.00704152	0.0214009	0.0245735	0.00520143
1125	-0.00898835	0.00696596	0.0212544	0.0241053	0.00132345
1126	-0.00687145	-0.00219496	0.0303733	0.0312181	0.102209
1127	-0.00729974	-0.00234957	0.02952	0.0304998	0.0693709
1128	-0.00723573	-0.00305709	0.0300609	0.0310703	0.0706547
1129	-0.00646453	-0.00224607	0.0296302	0.0304102	0.0613032
1130	-0.00532871	-0.0126082	0.027661	0.0308625	0.480606
1131	-0.0058509	-0.0119716	0.0278955	0.0309146	0.362994
1132	-0.00567037	-0.0125828	0.0283941	0.0315706	0.528705
1133	-0.00551472	-0.0118244	0.0283234	0.031184	0.372587
1134	0.00860131	0.0106059	0.0310926	0.033959	0.359164
1135	0.00816883	0.0104989	0.0303204	0.0331102	0.237819
1136	0.00794004	0.0111801	0.0306124	0.0335433	0.336911
1137	0.00869628	0.0107396	0.0302077	0.0332185	0.294713
1138	-0.011238	-0.000185484	0.0248018	0.0272297	0.16424
1139	-0.0110243	-0.000377933	0.0240895	0.026495	0.123236
1140	-0.011458	-0.000587099	0.0244301	0.02699	0.169628
1141	-0.01159	0.00018758	0.0246958	0.0272809	0.204672
1142	-0.0108663	0.0086886	0.0160697	0.0212557	0.10864
1143	-0.0112452	0.00969086	0.0164277	0.0221413	0.205973
1144	-0.0119102	0.00891491	0.0161139	0.0219314	0.292126
1145	-0.010834	0.00961052	0.0156705	0.0213378	0.191285
1146	-0.00967138	0.0054881	0.0342362	0.0359968	0.630172
1147	-0.00921942	0.00596165	0.0337439	0.035485	0.525536
1148	-0.00992135	0.0058404	0.0337489	0.0356586	0.60255
1149	-0.00951473	0.00606968	0.0343917	0.0361962	0.622075
1150	-0.0088698	0.00884499	0.021354	0.0247568	0.00320586
1151	-0.00724685	-0.0123336	0.0244782	0.0283517	0.233723
1152	-0.00736338	-0.0125008	0.0253243	0.0291858	0.315863
1153	-0.00672844	-0.0127363	0.0244726	0.028397	0.30455
1154	-0.0067526	-0.0122347	0.0247709	0.0284409	0.217274
1155	-0.00134768	-0.0097008	0.0249492	0.0268027	0.0795521
1156	-0.010858	0.00705672	0.0351726	0.0374807	0.786787
1157	0.00332641	0.0116113	0.0211804	0.0243824	0.0291174
1158	0.00256196	0.011971	0.020906	0.0242266	0.0511388
1159	0.00324626	0.01225	0.0215003	0.0249572	0.0567401
1160	0.00274531	0.0115911	0.0218461	0.0248826	0.0349662
1161	0.00506221	0.0143067	0.0268765	0.0308651	0.456434
1162	0.00469986	0.015333	0.0269937	0.0313982	0.633769
1163	0.00422977	0.014599	0.027041	0.03102	0.515126
1164	0.00478772	0.0145518	0.0259861	0.0301654	0.449347
1165	0.00688552	0.0121075	0.0313296	0.0342862	0.495844
1166	0.00753253	0.012201	0.0308781	0.034045	0.490935
1167	0.00749987	0.0127082	0.0315262	0.0348087	0.618525
1168	0.0073728	0.0115618	0.0316829	0.0345231	0.473532
1169	-0.00874566	-0.00729132	0.0360027	0.0377603	0.701515
1170	-0.00892905	-0.00775679	0.0356652	0.0375753	0.702961
1171	-0.00903827	-0.00713916	0.0355591	0.0373779	0.675357
1172	-0.00933363	-0.00710579	0.0359389	0.0378049	0.727877
1173	0.0092922	0.00933455	0.0235073	0.0269457	0.00746641
1174	0.00448093	-0.00906407	0.016576	0.0194165	0.0113011
1175	0.00403087	-0.00848021	0.0159102	0.0184742	0.0150566
1176	0.00440762	-0.00939765	0.0159741	0.0190503	0.0388347
1177	0.00450471	-0.00853556	0.0162188	0.0188732	0.0063184
1178	-0.00572228	-0.0112961	0.0140672	0.018927	0.348084
1179	-0.00549565	-0.0110647	0.0130476	0.0179686	0.478132
1180	-0.00566262	-0.0120491	0.0136181	0.0190447	0.595273
1181	-0.00510776	-0.0109541	0.0136565	0.0182368	0.360665
1182	-0.000806485	0.0144982	0.0223023	0.0266128	0.380641
1183	-0.00106492	0.0152235	0.0227101	0.0273612	0.515095
1184	-0.00140264	0.0144499	0.0217057	0.0261133	0.370189
1185	-0.00133475	0.014539	0.0228257	0.0270957	0.393326
1186	0.00826426	0.0107596	0.0153999	0.0205237	0.0485849
1187	0.00902866	0.011635	0.0159368	0.0216996	0.132149
1188	0.00768743	0.0116286	0.0155581	0.0208896	0.094284
1189	0.00848405	0.0109639	0.0160941	0.0212416	0.0434582
1190	-0.00578256	0.00786867	0.0213681	0.0234936	0.000124539
1191	-0.00570024	0.00751589	0.0209096	0.0229388	7.80797e-05
1192	-0.00518504	0.00777935	0.021318	0.0232779	0.000168074
1193	-0.0057239	0.0074307	0.0214788	0.0234376	0.00010009
1194	-0.0033494	0.00796766	0.0308573	0.0320449	0.120035
1195	-0.0034187	0.00717189	0.031054	0.0320542	0.11159
1196	-0.00401766	0.00778529	0.0306152	0.031844	0.0867103
1197	-0.00373674	0.00776301	0.031387	0.0325479	0.13869
1198	0.00531335	0.00844415	0.0117478	0.0154126	0.156623
1199	0.00512444	0.00835519	0.0125231	0.0159027	0.076543
1200	0.00533428	0.00914293	0.0122489	0.016189	0.136573
1201	0.00457466	0.00825219	0.0122212	0.0154397	0.131497
1202	0.00495193	0.00576861	0.0155309	0.0172918	0.00236052
1203	0.00466863	0.00580586	0.0144413	0.0162498	0.0110037
1204	0.00426713	0.00656166	0.0149752	0.0168974	0.00588319
1205	0.00514495	0.00616955	0.0150428	0.0170534	0.00287143
1206	0.00946537	0.00811681	0.0323304	0.0346516	0.368269
1207	0.008917	0.0079479	0.032835	0.0349402	0.356943
1208	0.00892512	0.00805239	0.0323467	0.0345081	0.305051
1209	0.00878773	0.0084112	0.0327971	0.0349803	0.360121
1210	0.00602284	0.00882397	0.0343594	0.035982	0.442636
1211	0.00544152	0.00910338	0.034438	0.0360341	0.479575
1212	0.00601628	0.00919073	0.0340398	0.0357683	0.43162
1213	0.00578682	0.00855366	0.0341031	0.0356325	0.389864
1214	-0.000643425	0.0091377	0.0259294	0.0274999	0.0280056
1215	-0.00112548	0.00987148	0.0261053	0.027932	0.0428763
1216	-0.00115847	0.00953797	0.0265874	0.0282702	0.0427799
1217	-0.000596153	0.00992542	0.0263598	0.0281728	0.0495819
1218	0.00388439	-0.00875145	0.0229143	0.0248343	0.00636436
1219	-0.00777893	-0.00876056	0.0292898	0.031546	0.0775633
1220	-0.00779659	-0.00930273	0.0291748	0.031599	0.107684
1221	-0.00741826	-0.00900319	0.0297913	0.0319939	0.107556
1222	-0.00737252	-0.00876938	0.0293664	0.0315221	0.0710218
1223	-0.00604977	0.00841269	0.0310577	0.0327407	0.104923
1224	-0.00584938	0.0078991	0.0312644	0.0327731	0.0970287
1225	-0.00555067	0.00863119	0.0311849	0.03283	0.122498
1226	-0.00596975	0.00847171	0.0315237	0.0331836	0.137188
1227	0.00129909	0.0111665	0.0135906	0.0176376	0.379933
1228	0.000608647	0.0110145	0.0142927	0.0180547	0.28541
1229	0.00130863	0.0115195	0.0143834	0.0184741	0.318532
1230	0.000158492	0.0116356	0.0141394	0.0183122	0.39026
1231	-0.00224191	0.00954948	0.0257071	0.027515	0.0259577
1232	-0.00244382	0.010326	0.025662	0.0277694	0.0403985
1233	-0.00276075	0.00950436	0.0254134	0.0272726	0.019613
1234	-0.00198652	0.00992689	0.0253071	0.0272569	0.0299001
1235	-0.00903684	0.0109624	0.0280972	0.0314848	0.238879
1236	-0.00919123	0.0110305	0.0271356	0.0307	0.197224
1237	-0.00946171	0.010496	0.0275288	0.0309439	0.188647
1238	-0.00870324	0.0108808	0.0273415	0.030687	0.155742
1239	-0.0078732	0.00680368	0.0278149	0.0296976	0.0203723
1240	-0.00850755	0.00672794	0.0280886	0.0301101	0.0317384
1241	-0.00829225	0.00724835	0.0279322	0.0300251	0.027568
1242	-0.0082301	0.00665973	0.0275406	0.0295055	0.0192994
1243	-0.00797251	0.00131141	0.0292836	0.0303778	0.132451
1244	-0.00689388	0.00141935	0.0295565	0.030383	0.10778
1245	-0.00741886	0.00166835	0.0287709	0.0297588	0.0853217
1246	-0.00779638	0.00202065	0.0293908	0.0304743	0.121615
1247	0.000574164	0.00856658	0.0167332	0.0188073	0.0233233
1248	0.000856876	0.00934919	0.0167249	0.0191798	0.0327639
1249	0.000814267	0.00889931	0.0160517	0.0183717	0.0385545
1250	0.000916429	0.00881982	0.0169659	0.0191434	0.021328
1251	0.00552179	0.0128471	0.0226495	0.0266184	0.0842571
1252	0.00600187	0.0125764	0.0220032	0.0260447	0.0582829
1253	0.00515138	0.0123773	0.0220824	0.0258334	0.0483219
1254	0.00573231	0.012983	0.021469	0.0257359	0.0865654
1255	-0.00625118	0.0074902	0.0324142	0.0338506	0.176108
1256	-0.0057303	0.00774122	0.0328376	0.0342209	0.218747
1257	-0.00591615	0.00781796	0.0322416	0.0336993	0.165352
1258	-0.00577775	0.00739615	0.0323433	0.0336775	0.159583
1259	-0.0122989	0.000888204	0.0326314	0.0348835	0.778032
1260	-0.0124674	-9.69547e-06	0.0328642	0.0351496	0.795293
1261	-0.0123275	0.000503828	0.0321093	0.0343981	0.752898
1262	-0.0120239	-3.08014e-05	0.0325324	0.0346833	0.750103
1263	0.00832329	0.00934782	0.0297509	0.0322765	0.107559
1264	0.00880351	0.00870953	0.0301992	0.0326397	0.128759
1265	0.00822406	0.00865102	0.0299661	0.0322559	0.0836105
1266	0.0085518	0.00904837	0.0305533	0.0329926	0.155781
1267	-0.00844882	0.00679493	0.03348	0.0351918	0.414625
1268	-0.00838374	0.00690336	0.0329485	0.0346922	0.346626
1269	-0.00897851	0.00718915	0.0332272	0.0351617	0.440077
1270	-0.00828854	0.00716543	0.0333061	0.0350619	0.388696
1271	-0.0120202	-0.00278608	0.0295539	0.0320263	0.484605
1272	0.00979975	-0.00741222	0.0170081	0.0209822	0.00498311
1273	0.00964487	-0.00778211	0.0159349	0.0201867	0.0169678
1274	0.00936317	-0.0079427	0.0166309	0.0206723	0.00465565
1275	0.00934292	-0.00740878	0.0163597	0.020244	0.00293807
1276	-0.012715	0.00797579	0.0241369	0.0284231	0.290529
1277	-0.0122423	0.00777643	0.024667	0.0286148	0.221742
1278	0.00502586	0.0130635	0.0216023	0.0257405	0.0966717
1279	-0.0099111	0.00550787	0.0219355	0.0246928	0.00873706
1280	-0.0104412	0.00480041	0.0216765	0.0245343	0.0216083
1281	-0.0101308	0.00550157	0.021408	0.0243147	0.0107504
1282	-0.0107169	0.00524643	0.0219637	0.0249957	0.0273756
1283	-0.00381251	0.0155245	0.0244584	0.0292191	0.606949
1284	-0.00351337	0.0158497	0.0254512	0.0301881	0.682942
1285	-0.0047704	0.0155795	0.0251665	0.0299805	0.644508
1286	-0.00357958	0.0151148	0.0250517	0.0294764	0.554172
1287	-0.00505457	-0.00976396	0.0158831	0.0193172	0.0170656
1288	-0.00502157	-0.00942079	0.0164819	0.0196373	0.00523501
1289	-0.00537594	-0.00932427	0.0158876	0.01919	0.00606803
1290	-0.00578469	-0.00961243	0.0165816	0.0200203	0.00421567
1291	0.00421505	-0.0108626	0.0248566	0.027452	0.190333
1292	0.00409419	-0.0116027	0.0251737	0.0280197	0.375014
1293	0.00430471	-0.0113337	0.0243199	0.0271743	0.253798
1294	0.00356328	-0.0113242	0.024867	0.0275554	0.303051
1295	-0.00727572	-0.00614853	0.0347021	0.0359858	0.398619
1296	-0.00696847	-0.00610556	0.034764	0.0359774	0.386232
1297	-0.00735867	-0.00551302	0.0348093	0.0360032	0.41427
1298	-0.00719696	-0.00569439	0.03434	0.0355451	0.340548
1299	-0.00276385	0.0119805	0.033839	0.0360035	0.727146
1300	-0.00278406	0.0124647	0.0345597	0.0368442	0.797166
1301	-0.00328036	0.011868	0.0342982	0.0364414	0.746665
1302	-0.00338682	0.0122662	0.0337421	0.0360619	0.737725
1303	-0.00872232	0.00659198	0.0332337	0.0349859	0.408396
1304	-0.00540992	0.0155829	0.0266592	0.0313497	0.704753
1305	-0.00517872	0.0147837	0.026525	0.0308051	0.576514
1306	-0.00756043	0.00367861	0.0143534	0.0166347	0.0467576
1307	-0.00693979	0.00381707	0.014695	0.0166935	0.0242141
1308	-0.00710404	0.00335538	0.0139688	0.0160266	0.0689519
1309	-0.00737176	0.00327147	0.0148355	0.016886	0.0377797
1310	-0.0067752	0.00786631	0.0291649	0.0309576	0.0339586
1311	-0.00670107	0.0078436	0.0288844	0.0306714	0.027396
1312	-0.00629166	0.00814817	0.0289576	0.030733	0.0272032
1313	-0.00664957	0.00819444	0.0287203	0.0305978	0.0260497
1314	-0.00866698	0.00174006	0.016469	0.0186915	0.0549006
1315	-0.00829838	0.00251332	0.0170109	0.0190932	0.0228078
1316	-0.00833613	0.00234279	0.0160296	0.0182189	0.0453662
1317	-0.00774657	0.00192338	0.0162006	0.0180601	0.0363411
1318	-0.00640305	-0.00837085	0.0198052	0.0224347	2.37958e-05
1319	-0.00606585	-0.00802872	0.0195897	0.0220229	9.11044e-06
1320	-0.0061532	-0.00795889	0.020068	0.0224484	9.52225e-06
1321	-0.0058968	-0.00841159	0.0202033	0.0226649	3.53893e-05
1322	-0.00788113	0.00981284	0.0274586	0.0302056	0.0536277
1323	-0.00779211	0.0102649	0.0281178	0.0309305	0.0980168
1324	-0.00746155	0.00981304	0.0278434	0.0304504	0.0548544
1325	-0.00778137	0.0103208	0.0272524	0.0301623	0.0689799
1326	-0.00253743	-0.0090349	0.0178803	0.0201934	0.0149429
1327	-0.00223308	-0.00824597	0.0179634	0.0198913	0.00835132
1328	-0.00261411	-0.00864569	0.0186365	0.0207099	0.00635265
1329	-0.00186596	-0.00890848	0.0181249	0.0202818	0.0215219
1330	-0.0144748	0.00734396	0.0202653	0.0259641	0.589188
1331	-0.0135447	0.00733384	0.020031	0.0252683	0.386097
1332	-0.0136948	0.0069865	0.019483	0.0248183	0.427103
1333	-0.0141703	0.00746711	0.019045	0.0248851	0.557223
1334	0.00879967	0.00871333	0.0324211	0.0347057	0.336787
1335	0.00933241	0.00854062	0.033017	0.0353576	0.455446
1336	0.00874275	0.00920255	0.032715	0.0350912	0.403184
1337	0.00668523	0.0104989	0.0300976	0.0325697	0.162167
1338	0.00675458	0.0112614	0.0298979	0.0326547	0.23221
1339	0.00748777	0.0108363	0.0296757	0.0324675	0.188009
1340	0.00682225	0.0104632	0.0294957	0.0320315	0.122719
1341	0.00892439	0.00472275	0.0176941	0.0203723	0.00276031
1342	0.0091475	0.00486389	0.019006	0.0216463	0.00212696
1343	-0.00151305	0.0132827	0.0277869	0.0308356	0.397468
1344	-0.000697224	0.0126969	0.0275474	0.0303407	0.299129
1345	-0.00117432	0.0124081	0.0280317	0.0306776	0.29355
1346	-0.000577495	0.0131353	0.0280687	0.0309955	0.394753
1347	-0.00830619	-0.00739789	0.0189573	0.0219796	3.07587e-05
1348	-0.00983711	0.00718377	0.0324849	0.0346936	0.459062
1349	0.0106779	-0.00669131	0.0247982	0.0278162	0.08668
1350	0.0104439	-0.0053543	0.0251669	0.027769	0.0721297
1351	0.011823	-0.00591373	0.025388	0.0286235	0.356904
1352	0.0108507	-0.00601956	0.0260658	0.0288686	0.177112
1353	-0.0125076	0.0122101	0.0288073	0.0336955	0.797221
1354	-0.0117896	0.0117089	0.0281483	0.0326867	0.668682
1355	-0.012768	0.0115468	0.0285338	0.0333246	0.768778
1356	-0.0123096	0.0120188	0.02772	0.0326248	0.728005
1357	-0.00936209	0.00130589	0.0156502	0.0182834	0.136346
1358	-0.00851406	0.00116389	0.0156219	0.0178294	0.0910083
1359	-0.00866715	0.00146237	0.015022	0.0174046	0.131649
1360	-0.00460531	-0.0127563	0.0278715	0.030996	0.541761
1361	-0.00399751	-0.012927	0.0286829	0.0317143	0.642497
1362	-0.00374355	-0.0125726	0.0279137	0.0308425	0.539357
1363	-0.00432287	-0.012278	0.028411	0.031251	0.499905
1364	0.000825743	0.0111083	0.0234484	0.0259597	0.0439383
1365	0.0015673	0.0116495	0.023197	0.0260052	0.0561925
1366	0.0013256	0.0108019	0.0230086	0.0254525	0.0296772
1367	0.00094067	0.0117742	0.0229948	0.0258511	0.0661749
1368	-0.00980748	0.006124	0.0320334	0.0340563	0.400749
1369	-0.0101062	0.00579404	0.0315161	0.0336002	0.387937
1370	-0.00963333	0.00602723	0.0312447	0.033247	0.293307
1371	-0.00958746	0.00641546	0.0317703	0.0337998	0.339402
1372	0.0100186	0.00982478	0.0177019	0.0225888	0.0197539
1373	0.00981952	0.01061	0.0183148	0.0233329	0.0304242
1374	0.0108926	0.00984341	0.0178506	0.0231124	0.055849
1375	0.0102122	0.0100969	0.0189326	0.023763	0.02388
1376	0.00575146	0.00825925	0.0239663	0.0259938	0.000436288
1377	0.00609595	0.00829472	0.0246069	0.0266732	0.000659976
1378	0.00634525	0.00831728	0.0240576	0.0262338	0.000415882
1379	0.00572694	0.00867521	0.0241745	0.0263147	0.000786089
1380	-0.0116447	-0.0023191	0.0296534	0.0319422	0.450982
1381	-0.0109206	-0.00198442	0.0300362	0.0320214	0.395852
1382	-0.0113791	-0.00254354	0.0304485	0.0326047	0.476309
1383	-0.0110703	-0.00226448	0.0295416	0.0316288	0.361362
1384	-0.00990915	-0.00295307	0.0308459	0.0325328	0.30524
1385	-0.0102999	-0.00251066	0.030343	0.0321417	0.323023
1386	-0.00982289	-0.00253239	0.0312052	0.0328126	0.349691
1387	-0.0106005	-0.00242554	0.0308128	0.0326754	0.409765
1388	-0.00764092	0.00136617	0.0363253	0.0371453	0.771949
1389	0.00645705	-0.0113817	0.0219446	0.0255499	0.152668
1390	0.00642841	-0.0110258	0.0227397	0.0260765	0.10798
1391	0.00696701	-0.0107044	0.0225409	0.0259078	0.065852
1392	0.00622967	-0.010966	0.0222281	0.0255568	0.0842287
1393	0.0062752	-0.000959876	0.0208759	0.0218198	0.00846054
1394	0.00705683	5.83417e-05	0.0200172	0.0212248	0.0183803
1395	0.00680222	0.000232377	0.0217792	0.0228179	0.0158126
1396	0.00765523	-0.000707924	0.0217199	0.0230403	0.0196276
1397	-0.00612627	0.00680603	0.02297	0.024728	0.000216815
1398	-0.00619613	0.00660652	0.0231295	0.0248397	0.000239933
1399	-0.00561742	0.00679818	0.0231103	0.0247358	0.000243354
1400	-0.00579296	0.00674985	0.0227512	0.0244282	0.000187639
1401	0.00765166	-0.00878999	0.0327153	0.0347289	0.637843
1402	0.00433592	0.0110578	0.0200658	0.0233176	0.0105459
1403	0.00491285	0.0107585	0.0194906	0.0227983	0.00557374
1404	0.00430245	0.0116532	0.0195714	0.0231808	0.0242062
1405	0.00486787	0.0115697	0.0200698	0.0236717	0.0172339
1406	-0.00157934	0.0136333	0.0291278	0.0321992	0.54558
1407	-0.00195563	0.0135266	0.0284192	0.0315348	0.477956
1408	-0.00231163	0.0142142	0.029258	0.03261	0.633225
1409	-0.0021176	0.0132898	0.029108	0.0320683	0.49465
1410	0.00521757	-0.0110163	0.0186156	0.0222513	0.092301
1411	0.00528529	-0.0110628	0.019455	0.022996	0.0843955
1412	0.00618064	-0.0112151	0.0191354	0.0230248	0.102337
1413	-0.00647294	0.00550626	0.0302461	0.0314172	0.0493872
1414	-0.00623448	0.00478998	0.0303532	0.0313549	0.0637254
1415	-0.00693611	0.00523975	0.0301575	0.0313853	0.056499
1416	-0.00654015	0.00540156	0.0298207	0.0310036	0.0391894
1417	0.00264656	0.0113574	0.0211322	0.0241364	0.0280961
1418	0.000703325	-0.0127713	0.019357	0.0232012	0.568849
1419	0.000578424	-0.0139248	0.0191076	0.0236502	0.759335
1420	-0.000218417	-0.0131236	0.0192471	0.0232965	0.61084
1421	0.000681014	-0.0132321	0.020062	0.0240424	0.634702
1422	0.00855649	0.00838051	0.0332194	0.0353126	0.387115
1423	0.00785321	0.00832948	0.0331183	0.035041	0.320069
1424	0.00803221	0.00805913	0.0336581	0.0355294	0.387175
1425	0.00798598	0.00787258	0.0332353	0.0350762	0.327413
1426	0.0112625	-0.0023453	0.0249459	0.0274707	0.312551
1427	0.0122836	-0.00327906	0.024057	0.0272099	0.443603
1428	0.0126101	-0.00187894	0.0244827	0.0276034	0.567
1429	0.0118999	-0.00348091	0.0254732	0.0283303	0.431643
1430	-0.000389324	0.00940895	0.0345979	0.0358566	0.64113
1431	-0.000706384	0.00896396	0.0339616	0.0351318	0.548085
1432	1.33629e-05	0.00926169	0.0341432	0.0353771	0.584542
1433	-0.000664548	0.00955762	0.0339269	0.0352537	0.579039
1434	-0.00627879	-0.00240622	0.0246266	0.0255281	0.00251045
1435	-0.00636319	-0.00316078	0.0256591	0.0266246	0.00255635
1436	-0.00657152	-0.00358849	0.0246121	0.0257258	0.000815386
1437	-0.007172	-0.00294499	0.0251003	0.0262704	0.00296872
1438	-0.00668251	-0.00515062	0.0249663	0.0263533	0.000191498
1439	-0.00702787	-0.00464687	0.0254477	0.0268062	0.0006139
1440	-0.0061034	-0.00510098	0.0252869	0.0265085	0.000261165
1441	-0.00652543	-0.00536302	0.0253646	0.026734	0.000242872
1442	-0.00529266	-0.00682173	0.021756	0.0234066	8.86745e-06
1443	-0.00540668	-0.00675375	0.0210262	0.0227365	3.6714e-06
1444	-0.00560117	-0.00622581	0.0214827	0.0230573	3.48001e-06
1445	-0.00568759	-0.00681053	0.0213937	0.0231608	3.82899e-06
1446	0.0107948	0.00858966	0.0267693	0.0301149	0.100813
1447	0.0114663	0.00802151	0.027417	0.0307817	0.195667
1448	0.0104894	0.00773742	0.0263937	0.0294368	0.0516314
1449	0.0107606	0.00765575	0.0276147	0.03061	0.114146
1450	-0.0128857	-0.00274026	0.0280376	0.0309783	0.50778
1451	-0.0125191	-0.00184543	0.0278794	0.0306169	0.462711
1452	-0.012168	-0.00245669	0.0282178	0.0308276	0.41163
1453	-0.0124124	-0.00275074	0.0275616	0.0303525	0.395102
1454	-0.00111767	-0.0104622	0.0208164	0.0233245	0.088707
1455	-0.00149766	-0.0106352	0.0202125	0.0228888	0.0938528
1456	-0.000647635	-0.0101407	0.0199607	0.0223983	0.0818437
1457	-0.000725579	-0.00999325	0.0205281	0.0228428	0.0668379
1458	-0.00617022	0.00862071	0.0364941	0.0380027	0.693597
1459	-0.0055912	0.00908138	0.0362979	0.0378322	0.700765
1460	-0.00568219	0.00838478	0.0363442	0.0377292	0.668743
1461	-0.00595539	0.00850398	0.0358833	0.037355	0.628769
1462	0.00784898	0.00132479	0.0221312	0.0235192	0.0210737
1463	0.00623393	0.00107408	0.0227421	0.0236055	0.0128761
1464	0.00683545	0.000457889	0.0233593	0.0243432	0.0205749
1465	-0.00742088	-0.00514899	0.0229508	0.0246642	4.5696e-05
1466	-0.00678541	-0.00530551	0.023554	0.0250795	3.81703e-05
1467	-0.00692933	-0.00553714	0.0228692	0.0245291	1.61199e-05
1468	-0.00716001	-0.00564925	0.0232958	0.0250175	3.08476e-05
1469	-0.00331189	0.0116755	0.032243	0.0344514	0.56013
1470	-0.00251803	0.0120163	0.032046	0.0343173	0.585971
1471	-0.00317212	0.0116787	0.0315134	0.0337572	0.489541
1472	-0.00315176	0.0123257	0.0315924	0.0340578	0.5748
1473	0.00504474	0.00721973	0.0333002	0.0344453	0.249922
1474	0.00470477	0.00687298	0.0329417	0.0339784	0.217745
1475	0.00535495	0.00689825	0.0331744	0.0343046	0.223648
1476	0.0052141	0.00693168	0.0335979	0.0346995	0.276261
1477	-0.0109836	-0.012335	0.0286413	0.0330623	0.758118
1478	-0.0106412	-0.0117509	0.029014	0.0330626	0.686515
1479	-0.0105938	-0.0116585	0.0284259	0.0324989	0.634507
1480	-0.0115828	-0.0115471	0.0285786	0.0329277	0.725835
1481	0.00784157	-0.00730461	0.0328644	0.0345675	0.546674
1482	0.00841962	-0.00719818	0.032969	0.0347802	0.571014
1483	0.00817323	-0.00743204	0.0332178	0.0350066	0.606754
1484	0.00809303	-0.00771509	0.0325942	0.0344587	0.548992
1485	0.0122074	0.0104641	0.0284229	0.0326554	0.555862
1486	0.0127108	0.0112814	0.0290884	0.0336893	0.7241
1487	0.0134746	0.00989164	0.0289008	0.0333866	0.719281
1488	0.0128094	0.0106267	0.0296561	0.0340072	0.724299
1489	0.010309	-0.00983058	0.0201927	0.0247115	0.15321
1490	0.00921523	-0.0102416	0.0206882	0.0248558	0.0817111
1491	0.00954549	-0.00972355	0.0200951	0.0242791	0.0495924
1492	0.00939933	-0.0105965	0.0200562	0.0245537	0.158304
1493	-0.00358899	0.0126432	0.0342863	0.0367189	0.791418
1494	-0.00285699	0.0125591	0.0336716	0.0360509	0.755134
1495	-0.00863234	-0.0070986	0.0167677	0.020151	0.000205114
1496	-0.00923726	-0.00697247	0.0168836	0.0204694	0.000805418
1497	-0.00874377	-0.00645283	0.0165709	0.0198163	0.000261697
1498	-0.0087633	-0.00675165	0.0170878	0.0203562	0.000148917
1499	0.00856593	-0.00531721	0.0347446	0.0361778	0.718298
1500	0.00865602	-0.00470984	0.0336419	0.0350555	0.635494
1501	0.0022606	-0.00743794	0.0321535	0.0330799	0.470196
1502	0.00143283	-0.0075873	0.0315787	0.032509	0.423331
1503	0.00179196	-0.00807051	0.0327546	0.0337817	0.594116
1504	0.00169315	-0.00848358	0.0320379	0.0331853	0.554119
1505	0.0018899	-0.013082	0.0224745	0.0260732	0.614618
1506	0.00155789	-0.0140206	0.0226473	0.0266815	0.758958
1507	0.00119527	-0.0129181	0.0227927	0.0262262	0.579244
1508	0.00182608	-0.0137547	0.0233711	0.0271797	0.73524
1509	-0.0129607	-0.00623975	0.0191508	0.0239513	0.217767
1510	-0.0122204	-0.00586015	0.0197517	0.0239544	0.0882748
1511	-0.0123868	-0.00652088	0.0198632	0.0243002	0.111563
1512	-0.0128438	-0.00566518	0.0199659	0.0244069	0.176329
1513	-0.00613326	-0.00368209	0.0206632	0.0218664	7.5093e-05
1514	-0.00549294	-0.00260595	0.0207547	0.0216269	0.000451553
1515	-0.00684752	-0.00285653	0.0204563	0.0217602	0.000397402
1516	-0.00588573	-0.00345357	0.0199087	0.0210458	0.000107666
1517	0.00789766	0.00820724	0.0301968	0.0322735	0.0722708
1518	0.00843129	0.00840634	0.0307006	0.0329284	0.12726
1519	0.00829992	0.00816747	0.0299385	0.0321233	0.073162
1520	-0.00213897	-0.00609977	0.0132148	0.014711	0.142999
1521	-0.00320554	-0.00679882	0.0135448	0.0154907	0.0577373
1522	-0.0033951	-0.00660371	0.0127776	0.0147785	0.104968
1523	-0.00616893	-0.014684	0.0250508	0.0296853	0.729033
1524	-0.00603509	-0.013992	0.0242746	0.028661	0.579471
1525	-0.00616868	-0.0135736	0.0249452	0.0290613	0.516443
1526	-0.00571082	-0.0138781	0.024767	0.0289589	0.575169
1527	0.00590891	0.00831073	0.0375893	0.0389479	0.75994
1528	0.0058242	0.00783875	0.0372756	0.0385336	0.723747
1529	0.00530648	0.00802694	0.0378843	0.0390872	0.779289
1530	0.005919	0.00768685	0.0376592	0.0388888	0.751337
1531	-0.00764087	-0.00762475	0.02438	0.0266628	0.000767292
1532	-0.00757907	-0.00768242	0.0247426	0.0269936	0.00107171
1533	-0.00813732	-0.00810475	0.0245339	0.0270891	0.00172004
1534	-0.00770474	-0.00805038	0.0243114	0.0267435	0.000971655
1535	0.00181747	0.0077309	0.0221679	0.0235475	0.00299877
1536	0.00147951	0.00765048	0.0213946	0.0227694	0.00314999
1537	0.00235589	0.00777115	0.0217384	0.0232056	0.00201644
1538	0.00190495	0.00812035	0.0215993	0.0231538	0.00307559
1539	-0.00276818	0.0108124	0.0142955	0.0181365	0.209046
1540	-0.00357815	0.0102474	0.0147511	0.0183141	0.0874955
1541	-0.00294216	0.0102615	0.0151796	0.0185573	0.0847056
1542	-0.00292008	0.0100693	0.0144729	0.0178713	0.117735
1543	0.000395121	-0.00612387	0.0213974	0.02226	0.00523895
1544	-0.000921967	-0.00606101	0.0213211	0.022185	0.00349946
1545	-0.000325199	-0.00647181	0.0221053	0.0230355	0.0057119
1546	-0.000310623	-0.00699779	0.0213634	0.0224824	0.00684715
1547	-0.00463911	0.0074617	0.0223188	0.023986	0.000383832
1548	-0.00529608	0.00839707	0.0322293	0.0337237	0.195442
1549	-0.00525934	0.00883175	0.0315613	0.0331931	0.165641
1550	-0.00562747	0.00868987	0.032208	0.033831	0.209201
1551	-0.00508861	0.00913145	0.0319572	0.0336235	0.225909
1552	0.00105866	0.00863455	0.0214795	0.0231742	0.00595125
1553	-0.0131213	0.00458395	0.026983	0.0303523	0.504373
1554	-0.0128639	0.00422344	0.0278378	0.0309558	0.520479
1555	-0.0133918	0.0038993	0.0271002	0.0304789	0.56789
1556	-0.0134117	0.00430171	0.0279355	0.0312853	0.612955
1557	-0.000554199	0.00917921	0.0197316	0.0217693	0.0115822
1558	-0.000895147	0.00911367	0.0204136	0.0223735	0.00977385
1559	-0.000383613	0.00860216	0.0204998	0.0222348	0.00752625
1560	-0.000194549	0.0093933	0.0203089	0.0223769	0.0122966
1561	0.00210963	0.00943289	0.0140772	0.0170762	0.124857
1562	0.00261281	0.00910646	0.0142953	0.0171497	0.0763932
1563	0.00269331	0.00859649	0.0139499	0.0166058	0.0776104
1564	0.00268452	0.00958338	0.01391	0.0171037	0.123898
1565	0.0054252	-0.00931166	0.0222615	0.0247328	0.00348892
1566	0.00506873	-0.00940833	0.021609	0.0241072	0.00407326
1567	0.00508162	-0.00977362	0.0223404	0.0249087	0.0116975
1568	0.0053916	-0.00980383	0.0215732	0.024302	0.00789269
1569	0.00816858	-0.0106752	0.0153242	0.0203842	0.33357
1570	0.00877048	-0.00956032	0.0156007	0.0202905	0.094013
1571	0.00935905	-0.0104589	0.0152819	0.0207489	0.456119
1572	0.00835756	-0.010369	0.0160795	0.0208786	0.161893
1573	-0.00404797	0.00565684	0.0236279	0.0246305	0.00123389
1574	-0.00394142	0.00647551	0.0236338	0.0248199	0.00115049
1575	-0.00379602	0.00654002	0.0245138	0.0256536	0.00198043
1576	-0.00447637	0.00603873	0.0245014	0.0256285	0.00133524
1577	-0.000714266	-0.012165	0.0269226	0.0295521	0.547724
1578	-0.0083426	0.00289524	0.032961	0.0341234	0.461722
1579	-0.00652239	0.00775691	0.0372855	0.0386384	0.739253
1580	-0.00676896	0.00786467	0.0374278	0.0388395	0.757651
1581	-0.00668921	0.00824603	0.0376384	0.0391074	0.773973
1582	-0.00683253	0.00821737	0.0372788	0.0387804	0.752318
1583	5.25622e-05	0.00981526	0.0197255	0.0220326	0.0175103
1584	0.000767417	0.0095329	0.0198283	0.0220142	0.0124956
1585	0.000618061	0.0100355	0.0193546	0.0218103	0.0202326
1586	0.000402665	0.0103561	0.0201301	0.0226414	0.0232542
1587	0.00777537	-0.00946632	0.0264761	0.0291728	0.0921144
1588	0.00757285	-0.00943361	0.0273974	0.0299492	0.135979
1589	0.00713578	-0.00945243	0.0267641	0.0292674	0.0816645
1590	0.00735412	-0.0100386	0.0271811	0.0298943	0.210821
1591	-0.00121672	0.00823844	0.0339453	0.0349519	0.504482
1592	-0.00106562	0.00804236	0.0344984	0.0354394	0.5651
1593	-0.00144116	0.00864627	0.0346783	0.0357689	0.607319
1594	-0.000811155	0.00842862	0.0342465	0.0352778	0.554059
1595	0.00464477	-0.00532633	0.0157712	0.0172822	0.00147462
1596	0.00521271	-0.00598173	0.0164491	0.0182627	8.93265e-05
1597	0.00495225	-0.00611727	0.0157267	0.0175862	0.000582158
1598	0.00446193	-0.0060864	0.0167174	0.0183419	0.00032242
1599	0.000114327	-0.00659733	0.0208228	0.0218432	0.00606862
1600	-0.000785302	-0.0116141	0.0272014	0.0295875	0.468399
1601	0.00460898	0.007705	0.0146117	0.0171497	0.00725898
1602	0.00421334	0.0077503	0.0152469	0.017615	0.00495426
1603	0.00459821	0.00711394	0.0148979	0.0171377	0.00447403
1604	0.00507018	0.00776732	0.0153773	0.0179583	0.00165277
1605	-0.00860226	-0.00759506	0.0239511	0.0265582	0.00113069
1606	-0.00824016	-0.00773034	0.0235638	0.0261326	0.000582656
1607	-0.00832697	-0.00726464	0.0235226	0.025989	0.000409434
1608	-0.00871283	-0.00720185	0.0234799	0.0260592	0.000648163
1609	-0.00689207	0.0086134	0.0179975	0.0211093	0.000168415
1610	-0.00643337	0.00832421	0.0180609	0.0209016	9.19191e-05
1611	-0.0068332	0.00891741	0.0184161	0.0215723	0.000261061
1612	-0.00657688	0.00816987	0.0183926	0.0211729	7.22454e-05
1613	-0.00125112	0.00733111	0.0203394	0.0216564	0.00381815
1614	-0.00112386	0.00770221	0.0210694	0.0224612	0.00436273
1615	-0.000566114	0.00687605	0.0209326	0.0220403	0.00383199
1616	-0.000882271	0.00771376	0.0204789	0.0219013	0.00472551
1617	-0.0107067	-0.0090929	0.0184224	0.0231668	0.0449159
1618	-0.010049	-0.00978523	0.0184044	0.0231399	0.0398364
1619	-0.0105044	-0.00948116	0.0191526	0.0238129	0.0424621
1620	-0.0106931	-0.00972835	0.0180215	0.0231032	0.0886334
1621	0.00589764	0.00980805	0.0336449	0.0355382	0.443734
1622	0.0056625	0.00907734	0.0337256	0.0353819	0.384373
1623	0.00584369	0.00925307	0.0331835	0.0349416	0.331659
1624	0.00540271	0.00930503	0.033222	0.034921	0.346011
1625	-0.012134	0.000795536	0.0236732	0.0266137	0.250207
1626	-0.0113174	0.000576427	0.0237258	0.0262931	0.152046
1627	-0.0116813	0.000312686	0.0241954	0.0268695	0.202161
1628	-0.0119648	-2.46704e-05	0.0234564	0.0263317	0.216336
1629	0.0117964	-0.00101508	0.0266786	0.0291879	0.544694
1630	0.0123248	0.00072304	0.026523	0.0292557	0.573312
1631	0.012264	-0.000101167	0.0277927	0.0303785	0.659712
1632	0.0110971	0.000172511	0.0273772	0.0295413	0.46179
1633	0.00277143	-0.0105471	0.0247867	0.0270796	0.178374
1634	0.00229629	-0.011187	0.0252689	0.0277298	0.327048
1635	0.00252791	-0.0111121	0.0243828	0.0269144	0.259829
1636	0.00207161	-0.0106426	0.0246717	0.026949	0.203853
1637	0.00724539	-0.0112105	0.0188846	0.0231257	0.122655
1638	0.00785299	-0.0116011	0.0185256	0.0232261	0.278065
1639	0.00675733	-0.0115981	0.018228	0.0226371	0.229408
1640	0.00708101	-0.011757	0.0192288	0.0236244	0.252563
1641	-0.00635812	0.00216258	0.0274887	0.0282972	0.0306904
1642	-0.00587889	0.00225221	0.0285355	0.0292217	0.0463716
1643	-0.00621901	0.00308124	0.0276453	0.0285032	0.024505
1644	-0.00505328	0.00199024	0.0279165	0.0284399	0.0320157
1645	-0.00784374	0.00729854	0.0148297	0.0182952	0.00633071
1646	-0.007735	0.00751068	0.0146953	0.0182261	0.0070796
1647	-0.00787277	0.00719822	0.0145922	0.0180756	0.00841308
1648	-0.00811573	0.00749996	0.0149788	0.0186139	0.00610232
1649	-0.00717187	-0.00843128	0.0304356	0.032386	0.103276
1650	-0.00682272	-0.00841119	0.0300013	0.0318964	0.0716988
1651	0.00198897	-0.00991903	0.0307686	0.032389	0.583707
1652	0.00284971	-0.00984874	0.0308411	0.0325007	0.572746
1653	0.00234737	-0.00940539	0.0311952	0.0326666	0.560119
1654	0.00281002	-0.00941074	0.0303107	0.0318621	0.457266
1655	0.00393568	-0.0106876	0.0253734	0.0278123	0.196337
1656	0.0043333	0.0113747	0.0310861	0.0333842	0.352111
1657	-0.0140071	0.00225973	0.0184909	0.0233071	0.605101
1658	-0.0142396	0.00301042	0.0193652	0.0242247	0.601033
1659	-0.0149226	0.00195955	0.0189564	0.0242047	0.726318
1660	-0.0144185	0.00237799	0.0196563	0.0244932	0.633122
1661	-0.00363112	0.0113905	0.0195251	0.0228945	0.0318344
1662	-0.00341823	0.0122185	0.0202006	0.0238546	0.0714634
1663	-0.00313785	0.0113735	0.0200949	0.0233025	0.0342657
1664	-0.00392066	0.0117994	0.0203667	0.0238621	0.0420357
1665	-0.00292795	0.0127763	0.0243283	0.0276346	0.155671
1666	-0.00364013	0.0128542	0.0241831	0.0276279	0.153429
1667	-0.00274031	0.0135187	0.0243321	0.0279699	0.2533
1668	-0.00353184	0.0136662	0.0247872	0.0285245	0.285896
1669	-0.00655203	-0.000243038	0.0333978	0.0340353	0.43719
1670	-0.00564344	-0.000826821	0.0327569	0.0332498	0.320276
1671	-0.00603851	-0.000266805	0.0341917	0.0347219	0.515348
1672	-0.00642929	-0.000846059	0.0338553	0.0344708	0.47107
1673	0.0062565	-0.00650177	0.0223717	0.0241228	9.49159e-06
1674	0.00642843	-0.00631128	0.0223973	0.0241412	8.95673e-06
1675	0.00635074	-0.00638397	0.0220917	0.0238565	6.46199e-06
1676	0.00622215	-0.00597533	0.0220252	0.0236543	6.74634e-06
1677	-0.000254003	-0.00749576	0.028249	0.0292277	0.10478
1678	-0.000992546	-0.00697693	0.0280669	0.0289381	0.0658944
1679	-0.000460423	-0.00769244	0.0289129	0.0299223	0.145168
1680	0.000188982	-0.00704428	0.0287055	0.0295578	0.117472
1681	-0.0106685	0.00448187	0.0293661	0.0315638	0.288242
1682	-0.0111986	0.00495764	0.0295494	0.0319867	0.370003
1683	-0.0114949	0.00419608	0.0297147	0.0321357	0.44997
1684	-0.0110844	0.00420307	0.0290494	0.0313751	0.328041
1685	0.00571233	0.00623957	0.0132772	0.0157431	0.0203802
1686	0.00551143	0.00527301	0.0131771	0.0152255	0.0431386
1687	0.00618825	0.00584595	0.0134656	0.0159308	0.0174904
1688	0.00597069	0.00610455	0.012859	0.0154359	0.0331853
1689	-0.0075818	-0.00891019	0.0158747	0.0197201	0.00280581
1690	-0.0069528	-0.00900888	0.0153117	0.0190775	0.00522066
1691	-0.00765838	-0.00916272	0.0151919	0.0193236	0.0117611
1692	-0.00750613	-0.00952701	0.0158958	0.0199945	0.00886033
1693	-0.000595589	-0.007004	0.0253784	0.0263339	0.0205471
1694	-0.000380729	-0.00628556	0.025131	0.0259079	0.0144456
1695	0.00024567	-0.00675217	0.0261212	0.0269809	0.0304741
1696	0.000209484	-0.0067771	0.0251514	0.0260493	0.0198038
1697	0.00162809	0.0133025	0.0217695	0.025564	0.173458
1698	0.00190192	0.0138917	0.0227863	0.0267547	0.25628
1699	0.00148517	0.0131078	0.0227147	0.0262674	0.159615
1700	0.00241625	0.013582	0.0224619	0.0263599	0.198771
1701	0.00437487	0.0117859	0.0290975	0.0316972	0.225779
1702	0.0049799	0.0116317	0.0297633	0.0323412	0.254209
1703	0.00509687	0.0117309	0.0287671	0.0314824	0.190575
1704	0.00508361	0.0122128	0.0295977	0.0324194	0.318612
1705	-0.00290226	-0.00938048	0.0187632	0.0211772	0.0115502
1706	-0.00229983	-0.00964668	0.0192862	0.0216865	0.0239223
1707	-0.00224711	-0.00924771	0.0185015	0.0208056	0.0194359
1708	-0.00225212	-0.00999762	0.0183952	0.0210572	0.0466467
1709	-0.00770981	-0.0107902	0.0235782	0.0270518	0.0355019
1710	-0.00720794	-0.0109503	0.0231818	0.026632	0.0332471
1711	-0.00724588	-0.0109921	0.0239453	0.027326	0.0460822
1712	-0.00729485	-0.0115834	0.0232213	0.0269559	0.0817695
1713	-0.0105857	0.000262244	0.0306125	0.0323921	0.465482
1714	-0.010008	-7.31901e-05	0.0308841	0.0324653	0.42205
1715	-0.00759309	-0.00921678	0.0329125	0.0350119	0.443287
1716	-0.00822299	-0.00930162	0.0326618	0.0349419	0.4648
1717	-0.00784707	-0.00894775	0.033227	0.0352941	0.462437
1718	-0.00809008	-0.00959637	0.0332772	0.0355656	0.562595
1719	-0.0122675	0.00299732	0.0292315	0.0318427	0.549817
1720	-0.0122506	0.00397183	0.0289706	0.0317041	0.509394
1721	-0.0117916	0.00314434	0.0288624	0.0313363	0.447197
1722	-0.00543673	0.0104937	0.0280314	0.030421	0.0766624
1723	0.00611628	0.00825256	0.0150759	0.0182427	0.00153622
1724	0.00679123	0.00840464	0.015199	0.0186486	0.00133415
1725	0.00666516	0.00824681	0.0147436	0.0181606	0.00234458
1726	0.00641743	0.00805244	0.014966	0.0181661	0.00151338
1727	-0.00193352	0.0149765	0.0218213	0.0265368	0.465777
1728	0.000309284	-0.00623906	0.0229318	0.0237674	0.00694682
1729	0.00052839	-0.00726444	0.0230917	0.0242132	0.0119643
1730	0.00121903	-0.0065982	0.0231515	0.0241042	0.0078401
1731	0.0010305	-0.00715575	0.0226833	0.0238076	0.0094182
1732	-0.00430207	0.00767246	0.0164235	0.0186307	0.00150506
1733	-0.00481619	0.00800188	0.0169237	0.0193297	0.00057166
1734	-0.00112779	0.0133194	0.0201223	0.0241575	0.20938
1735	-0.00112038	0.0127402	0.0210974	0.0246712	0.133633
1736	-0.000677363	0.0135625	0.0209228	0.0249432	0.232737
1737	-0.00175388	0.01331	0.0206432	0.0246247	0.196
1738	-0.00956774	-0.00488113	0.0298944	0.0317655	0.126286
1739	-0.0096454	-0.0050707	0.0304259	0.0323184	0.166262
1740	-0.0101818	-0.00447919	0.0302078	0.0321907	0.222256
1741	-0.0100362	-0.00512738	0.0297392	0.0318031	0.155804
1742	0.00561083	0.00974248	0.0296381	0.0316988	0.0783254
1743	0.00621394	0.0101218	0.0301662	0.0324201	0.129493
1744	0.00594387	0.00944048	0.0299606	0.0319702	0.0769101
1745	0.0064393	0.00991642	0.0296434	0.0319144	0.0881949
1746	-0.0103358	-0.00559337	0.0270356	0.0294795	0.0527906
1747	-0.0103974	-0.00521203	0.027543	0.0298979	0.0739045
1748	-0.0111372	-0.00539229	0.0274444	0.0301049	0.136654
1749	-0.0107139	-0.00592354	0.0271295	0.0297638	0.0799136
1750	0.00220389	0.00985431	0.0221978	0.0243866	0.00923019
1751	0.00176128	0.00935792	0.0218302	0.0238166	0.00729065
1752	0.00189318	0.0103286	0.0218699	0.0242602	0.0148942
1753	0.00136721	0.0100986	0.022059	0.0242992	0.0151388
1754	-0.0126398	0.00188245	0.0209636	0.0245516	0.294438
1755	-0.0128705	0.00278974	0.020709	0.0245417	0.315338
1756	-0.0120319	0.00274859	0.0210097	0.0243666	0.180071
1757	-0.0127645	0.00277034	0.0213351	0.0250159	0.292699
1758	-0.00579931	-0.00581052	0.00871616	0.0119735	0.792876
1759	-0.00657045	-0.00589787	0.00914155	0.0127092	0.720405
1760	-0.00606252	-0.00606252	0.00955889	0.0128406	0.6089
1761	-0.00565296	-0.00537523	0.00979946	0.0125251	0.543877
1762	-0.00275143	-0.00746716	0.0348368	0.0357342	0.617623
1763	-0.00225139	-0.00731877	0.0341703	0.0350178	0.564989
1764	-0.0020238	-0.00774416	0.0351731	0.0360723	0.701555
1765	-0.00252574	-0.00804588	0.034676	0.0356867	0.648174
1766	-0.00863841	-0.00537058	0.0239919	0.0260591	0.00068817
1767	-0.00854834	-0.00484677	0.0235687	0.0255353	0.000631039
1768	-0.00868777	-0.00494165	0.0243418	0.0263139	0.00127932
1769	-0.00837319	-0.00522149	0.0236875	0.0256607	0.000377026
1770	0.00970891	0.0131412	0.0229084	0.028138	0.278848
1771	0.0085394	0.0134414	0.0228265	0.0278324	0.234573
1772	0.00893659	0.0131005	0.0238041	0.0286028	0.233063
1773	0.00912512	0.0143822	0.0232817	0.0288471	0.476309
1774	-0.00447388	0.00886928	0.0240725	0.0260416	0.00314178
1775	-0.00433961	0.00902538	0.0233062	0.0253666	0.00275388
1776	-0.00505864	0.00885206	0.023626	0.025732	0.0017779
1777	-0.00419549	0.00879451	0.0236952	0.0256205	0.00287477
1778	-0.00474083	0.0131744	0.017267	0.0222304	0.235853
1779	-0.00403734	0.0128784	0.0182371	0.022688	0.15767
1780	-0.00442633	0.0139522	0.0179872	0.0231904	0.346674
1781	-0.00473761	0.0127167	0.0179531	0.0225049	0.136155
1782	-0.00266388	-0.0120024	0.0215501	0.0248105	0.205783
1783	-0.00337475	-0.012137	0.0218845	0.0252513	0.192126
1784	-0.00264835	-0.0128449	0.0214159	0.0251127	0.375696
1785	-0.00303314	-0.0125231	0.0222843	0.0257413	0.290213
1786	-0.00990526	-0.0108545	0.0223908	0.0267821	0.109238
1787	-0.00973428	-0.0101403	0.0230004	0.0269555	0.0513841
1788	-0.00915335	-0.0106956	0.0226606	0.0266773	0.0555344
1789	-0.00915107	-0.010155	0.0225224	0.0263463	0.0270748
1790	-0.0133836	-0.00133102	0.0254377	0.0287744	0.483154
1791	-0.0138823	-0.00183867	0.0250902	0.0287335	0.542989
1792	-0.0137963	-0.00170121	0.0259683	0.0294548	0.566757
1793	-0.0139506	-0.000940737	0.0252015	0.0288205	0.577224
1794	0.00838003	-0.00983231	0.018184	0.022306	0.0161951
1795	0.00870507	-0.00853323	0.0225721	0.0256533	0.00335107
1796	0.00846169	-0.00815025	0.0230172	0.0258422	0.00151499
1797	0.00790938	-0.00852865	0.0230158	0.025788	0.00153833
1798	0.00796717	0.000511384	0.0211422	0.0225994	0.0266533
1799	0.00803877	-0.000417055	0.0204361	0.0219643	0.0258763
1800	-0.00597898	-0.00812778	0.0306327	0.0322517	0.0808543
1801	-0.00539178	-0.00820856	0.0308253	0.032352	0.0990914
1802	-0.00572145	-0.00828925	0.0302562	0.0318886	0.0705666
1803	-0.00590099	-0.00770917	0.0306309	0.0321327	0.0629231
1804	-0.00983682	-0.00767214	0.0338622	0.036087	0.607472
1805	-0.0100529	-0.00829689	0.0341386	0.0365424	0.688815
1806	-0.00985218	-0.00769651	0.0344718	0.0366689	0.667356
1807	-0.0102658	-0.00799004	0.033737	0.0361582	0.657771
1808	-0.0115174	0.00494837	0.0159076	0.0202531	0.206909
1809	-0.00783714	-0.0015366	0.0150661	0.017052	0.0530588
1810	-0.00844328	-0.00111321	0.0153268	0.0175339	0.0741835
1811	-0.00854398	-0.00127179	0.0145954	0.01696	0.118803
1812	-0.0087812	0.00276307	0.02265	0.0244492	0.0131452
1813	-0.00923435	0.00235497	0.0219556	0.0239347	0.0203175
1814	-0.00923682	0.00335136	0.0219457	0.024045	0.0125278
1815	-0.00931018	0.00309643	0.0225541	0.0245958	0.0171441
1816	-0.00268968	0.011506	0.0328078	0.0348708	0.603373
1817	-0.00227167	0.0114581	0.0335893	0.0355625	0.672554
1818	-0.00212792	0.0110466	0.0328476	0.0347206	0.569274
1819	-0.00219863	0.0118091	0.0327113	0.034847	0.627108
1820	-0.0132447	-0.00608147	0.0257195	0.0295618	0.393996
1821	-0.0141755	-0.00631393	0.0257905	0.0300992	0.593197
1822	-0.0135335	-0.00609623	0.0262869	0.0301881	0.487685
1823	-0.01354	-0.00554418	0.0255235	0.0294197	0.438768
1824	0.00365196	-0.0100139	0.0210502	0.023595	0.0306514
1825	0.00307028	-0.00959023	0.0205897	0.0229202	0.0233239
1826	0.00328869	-0.0105418	0.0207135	0.0234732	0.0755363
1827	0.0030163	-0.00974266	0.0211245	0.0234576	0.0304609
1828	-0.00685419	-0.00938757	0.0319291	0.0339791	0.319067
1829	-0.00674839	-0.00953696	0.0312529	0.0333652	0.264386
1830	-0.00666505	-0.00999408	0.0318359	0.0340269	0.396325
1831	-0.00733855	-0.00968544	0.0317074	0.0339561	0.354838
1832	0.0106975	0.0108942	0.0308278	0.0344017	0.587475
1833	0.0117387	0.0103765	0.0312526	0.0349599	0.691946
1834	0.0106116	0.0100757	0.0312943	0.0345465	0.544242
1835	0.0110982	0.0111989	0.0315107	0.0352351	0.705228
1836	0.000736212	0.0116192	0.0338083	0.0357568	0.699958
1837	0.00136655	0.0110876	0.0333437	0.0351654	0.613316
1838	0.00074246	0.0108652	0.033649	0.0353675	0.632162
1839	0.000817355	0.011658	0.0331036	0.0351059	0.64433
1840	-0.0081483	-0.0126099	0.0288565	0.0325285	0.621984
1841	-0.00809785	-0.0134656	0.0285378	0.0325776	0.727428
1842	-0.00874935	-0.0131568	0.0281341	0.0322673	0.691424
1843	-0.000441333	0.0108119	0.0187391	0.021639	0.0451032
1844	-0.000195302	0.0105349	0.0183536	0.0211631	0.0411214
1845	-0.000845974	0.0104958	0.0185931	0.0213678	0.0363148
1846	-0.00777336	0.00654951	0.0179846	0.0206583	0.000184393
1847	-0.00760279	0.00633843	0.0179799	0.0205245	0.000164962
1848	-0.00760841	0.0063436	0.0182067	0.0207272	0.000147796
1849	-0.00798353	0.0060524	0.0178108	0.0204351	0.000272354
1850	0.00685199	-0.00912957	0.0133148	0.0175381	0.183627
1851	0.00654387	-0.00846274	0.0136381	0.0173332	0.0537603
1852	0.00656671	-0.0083619	0.0130107	0.0168024	0.106598
1853	0.00608531	-0.00868608	0.0135306	0.0171917	0.087565
1854	0.00765062	-0.00916412	0.0295876	0.0319052	0.314704
1855	0.00697612	-0.00905943	0.0292388	0.031395	0.211403
1856	0.00732444	-0.00883708	0.0299282	0.0320537	0.273448
1857	0.0073799	-0.00882804	0.0293145	0.0314919	0.205746
1858	0.00781064	0.00314298	0.0186832	0.0204926	0.00591201
1859	0.00639805	0.00335316	0.0190714	0.0203935	0.0022916
1860	0.00662965	0.00197903	0.0195713	0.0207582	0.00872803
1861	0.00699358	0.00296929	0.0181457	0.0196721	0.00585526
1862	-0.00749085	-0.0107375	0.0291299	0.0319368	0.269285
1863	-0.00808538	0.0110062	0.0254191	0.0288556	0.0654654
1864	-0.00717598	0.0111228	0.0250764	0.0283555	0.0463898
1865	-0.00762775	0.0115925	0.025435	0.0289743	0.0936972
1866	-0.00753893	0.011024	0.0246758	0.0280581	0.0411042
1867	-0.0072349	0.00999467	0.0189455	0.0226091	0.0024793
1868	-0.0067819	0.00935464	0.0186941	0.0219766	0.000604278
1869	-0.00645528	0.0100591	0.0188377	0.0223095	0.00224878
1870	-0.00697598	0.00945079	0.0193008	0.0225943	0.000751713
1871	-0.00933746	-0.0135675	0.0196548	0.0256433	0.580569
1872	-0.0120099	0.00151766	0.0324729	0.0346559	0.750699
1873	-0.00498341	0.00861436	0.0295814	0.0312106	0.0531373
1874	-0.00511686	0.00817602	0.0302857	0.0317845	0.0637977
1875	-0.00455999	0.00862693	0.0299065	0.0314582	0.0698841
1876	-0.00532764	0.00873428	0.0299378	0.0316377	0.065936
1877	-0.00139536	0.0121224	0.0233054	0.0263066	0.0940191
1878	-0.00110645	0.0112221	0.0231901	0.0257864	0.0490634
1879	-0.0010764	0.0121187	0.0227535	0.0258021	0.0899197
1880	-0.0015384	0.0112261	0.0228105	0.0254698	0.0450101
1881	0.00532424	0.00757561	0.0289825	0.0304257	0.0177771
1882	0.00536804	0.00776576	0.0294415	0.0309181	0.0256476
1883	0.00542074	0.00708856	0.0296015	0.0309173	0.0246689
1884	0.00504344	0.00704203	0.0291371	0.0303973	0.0195677
1885	-0.0114881	-0.0089126	0.0281522	0.0316853	0.383364
1886	-0.0112044	-0.009024	0.0274207	0.0309656	0.288307
1887	-0.0120213	-0.00936631	0.0276979	0.0316135	0.489941
1888	-0.0111652	-0.00952127	0.0280033	0.0316149	0.383842
1889	-0.0112343	0.00718892	0.0303754	0.0331746	0.446621
1890	-0.0116869	0.00704227	0.0311347	0.0339933	0.583379
1891	-0.0110456	0.00756863	0.0308748	0.0336533	0.474864
1892	-0.0110717	0.00682085	0.0306613	0.0333049	0.442075
1893	0.00777259	-0.00922218	0.0223321	0.0253808	0.00392142
1894	0.00770259	0.00644558	0.037123	0.0384576	0.754566
1895	0.00784014	0.00669146	0.0369265	0.0383381	0.743607
1896	0.00839439	0.00615679	0.0368148	0.0382584	0.751716
1897	0.00826968	0.00645448	0.0375029	0.0389424	0.790593
1898	0.0101477	0.0128839	0.0168686	0.023527	0.390644
1899	0.00953337	0.0128557	0.0154619	0.0222536	0.443969
1900	0.00968766	0.0117805	0.0166829	0.0226042	0.159133
1901	0.00891388	0.0128458	0.0161569	0.0224837	0.310594
1902	0.00431867	0.011488	0.0262802	0.0290048	0.0673492
1903	0.00479929	0.0110337	0.0268717	0.0294426	0.0548626
1904	0.00406275	0.0113665	0.0270595	0.0296297	0.0851339
1905	0.00465969	0.0119006	0.0265797	0.0294926	0.100433
1906	0.0102932	0.0142301	0.0212547	0.0275719	0.524738
1907	0.0103529	0.0138268	0.0224431	0.0283205	0.469847
1908	0.0113165	0.0139576	0.022514	0.0288055	0.605949
1909	0.0102465	0.0133372	0.0214563	0.0272625	0.351068
1910	-0.0135392	0.00550946	0.0289334	0.0324161	0.677199
1911	-0.0135659	0.00554373	0.0282049	0.0317849	0.641485
1912	-0.0136561	0.00495073	0.028795	0.0322514	0.687017
1913	0.00431527	0.00814126	0.0263661	0.0279298	0.00525294
1914	0.00449391	0.007303	0.0262056	0.0275729	0.00312193
1915	0.00437396	0.00758621	0.0269617	0.0283481	0.00612805
1916	0.00494121	0.00774905	0.0265455	0.0280914	0.00353241
1917	-0.0123354	0.00998453	0.0164664	0.0228691	0.453027
1918	-0.0134804	0.0102187	0.0165508	0.0236658	0.682675
1919	-0.0124684	0.0106488	0.0155657	0.0226086	0.625937
1920	-0.0125556	0.00940539	0.0159027	0.0223383	0.494353
1921	-0.0129764	-0.00421643	0.0279887	0.0311374	0.489504
1922	-0.0124335	-0.00468999	0.0277708	0.0307865	0.366614
1923	-0.0126069	-0.0038258	0.0274385	0.0304375	0.390139
1924	-0.0127446	-0.00473558	0.0272291	0.0304347	0.385271
1925	-0.00810486	0.00847367	0.0351143	0.0370203	0.622149
1926	-0.00807151	0.00813418	0.0345148	0.0363673	0.541799
1927	-0.00762709	0.00817233	0.0346817	0.0364387	0.534808
1928	-0.00794001	0.00786753	0.0348262	0.036576	0.560655
1929	-0.000615909	-0.00782477	0.0266749	0.0278057	0.0554907
1930	-0.00153023	-0.00798585	0.0269367	0.0281372	0.0501437
1931	-0.00126697	-0.0078966	0.0263463	0.0275334	0.0400528
1932	-0.000831555	-0.00724911	0.0264504	0.0274384	0.0353325
1933	-0.00324534	-0.000606621	0.024054	0.0242796	0.00526795
1934	-0.000565805	0.000950091	0.0233296	0.0233558	0.0078547
1935	-0.0108737	0.00451062	0.0313331	0.0334716	0.50506
1936	-0.0100687	0.00471663	0.0310643	0.0329941	0.362777
1937	-0.010063	0.00421689	0.0315462	0.0333798	0.428959
1938	-0.0104135	0.00499264	0.0314687	0.0335209	0.443066
1939	0.00378046	0.0021188	0.0150753	0.0156859	0.068315
1940	0.00199167	0.00366314	0.0151145	0.0156791	0.0495768
1941	0.0028872	0.00255757	0.0135501	0.0140884	0.182007
1942	0.00353099	0.00317851	0.0155497	0.0162593	0.031801
1943	-0.0101788	0.00672372	0.0218479	0.025023	0.00993077
1944	-0.0103313	0.00601938	0.0220425	0.0250767	0.0138932
1945	-0.00970065	0.00647811	0.0222577	0.0251292	0.00563429
1946	-0.0104018	0.0067642	0.0223687	0.0255795	0.015691
1947	0.00162998	0.00994954	0.0119516	0.0156362	0.502738
1948	0.000875615	0.00927966	0.0126211	0.0156899	0.352146
1949	0.00177149	0.00930722	0.0125782	0.0157472	0.327034
1950	0.00159021	0.00863059	0.0120357	0.0148955	0.383643
1951	0.00192719	-0.00649362	0.0184558	0.0196596	0.00498613
1952	0.00165115	-0.00733482	0.0193303	0.020741	0.00714493
1953	0.00251307	-0.0069645	0.0189441	0.0203396	0.00284773
1954	0.00194854	-0.00766993	0.018803	0.0204004	0.00852919
1955	-0.00296868	-0.0142844	0.020802	0.0254083	0.66593
1956	-0.00276216	-0.0132022	0.0206495	0.0246644	0.45277
1957	-0.00333242	-0.0134763	0.0214566	0.0255559	0.477645
1958	-0.00256469	-0.0136309	0.021295	0.0254137	0.554172
1959	-0.0113054	-0.000624283	0.020655	0.0235548	0.116598
1960	-0.0115149	-0.0006266	0.021505	0.0244019	0.133787
1961	-0.0110057	-0.00131875	0.0210491	0.0237893	0.0761055
1962	-0.0107667	-0.000704151	0.0209221	0.0235404	0.0736189
1963	-0.0113705	0.00436857	0.0279479	0.030487	0.278851
1964	-0.0120105	0.00395557	0.0279725	0.0306979	0.392208
1965	-0.011738	0.00487143	0.0282065	0.0309373	0.344801
1966	-0.01151	0.00449157	0.0285921	0.0311474	0.347493
1967	-0.00788764	0.00688549	0.0251031	0.0271991	0.00350197
1968	-0.00789249	0.00706703	0.0249301	0.0270877	0.00326391
1969	-0.00845897	0.00719383	0.0249656	0.0273238	0.00470675
1970	-0.00821226	0.00665917	0.0250876	0.0272245	0.00389005
1971	0.00800076	-0.00985142	0.0308756	0.0333821	0.628769
1972	0.00796103	-0.0105604	0.0305427	0.033283	0.70637
1973	0.00834395	-0.00986781	0.0302668	0.0329101	0.600612
1974	0.00743297	-0.0100481	0.0302168	0.0326997	0.553662
1975	0.00541271	-0.00819778	0.0239349	0.0258723	0.0011973
1976	0.00480112	-0.00841153	0.0244026	0.0262543	0.00426422
1977	0.00508017	-0.00871592	0.0239458	0.0259842	0.0039458
1978	0.00486088	-0.00796231	0.0240035	0.0257525	0.00144659
1979	-0.002389	0.0139183	0.0220429	0.0261785	0.274723
1980	-0.00141806	0.0138652	0.0221857	0.0262004	0.273207
1981	-0.00210481	0.0147237	0.022613	0.0270659	0.423037
1982	-0.000235384	0.00647378	0.0191037	0.0201722	0.00490783
1983	-0.00066138	0.00593443	0.0196659	0.0205524	0.0039759
1984	-3.21663e-05	0.00680931	0.0201077	0.0212294	0.00408723
1985	-0.00734689	0.0138313	0.0226617	0.027547	0.304197
1986	-0.00677239	0.0129489	0.0221911	0.0265703	0.133378
1987	-0.00633972	0.013386	0.0228347	0.0272177	0.195679
1988	-0.007186	0.0130115	0.0228443	0.0272544	0.163096
1989	-2.70769e-05	-0.0109576	0.015449	0.0189404	0.493818
1990	-0.000993533	-0.0111687	0.0152171	0.0189021	0.506679
1991	-0.000399741	-0.0112216	0.0164822	0.0199436	0.410114
1992	-0.000488512	-0.0105662	0.0158658	0.0190685	0.353117
1993	-0.00767204	0.00640891	0.0286588	0.0303523	0.0287202
1994	-0.00795968	0.00587622	0.028536	0.0302025	0.0293811
1995	-0.00830593	0.00634577	0.0284841	0.0303414	0.0347501
1996	-0.00426177	-0.00845309	0.0207758	0.0228309	0.000394551
1997	-0.00460951	-0.00914007	0.0208322	0.0232114	0.000987504
1998	-0.00482252	-0.00836466	0.020583	0.0227351	0.000130796
[truncated: 65,088 more rows]
