# Supplementary material for: 3D modeling of vector/edge finite element method for multi-ablation technique for large tumor-computational approach
Source: PLoS One. 2023 Jul 28;18(7):e0289262. doi: 10.1371/journal.pone.0289262 (PMC10381062; doi:10.1371/journal.pone.0289262)
Supplement: S1 Data — (ZIP) [file pone.0289262.s001.zip › Data/cell_alive_4min.csv]

Points_0	Points_1	Points_2	Points_Magnitude	f_20752	Point ID
0.0068758	0.0177103	0.0187496	0.0266923	0.488088	0
0.006123	0.0181561	0.0192674	0.0271729	0.532992	1
0.00615245	0.0178425	0.0183825	0.0263462	0.508263	2
0.00691589	0.0189834	0.0175202	0.0267424	0.767306	3
0.0141262	0.00698152	0.0126829	0.0202274	0.493401	4
0.0137019	0.00759758	0.0125688	0.0200859	0.426356	5
0.0135296	0.00684217	0.0119564	0.0193085	0.485618	6
0.0146245	0.0086097	0.0112073	0.0203373	0.791923	7
-0.0131039	0.00835799	0.0124131	0.019891	0.416513	8
-0.0127527	0.00922316	0.0126589	0.0201976	0.36406	9
-0.0124898	0.00884382	0.012124	0.0195243	0.378895	10
-0.0137956	0.00831221	0.0115183	0.0198011	0.679209	11
0.000791276	0.0178952	0.0161041	0.0240875	0.630041	12
0.00135012	0.0180878	0.0165733	0.0245696	0.629266	13
0.00149156	0.0177178	0.0158429	0.0238148	0.614064	14
0.00210126	0.0185118	0.0152086	0.0240501	0.767412	15
-0.00822471	0.018132	0.0268934	0.0334614	0.70998	16
-0.0081613	0.0182223	0.0261585	0.0329078	0.699602	17
-0.00774628	0.0183622	0.026681	0.0333024	0.716453	18
-0.00858472	0.0190208	0.025719	0.0331203	0.796066	19
0.0138522	0.00834149	0.0132298	0.0208924	0.371619	20
0.0131928	0.00829533	0.0124645	0.0199556	0.351865	21
0.0131841	0.00907676	0.0130087	0.0206261	0.302826	22
-0.00676596	0.0146746	0.0132153	0.020875	0.399322	23
-0.00647501	0.0153035	0.01387	0.0216449	0.429101	24
-0.0058753	0.0150261	0.0131806	0.0208334	0.447888	25
-0.0076626	0.0154539	0.0126907	0.0214148	0.656636	26
0.00541273	0.0181799	0.0186603	0.0266085	0.545743	27
0.00534517	0.0195891	0.0185132	0.027478	0.782118	28
-0.0153217	0.0126086	0.0275035	0.0339142	0.69429	29
-0.0154366	0.0125821	0.026844	0.0334245	0.683398	30
-0.0150211	0.0129917	0.0273632	0.0338107	0.685034	31
-0.0161064	0.0130889	0.0265038	0.0336629	0.781695	32
0.0078944	0.0183084	0.0234251	0.0307613	0.5921	33
0.00726316	0.0185103	0.0228514	0.0302914	0.596006	34
0.00778548	0.0182826	0.0227341	0.0301944	0.573958	35
0.00838358	0.0190493	0.0222111	0.0304384	0.728539	36
-0.0083784	0.0125105	0.0118361	0.0191521	0.299378	37
-0.00920234	0.0119219	0.01184	0.0191573	0.271513	38
-0.00906201	0.0125809	0.0123667	0.0198327	0.278309	39
-0.00939142	0.0125761	0.0103484	0.0188002	0.671927	40
-0.0133305	-0.0112829	0.0152535	0.0231879	0.447272	41
-0.0132579	-0.0119617	0.0159919	0.0239707	0.462755	42
-0.0138052	-0.0112379	0.0158827	0.0238565	0.467791	43
-0.0148159	-0.0113697	0.0155247	0.0242858	0.7001	44
-0.0143127	0.0138553	0.0267823	0.0333784	0.655695	45
-0.0144456	0.0137807	0.0261903	0.032932	0.645851	46
-0.014629	0.0135413	0.02662	0.0332566	0.658855	47
-0.0147823	0.0145834	0.0271554	0.0341849	0.778678	48
-0.0142749	0.0110692	0.0164151	0.0244081	0.390309	49
-0.0138149	0.0111347	0.0157715	0.0237397	0.363812	50
-0.0143994	0.0104008	0.0158087	0.0237789	0.401911	51
-0.0156024	0.0116295	0.016183	0.0253095	0.72301	52
-0.00574571	0.0155779	0.0138503	0.0216221	0.467733	53
-0.00619901	0.0159351	0.0146248	0.0224997	0.463557	54
-0.00746158	0.0166399	0.0131801	0.0225006	0.765058	55
0.0160812	0.00990185	0.0184161	0.0263781	0.469531	56
0.0162628	0.0101029	0.0192161	0.0271257	0.487341	57
0.0157487	0.0106873	0.0188553	0.0267911	0.430822	58
0.0173444	0.0107929	0.0194368	0.0281976	0.731578	59
-0.0136351	-0.0128942	0.0143812	0.0236431	0.783286	60
0.00107976	0.0128651	0.0097251	0.0161634	0.641568	61
0.000827476	0.0133862	0.0101634	0.0168276	0.637458	62
0.00244691	0.0143985	0.00941163	0.0173748	0.79889	63
0.00183452	0.0133139	0.0101887	0.0168652	0.609357	64
-0.00524918	0.0169938	0.0158535	0.023826	0.535853	65
-0.00465398	0.0173032	0.0161151	0.0240989	0.568383	66
-0.00467183	0.0169089	0.0153947	0.0233395	0.551122	67
-0.00591757	0.0182159	0.0154854	0.0246299	0.769479	68
0.0166269	0.00941866	0.0190977	0.0270164	0.535569	69
0.00946197	0.017303	0.0216718	0.0293017	0.478644	70
0.00942363	0.0170989	0.0206613	0.0284265	0.447344	71
0.008677	0.017613	0.021193	0.0288903	0.491604	72
0.0099516	0.0186773	0.0219105	0.0304622	0.75414	73
-0.0112593	-0.0133415	0.0152413	0.0231746	0.467201	74
-0.0105236	-0.0136705	0.0148821	0.0227839	0.478095	75
-0.0107774	-0.0140844	0.0157545	0.0237219	0.503878	76
-0.012085	-0.0146874	0.0155925	0.0245945	0.759463	77
0.00928423	0.0172723	0.0289334	0.0349524	0.66436	78
0.00877337	0.0176364	0.0284622	0.0346137	0.668962	79
0.00852779	0.0175584	0.0293566	0.0352538	0.68533	80
0.00850843	0.0183691	0.0297842	0.0360127	0.792758	81
-0.0153848	0.00740321	0.0145836	0.022454	0.562476	82
-0.0157488	0.00656999	0.0145687	0.0224374	0.619723	83
-0.015909	0.00717115	0.0152287	0.023161	0.600397	84
-0.0162896	0.00831908	0.0142538	0.0231889	0.767208	85
0.0152241	0.0129702	0.025023	0.0320336	0.56636	86
0.0155815	0.0125266	0.0255489	0.0324414	0.589669	87
0.0156187	0.0124838	0.02454	0.0316544	0.565293	88
0.0164439	0.0130827	0.0261307	0.0335317	0.766382	89
0.00839051	0.0181529	0.0247297	0.0318038	0.60847	90
0.0085636	0.0180425	0.0239351	0.031173	0.583138	91
0.00797689	0.0183235	0.0242143	0.0313961	0.612226	92
0.00881572	0.0190152	0.0250914	0.0326936	0.763144	93
0.00867029	0.0144097	0.0141747	0.021994	0.254749	94
0.00869895	0.0164825	0.0134345	0.0229746	0.732764	95
0.0099471	0.014562	0.0126979	0.021731	0.603535	96
0.0101158	0.0154332	0.0139711	0.0231453	0.616955	97
0.0163213	0.0131829	0.0205835	0.0293914	0.728653	98
0.0160039	0.0114069	0.0212909	0.0289749	0.496865	99
0.0176186	0.0113987	0.0219572	0.0303721	0.766965	100
0.0174857	0.0112028	0.0206708	0.0293008	0.751957	101
-0.0145576	0.0137093	0.0246387	0.0317323	0.609401	102
-0.0147179	0.0150265	0.0249787	0.032655	0.767286	103
-0.0155344	0.0139655	0.0255481	0.0330009	0.768041	104
-0.0150445	0.0144554	0.0238407	0.0316808	0.736297	105
0.00551122	0.0190144	0.0221579	0.0297136	0.638709	106
0.00479891	0.019251	0.0224761	0.0299801	0.661448	107
0.00487004	0.0191186	0.0217194	0.0293423	0.647125	108
0.00528599	0.0200179	0.0211043	0.0295643	0.783379	109
-0.00505616	0.0123052	0.0100662	0.0166827	0.500791	110
-0.00426016	0.0125473	0.0100195	0.0166125	0.542595	111
-0.00479965	0.0129855	0.010566	0.0174155	0.502233	112
-0.00470381	0.0141501	0.00969343	0.0177852	0.774024	113
0.00838377	0.00757317	0.0415033	0.0430136	0.759784	114
0.00817257	0.00789543	0.0414582	0.0429873	0.75337	115
0.00854624	0.00792822	0.0412513	0.0428668	0.75001	116
0.00853088	0.00845462	0.0418112	0.0435021	0.796878	117
0.0142175	0.0163127	0.0208424	0.0300441	0.785036	118
0.0124587	0.0176053	0.0212302	0.0302636	0.779456	119
0.013113	0.0168733	0.0226436	0.031135	0.74412	120
0.0129437	0.0164088	0.0214337	0.0299364	0.666303	121
-0.0152686	0.0121859	0.0207137	0.0284725	0.525165	122
-0.0157892	0.0116437	0.0211108	0.0288191	0.562595	123
-0.0154558	0.0121651	0.0213768	0.0290489	0.550618	124
-0.0158935	0.0129834	0.0201364	0.0287514	0.725142	125
-0.00383438	0.0172671	0.0156649	0.0236272	0.584841	126
-0.0039172	0.0176234	0.0163936	0.024386	0.59533	127
-0.00394581	0.0178125	0.0148138	0.0235011	0.729837	128
0.0082165	0.0140259	0.0133483	0.0210336	0.255747	129
0.00902484	0.0138766	0.0137754	0.0215353	0.231376	130
0.00758481	0.013827	0.0127002	0.0202487	0.282208	131
0.00684003	0.013906	0.0123573	0.0198208	0.319135	132
0.00752011	0.0132782	0.0120719	0.0194575	0.276563	133
0.00684461	0.0149901	0.0119335	0.020346	0.598326	134
-0.00751374	0.00892208	0.0412462	0.0428639	0.742557	135
-0.00795801	0.00896215	0.0410109	0.0427264	0.739946	136
-0.00759149	0.00928529	0.0410048	0.0427228	0.740885	137
-0.00829326	0.0089535	0.0414569	0.0432159	0.781597	138
-0.00844763	-0.0134286	0.0128218	0.0203982	0.514394	139
-0.00767526	-0.0134914	0.0123876	0.0198591	0.551224	140
-0.00796862	-0.013934	0.0130692	0.0206993	0.55408	141
-0.00925312	-0.0139959	0.0120143	0.0206361	0.764615	142
0.0155223	0.0119605	0.0209994	0.0287223	0.45207	143
0.0156755	0.0115079	0.0203259	0.0281299	0.44664	144
-0.0152712	0.0129143	0.0251062	0.0320984	0.639858	145
-0.0155202	0.0125943	0.0257124	0.0325672	0.663382	146
-0.0157312	0.0123492	0.0251591	0.0321396	0.656268	147
-0.0160174	0.0136092	0.0246861	0.0324218	0.777849	148
0.00844808	0.0148785	0.0121984	0.0210129	0.612972	149
-0.00717322	0.00915347	0.0420722	0.0436499	0.797074	150
-0.00686067	0.00869947	0.0416508	0.0430992	0.750414	151
-0.00673327	0.00845123	0.0418297	0.0432029	0.753767	152
-0.00740329	0.00853994	0.0423003	0.0437842	0.799253	153
0.00876541	0.0113936	0.0389052	0.041476	0.719216	154
0.00927733	0.0115014	0.0384777	0.0412176	0.715511	155
0.0092183	0.0110991	0.0388504	0.041443	0.716584	156
0.00881241	0.012014	0.0394474	0.0421674	0.796979	157
0.00881222	0.0120984	0.0117345	0.0190191	0.215749	158
0.00812913	0.012786	0.0119449	0.0192936	0.244776	159
0.0099518	0.0126834	0.0111303	0.0195906	0.534203	160
0.00772023	0.0131307	0.0101278	0.0182918	0.620193	161
-0.0134444	0.0102405	0.0121515	0.0208153	0.644849	162
-0.0148335	0.0130899	0.0220637	0.0296342	0.543663	163
-0.0144178	0.0136573	0.0226326	0.0301103	0.551786	164
-0.0143136	0.013604	0.0218295	0.0294359	0.521725	165
-0.0147803	0.0144309	0.0213906	0.0297366	0.701806	166
0.00545832	0.0178876	0.0179118	0.0258958	0.524062	167
0.00561274	0.0189824	0.0171088	0.0261639	0.757751	168
0.00963147	0.0122132	0.0124273	0.019909	0.193899	169
0.0104623	0.0121729	0.0130685	0.0206984	0.188838	170
0.0102696	0.0116523	0.0124001	0.0198747	0.186532	171
0.00986203	0.0134886	0.0120746	0.0206155	0.486161	172
0.00710592	0.0102811	0.0406143	0.0424937	0.739678	173
0.00763143	0.0100844	0.0404941	0.0424229	0.73161	174
0.00814616	0.0102639	0.0409865	0.0430302	0.78983	175
0.00738087	0.0110672	0.0406966	0.0428156	0.790344	176
-0.0166701	-0.0109489	0.0235068	0.0308276	0.721092	177
-0.0163336	-0.0114611	0.0236375	0.0309334	0.714084	178
-0.0165812	-0.0111411	0.0240299	0.0312489	0.727976	179
-0.0166771	-0.0121209	0.0235411	0.0312925	0.798714	180
0.0126288	0.0110239	0.0140918	0.0218996	0.216276	181
0.0118835	0.011837	0.0141065	0.0219164	0.197263	182
0.0124786	0.0118868	0.0148516	0.0227504	0.208121	183
0.0131207	0.0133774	0.0140307	0.0234087	0.625538	184
-0.00972381	0.0126913	0.0129842	0.0205964	0.264753	185
-0.00969596	0.012139	0.012405	0.0198809	0.264541	186
-0.010279	0.0137752	0.0125972	0.0213097	0.587357	187
0.00525007	0.019257	0.0262662	0.0329895	0.717812	188
0.00552898	0.0192125	0.0255579	0.0324483	0.701452	189
0.00594434	0.0190622	0.026139	0.032893	0.700571	190
0.00639431	0.0197626	0.0265889	0.0337404	0.799096	191
-0.008278	0.0131216	0.0123786	0.0198477	0.309413	192
-0.0090075	0.0130239	0.0127835	0.0203513	0.285193	193
-0.00951545	0.0141019	0.0112569	0.0203991	0.736865	194
0.0111794	0.0154916	0.0190813	0.0270012	0.325833	195
0.011654	0.0153866	0.0197618	0.0276241	0.342555	196
0.0109505	0.0159039	0.0197892	0.0276489	0.358426	197
0.0111658	0.0171759	0.0194114	0.0282221	0.649357	198
-0.0152854	-0.0121902	0.0207862	0.0285361	0.628961	199
-0.0148891	-0.0125578	0.0204595	0.0282484	0.61522	200
-0.0149781	-0.012691	0.0211797	0.0288788	0.636209	201
-0.0161649	-0.0124289	0.020375	0.0288257	0.779283	202
-0.0159335	0.0101384	0.018417	0.026379	0.530621	203
-0.015998	0.00970402	0.0179363	0.0259194	0.537393	204
-0.0163052	0.00969264	0.0186602	0.0266084	0.566723	205
-0.0173206	0.00998562	0.0187369	0.0274005	0.753948	206
-0.0102265	0.0166234	0.0206319	0.0284006	0.499933	207
-0.0104363	0.0163197	0.020025	0.0278613	0.47278	208
-0.0107559	0.0163389	0.0208346	0.0285785	0.493471	209
-0.0106962	0.0174578	0.0194839	0.0282632	0.718688	210
0.00736759	0.00989121	0.0414481	0.0432442	0.787903	211
-0.0123128	-0.013822	0.0145377	0.0235371	0.746673	212
-0.0105633	0.012802	0.0112927	0.0200749	0.659483	213
-0.0137029	-0.00767974	0.0126205	0.02015	0.505398	214
-0.0141823	-0.00704417	0.0127835	0.0203513	0.54715	215
-0.0141873	-0.00771584	0.0132023	0.0208594	0.521365	216
-0.014116	-0.00841437	0.0119229	0.0203032	0.71353	217
-0.00710117	0.00846508	0.0416708	0.0431108	0.750057	218
-0.0122149	0.00711065	0.0108495	0.0178179	0.491971	219
-0.0127159	0.00627684	0.0108966	0.0178837	0.555656	220
-0.0129433	0.00689468	0.0114009	0.0185754	0.518381	221
-0.0124425	0.00767936	0.00988489	0.0176494	0.705027	222
-0.0162809	0.0133852	0.0212739	0.0299468	0.781286	223
-0.0166909	0.0124514	0.022042	0.0303228	0.760887	224
-0.00312908	0.0176523	0.016134	0.0241184	0.611175	225
-0.000914062	0.0152499	0.0120924	0.0194838	0.615192	226
-0.00136924	0.0158888	0.0129305	0.0205311	0.60906	227
-0.00178234	0.015447	0.0124217	0.0199018	0.60431	228
-0.0012242	0.0156569	0.0109737	0.0191588	0.771842	229
2.33753e-05	0.0178017	0.0138573	0.0225594	0.767287	230
0.00011078	0.0166944	0.013987	0.0217796	0.611685	231
-8.08607e-05	0.0162664	0.013364	0.0210523	0.611308	232
0.000707198	0.0163704	0.0135322	0.0212511	0.603849	233
0.00954198	0.0175619	0.0257274	0.0325787	0.595722	234
0.0104228	0.0170446	0.0259205	0.0327265	0.577349	235
0.0101679	0.0172224	0.0250245	0.0320347	0.56738	236
0.0111125	0.0181034	0.0265264	0.0339834	0.782514	237
0.00917844	0.0106999	0.0391869	0.0416455	0.717954	238
0.00885316	0.0105286	0.0395179	0.0418437	0.719598	239
0.00918139	0.0102923	0.0394835	0.0418231	0.719583	240
0.00980701	0.0110609	0.0395796	0.04225	0.794917	241
0.00766685	0.012491	0.0113914	0.0185626	0.261433	242
0.00810523	0.0100172	0.0402958	0.0423059	0.726536	243
0.00836708	0.0102121	0.0400235	0.0421447	0.724055	244
0.00844653	0.0097289	0.0402972	0.0423067	0.724444	245
0.00885242	0.0098047	0.04081	0.0428947	0.782338	246
-0.00696127	0.0129315	0.0114236	0.0186059	0.371094	247
-0.00709563	0.0134543	0.012014	0.019383	0.363149	248
-0.00780202	0.0147827	0.0113978	0.0202314	0.719881	249
-0.00835671	0.0133654	0.0107688	0.0190902	0.641358	250
-0.0155588	0.00981946	0.0171578	0.0251573	0.496577	251
-0.0160813	0.00918499	0.0174484	0.0254445	0.551436	252
-0.0166	0.0101996	0.0161653	0.0253162	0.770623	253
-0.00859209	0.00955947	0.00967706	0.0160889	0.343029	254
-0.0100739	0.0103186	0.0092199	0.0171161	0.691007	255
-0.00805157	0.00986002	0.0081424	0.0151111	0.695002	256
-0.00994601	0.00929731	0.00911543	0.0163846	0.615065	257
0.0117574	0.010411	0.0126156	0.0201439	0.211628	258
0.0123154	0.0104652	0.0132182	0.0208785	0.219544	259
0.0136671	0.0101707	0.0122708	0.0209954	0.587566	260
0.0119581	0.0119716	0.0125042	0.0210397	0.448948	261
-0.00760563	0.00963589	0.0416293	0.0434015	0.796221	262
0.00999834	0.0099734	0.0391621	0.0416306	0.723137	263
0.00956693	0.0103952	0.0391568	0.0416274	0.719056	264
0.00953394	0.010289	0.039971	0.0423609	0.774058	265
0.0110136	0.0104081	0.0119473	0.0192968	0.20245	266
0.0101014	0.0105126	0.0113089	0.0184511	0.200496	267
0.0104967	0.0110202	0.012024	0.0193959	0.190249	268
0.0114249	0.0121555	0.0114639	0.0202412	0.573715	269
-0.00483035	0.0144597	0.0120545	0.0194352	0.496623	270
-0.00645689	0.0154813	0.0115249	0.0203516	0.746781	271
-0.00431122	0.0152088	0.0110189	0.0192694	0.740342	272
-0.00502525	0.0144048	0.0106663	0.0186151	0.69333	273
0.0108253	0.0131445	0.0145102	0.0223721	0.198688	274
0.01167	0.0127373	0.0149217	0.0228272	0.199172	275
0.0110875	0.0124703	0.0139746	0.0217653	0.189161	276
0.0120381	0.0131485	0.0127614	0.0219238	0.601658	277
-0.00711824	0.018912	0.0173859	0.0266571	0.799275	278
-0.00662311	0.0173421	0.0175578	0.0255517	0.526089	279
-0.00745165	0.017156	0.0179188	0.0259025	0.504122	280
-0.00718927	0.0169431	0.017174	0.0251734	0.490786	281
-0.00824058	0.0181879	0.0238632	0.0311153	0.650765	282
-0.00816183	0.0181684	0.0231849	0.0305654	0.640926	283
-0.00886156	0.0178426	0.0232351	0.0306065	0.623297	284
-0.00928609	0.0189167	0.0226134	0.0309101	0.787685	285
-0.00969881	0.0173017	0.022434	0.029945	0.575403	286
-0.00945444	0.0175032	0.0229385	0.0303632	0.5991	287
-0.0100673	0.0171722	0.0230601	0.0304632	0.586522	288
-0.0101142	0.0183294	0.0219718	0.0303483	0.76132	289
-0.00814957	0.011513	0.0108213	0.0177783	0.307821	290
-0.00836527	0.0113361	0.00887174	0.0166491	0.706809	291
-0.00943786	0.0114219	0.00966983	0.0176929	0.66151	292
0.00720237	0.00982506	0.0408617	0.042639	0.738164	293
-0.00581266	0.0168475	0.0159239	0.0238997	0.512235	294
-0.00646997	0.0164414	0.0156287	0.0235889	0.473737	295
-0.00550188	0.0165541	0.0152179	0.0231494	0.508283	296
-0.0055853	0.0170756	0.0142723	0.0229449	0.688681	297
-0.0128406	0.0153167	0.0257209	0.0325737	0.622038	298
-0.0123108	0.0157554	0.025458	0.0323713	0.616479	299
-0.0123503	0.0156953	0.0260619	0.0328343	0.633562	300
-0.0135804	0.0156744	0.025544	0.032903	0.736191	301
-0.0159821	0.00706021	0.0130849	0.0218286	0.78125	302
0.0156644	0.00998638	0.0175906	0.0255838	0.422716	303
0.0154449	0.0106152	0.0180162	0.0259964	0.396514	304
0.0162449	0.0115067	0.0170311	0.0261984	0.694101	305
-0.0137428	0.0145284	0.0252474	0.0322082	0.61267	306
-0.0133671	0.0148643	0.025613	0.0324907	0.619851	307
-0.0137338	0.0145108	0.0259063	0.0327157	0.627998	308
0.00468982	0.0178617	0.0173212	0.0253191	0.544143	309
0.00402352	0.0182578	0.0178962	0.0258807	0.582772	310
0.00386761	0.0179613	0.0170985	0.0250983	0.569343	311
0.00435154	0.0192396	0.0180762	0.0267553	0.74337	312
-0.0108713	-0.014558	0.0138496	0.0228458	0.76902	313
-0.00576097	0.012186	0.0102246	0.0169183	0.448328	314
-0.00553295	0.0128296	0.0106896	0.017592	0.457223	315
-0.0065183	0.0124033	0.0107287	0.0176475	0.39907	316
-0.00618103	0.0124287	0.00909194	0.0165934	0.697684	317
-0.00601529	0.0164748	0.0125887	0.0215888	0.760099	318
-0.0117138	0.0114898	0.0135644	0.021289	0.274072	319
-0.0136494	0.0116644	0.0130738	0.0222101	0.684199	320
-0.0126698	0.0131022	0.0135509	0.0227117	0.661463	321
-0.0123593	0.0112975	0.012174	0.0207025	0.566608	322
-0.0157364	-0.0093593	0.016952	0.0249519	0.57281	323
-0.0155915	-0.00992288	0.0173553	0.0253528	0.565033	324
-0.0152514	-0.0100253	0.0168216	0.0248209	0.541945	325
-0.0162048	-0.0107173	0.017231	0.0259685	0.746902	326
-0.00832794	0.0106359	0.0404344	0.0426312	0.785731	327
-0.00798837	0.00980945	0.0404907	0.0424209	0.739794	328
-0.00821203	0.0101397	0.0401575	0.0422241	0.739142	329
-0.00859696	0.00976106	0.0409878	0.0430021	0.791184	330
-0.0154218	-0.00844594	0.0154693	0.0234194	0.555144	331
-0.0149625	-0.00859006	0.0148839	0.0227859	0.528722	332
-0.0153532	-0.00790983	0.0149147	0.0228196	0.563671	333
-0.0162179	-0.00911421	0.0153074	0.0240916	0.751279	334
-0.0134937	0.0061088	0.0115612	0.0187899	0.577141	335
-0.0144825	0.00611891	0.0110221	0.0192008	0.77363	336
0.0041437	0.0190654	0.0206024	0.0283747	0.645275	337
0.00480809	0.0189747	0.0208959	0.0286321	0.629783	338
0.00456345	0.0188402	0.0200785	0.0279092	0.61678	339
0.00460629	0.0197943	0.0193993	0.0280956	0.777397	340
-0.00993253	-0.0155996	0.0173844	0.0253815	0.610948	341
-0.0093846	-0.0156865	0.0168844	0.0248841	0.617614	342
-0.00986099	-0.0152482	0.0166183	0.0246153	0.581718	343
-0.0110907	-0.0159658	0.0164986	0.0254973	0.795312	344
-0.0155893	0.0102747	0.0178303	0.025817	0.497458	345
-0.0161882	0.0111822	0.0173463	0.0262296	0.711111	346
-0.00827363	-0.0095542	0.00949954	0.0158107	0.481971	347
-0.00922194	-0.00902273	0.00971778	0.0161521	0.454262	348
-0.0088175	-0.0098334	0.00998148	0.0165552	0.448454	349
-0.00965275	-0.0105705	0.00952118	0.017192	0.717593	350
-0.017058	0.0111909	0.0183263	0.0274238	0.788239	351
0.0080656	0.0188687	0.0190507	0.0280002	0.738552	352
0.00707893	0.017919	0.0196335	0.0275077	0.506701	353
-0.014139	0.0151542	0.022721	0.0307539	0.704684	354
-0.0132663	0.0148112	0.0228473	0.030288	0.539047	355
-0.0127941	0.0152041	0.0227317	0.0301925	0.535357	356
-0.012963	0.0151454	0.0233944	0.0307363	0.554879	357
0.0104344	0.0139094	0.0151181	0.0230413	0.215995	358
0.0109198	0.0141135	0.0159686	0.0239464	0.227183	359
0.0103364	0.0143207	0.015615	0.0235744	0.231005	360
0.0105268	0.0154569	0.0152858	0.0241533	0.511392	361
-0.00978387	0.0174432	0.025103	0.032096	0.643735	362
-0.0102405	0.0171738	0.0245613	0.0316712	0.621745	363
-0.0103944	0.0170847	0.0252633	0.0322205	0.634675	364
-0.00999383	0.018212	0.025516	0.0329032	0.767021	365
-0.0143458	0.0132794	0.0292258	0.0351609	0.703819	366
-0.0148128	0.012784	0.0291415	0.0351009	0.711054	367
-0.0145687	0.0128736	0.0296928	0.0354914	0.714493	368
-0.0150403	0.0132597	0.0301643	0.0362204	0.797311	369
-0.00626202	0.00820935	0.00787126	0.0129832	0.58259	370
-0.0070948	0.00836331	0.00827521	0.013739	0.508226	371
-0.00701647	0.00745269	0.00781784	0.0128799	0.600641	372
-0.0072796	0.00950277	0.00722132	0.0139801	0.786966	373
0.0138495	0.0141315	0.0220857	0.0296527	0.424486	374
0.0139597	0.0138438	0.021329	0.0290077	0.402003	375
0.0133268	0.0144471	0.0213018	0.0289843	0.390747	376
0.014566	0.0154135	0.0223239	0.0307912	0.716606	377
-0.00287025	0.016088	0.0134702	0.021178	0.583272	378
-0.00270683	0.016479	0.0139947	0.0217885	0.593378	379
-0.0035115	0.0175462	0.0137117	0.0225435	0.766867	380
-0.00194436	0.017008	0.0124869	0.021189	0.783706	381
0.0132266	0.0147662	0.0223509	0.0298755	0.427362	382
0.0125698	0.0151583	0.0215037	0.0291579	0.398349	383
-0.00855947	0.0135001	0.0129799	0.0205912	0.302593	384
-0.0088518	0.0146926	0.0123404	0.0211308	0.647101	385
0.0153062	0.0086335	0.0127093	0.0216874	0.730985	386
0.00514047	0.0174585	0.0167068	0.024705	0.508149	387
0.00558735	0.0171223	0.0163047	0.0242948	0.472903	388
0.00595872	0.017307	0.0169402	0.0249401	0.470929	389
0.00655859	0.0180966	0.0169267	0.0256323	0.651286	390
-0.00796537	0.0124191	0.0385026	0.0412326	0.752789	391
-0.00797925	0.0127041	0.0382264	0.0410648	0.754348	392
-0.00830269	0.0123779	0.0383362	0.0411316	0.74933	393
-0.00875931	0.0125898	0.0386345	0.0415674	0.79565	394
-0.0125369	0.0129693	0.0336385	0.0381697	0.738481	395
-0.0121463	0.0134257	0.0334981	0.0380776	0.735201	396
-0.0126514	0.0131646	0.033163	0.037857	0.734831	397
-0.0132247	0.0135604	0.0331462	0.0381765	0.799906	398
-0.0120579	0.0107594	0.0132169	0.0208769	0.288853	399
-0.0123673	0.011205	0.0139775	0.0217687	0.287998	400
-0.00957047	0.0132944	0.0364745	0.0399841	0.746156	401
-0.00998993	0.0129229	0.0365412	0.0400258	0.74346	402
-0.00963282	0.0128864	0.0368807	0.0402372	0.74448	403
-0.0104851	0.0132259	0.0367137	0.0404074	0.797148	404
-0.00705741	0.0158812	0.0151015	0.0230234	0.428278	405
-0.00773852	0.0164486	0.0143158	0.0231383	0.657226	406
-0.00766019	0.0130218	0.0118945	0.0192282	0.333545	407
-0.00765548	0.013698	0.0126	0.0201246	0.338056	408
-0.00334948	0.0148652	0.012046	0.0194242	0.567091	409
-0.00267653	0.0145332	0.0115232	0.0187393	0.587622	410
-0.00355437	0.0143386	0.0115177	0.018732	0.561091	411
-0.00771337	0.0130953	0.00955658	0.017953	0.746436	412
-0.00781232	0.0164734	0.0167784	0.0247774	0.446559	413
-0.00698064	0.0166745	0.0164424	0.024436	0.47416	414
-0.0084993	0.0168348	0.0153234	0.0242993	0.6777	415
-0.00861947	0.0170444	0.0165171	0.0252511	0.634225	416
-0.0109284	0.0167419	0.0255261	0.0324238	0.633208	417
-0.0108239	0.0168165	0.0247775	0.0318414	0.617518	418
-0.0108648	0.018063	0.0256734	0.0332181	0.791386	419
0.0131241	0.0112578	0.0149492	0.0228573	0.231845	420
0.0138484	0.0111172	0.013414	0.0222555	0.545123	421
-0.0115802	0.0129081	0.0130155	0.0216823	0.543634	422
-0.00862095	0.0120618	0.0384235	0.0411847	0.745741	423
-0.008624	0.0117816	0.0386683	0.041333	0.744229	424
-0.00896612	0.0117582	0.0384667	0.0412109	0.742743	425
0.005172	0.00916668	0.00799346	0.0132164	0.598511	426
0.00601375	0.008448	0.00789836	0.0130353	0.58027	427
0.00697704	0.00997307	0.00760738	0.0143532	0.734315	428
0.00600204	0.00935967	0.00837556	0.0139204	0.509396	429
0.00881335	0.00954855	0.00979638	0.0162733	0.264448	430
0.00855406	0.010627	0.0103749	0.017139	0.234032	431
0.0105185	0.0104216	0.00926461	0.0174666	0.688234	432
0.00914781	0.0119381	0.00965504	0.0178723	0.634633	433
-0.00879871	0.0156935	0.0162653	0.0242541	0.383088	434
-0.00817742	0.0160303	0.0162731	0.0242622	0.410288	435
-0.00854439	0.0161255	0.0168169	0.0248163	0.411641	436
-0.0142893	0.0130321	0.019903	0.0277516	0.46049	437
-0.014479	0.0131303	0.0207627	0.0285155	0.492446	438
-0.0140067	0.0135454	0.0204907	0.028276	0.472778	439
-0.0153596	0.0136045	0.0209168	0.0293004	0.697124	440
-0.00604268	0.0132555	0.0112968	0.0184348	0.422986	441
-0.00516283	0.0134799	0.0111567	0.0182438	0.476444	442
-0.00925661	0.00906998	0.0408656	0.0428712	0.785472	443
-0.00867573	0.00938488	0.0403836	0.0423578	0.738823	444
-0.00884951	0.00901239	0.0405069	0.0424305	0.741168	445
-0.00899293	0.00924767	0.0402842	0.0422991	0.740449	446
0.00443494	0.00994447	0.00822386	0.0136453	0.600085	447
0.00414139	0.00913763	0.00769819	0.0126455	0.662967	448
0.00508996	0.0109801	0.00748488	0.01423	0.786962	449
-0.0142172	0.012127	0.0152703	0.0241325	0.613443	450
-0.0109337	0.0101947	0.0382862	0.0411012	0.749236	451
-0.0106653	0.0101232	0.0385563	0.0412652	0.747157	452
-0.0107086	0.0104872	0.0382418	0.0410742	0.746043	453
-0.0111002	0.01085	0.0383502	0.0413724	0.791598	454
-0.00876333	0.0179254	0.0263722	0.0330698	0.690238	455
-0.00960324	0.0185876	0.0262903	0.0335991	0.795614	456
-0.00678752	0.0142476	0.0102411	0.0188134	0.755338	457
-0.0134585	0.0147752	0.0242502	0.0314247	0.581401	458
-0.0134004	0.014777	0.0235618	0.0308721	0.564053	459
-0.0129586	0.0152016	0.0240067	0.0312303	0.574464	460
-0.0141076	0.0151503	0.02449	0.0320674	0.712016	461
-0.00549675	0.0140349	0.0118544	0.0191761	0.456503	462
-0.010702	0.0180332	0.0241543	0.0319868	0.765077	463
-0.0153103	0.013554	0.0192198	0.0280627	0.717765	464
0.00344341	0.0199317	0.0193531	0.0279941	0.785563	465
0.00339672	0.0192594	0.020812	0.0285587	0.666678	466
0.00372667	0.0189888	0.0199467	0.0277909	0.640079	467
-0.0145126	-0.0130706	0.0206935	0.0284548	0.618803	468
-0.0145662	-0.0131806	0.0212456	0.0289358	0.634844	469
-0.0150786	-0.013915	0.021452	0.0296847	0.777649	470
-0.0130254	0.0145056	0.029464	0.0353299	0.693484	471
-0.0133804	0.0143247	0.0289709	0.0349792	0.687083	472
-0.0128219	0.0148542	0.0288666	0.0349046	0.683963	473
-0.0141234	0.0145951	0.0292784	0.0356331	0.78495	474
-0.0160283	-0.00947611	0.0176996	0.0256901	0.594011	475
-0.012864	0.0147224	0.0207847	0.0285348	0.466505	476
-0.0132665	0.0143159	0.020635	0.0284033	0.463983	477
-0.0128948	0.0145097	0.020184	0.0280036	0.446837	478
-0.0141766	0.0150222	0.0207043	0.0292457	0.707284	479
0.00962543	0.00897701	0.0408358	0.0429045	0.788891	480
0.00888349	0.00861664	0.0407111	0.0425506	0.735272	481
0.00876468	0.00904048	0.0405387	0.0424492	0.729092	482
0.00869475	0.00900714	0.0413986	0.0432501	0.788413	483
0.00886114	0.0191885	0.0208305	0.0296754	0.775463	484
0.00859378	0.0185012	0.0200014	0.0285693	0.681788	485
-0.00995924	0.0105369	0.0387763	0.0413983	0.742038	486
-0.0103655	0.0104836	0.0385148	0.04124	0.743561	487
-0.0100419	0.0109295	0.0384055	0.0411737	0.741423	488
-0.0100777	0.0114191	0.0388065	0.0416881	0.793991	489
0.0100503	0.0104089	0.0388075	0.0414171	0.719497	490
0.0100992	0.0108558	0.0384223	0.0411839	0.715982	491
0.0105815	0.0104185	0.0383972	0.0411687	0.721175	492
0.0102891	0.0114894	0.0388206	0.0417721	0.788759	493
-0.0114059	0.0137251	0.0159709	0.0239488	0.304898	494
-0.0119462	0.0135467	0.0164108	0.0244037	0.315057	495
-0.013115	0.01434	0.0160295	0.0251909	0.668341	496
-0.0125036	0.0144913	0.016755	0.0254375	0.552772	497
-0.00515307	0.0148279	0.0126073	0.0201337	0.479893	498
-0.0047041	0.0162343	0.0116294	0.0205165	0.789248	499
-0.0145219	0.00733836	0.0133698	0.0210592	0.528704	500
-0.0144858	0.0065456	0.0128626	0.0204483	0.576458	501
-0.0154829	0.00815746	0.0129945	0.0217973	0.749747	502
-0.0144836	0.00717888	0.0116445	0.0199224	0.729028	503
0.00253257	0.0175155	0.0156837	0.0236471	0.586471	504
0.00326081	0.0170809	0.0151203	0.0230437	0.553048	505
0.00253571	0.017101	0.0149438	0.0228515	0.575003	506
0.0156463	0.012062	0.0218851	0.0294831	0.486301	507
-0.0132179	0.0101073	0.0139037	0.0216837	0.342326	508
-0.0129843	0.00968641	0.0132705	0.020941	0.349234	509
-0.0136127	0.00942348	0.0137798	0.0215404	0.379873	510
-0.0137646	0.0109165	0.0137183	0.0222896	0.561141	511
-0.0063858	0.0186855	0.0218263	0.0294332	0.657533	512
-0.00618838	0.0185854	0.0209642	0.0286916	0.641782	513
-0.00683445	0.0183901	0.021115	0.0288228	0.626057	514
-0.00640126	0.0194639	0.0203152	0.0288535	0.779339	515
-0.0133305	0.0152473	0.0195533	0.0281517	0.651968	516
-0.0133874	0.0138023	0.0194977	0.027384	0.426933	517
-0.0130454	0.0138943	0.0189366	0.0268669	0.405834	518
-0.0129028	0.0142733	0.0195419	0.0274243	0.425257	519
-0.00825535	0.0182801	0.0178576	0.0268553	0.746735	520
-0.0149935	0.013228	0.0245362	0.0316514	0.615992	521
-0.0148445	0.0134023	0.0251375	0.0321228	0.62717	522
-0.00354714	0.0153075	0.0126267	0.0201578	0.55776	523
-0.00374445	0.0158282	0.0133618	0.0210498	0.553779	524
-0.00438911	0.0153863	0.0130001	0.0206157	0.52223	525
-0.00840278	0.00849002	0.00765982	0.0141901	0.731681	526
-0.0111403	0.0163258	0.0148456	0.024719	0.794171	527
-0.0100402	0.0149138	0.016238	0.0242261	0.340281	528
-0.0116848	0.0150123	0.0153705	0.0244572	0.641533	529
-0.0107808	0.0157891	0.0166977	0.0253837	0.566262	530
0.00917202	0.0171281	0.0297437	0.0355273	0.677293	531
0.0098828	0.0176475	0.0302971	0.0364282	0.790849	532
-0.0134851	-0.00643668	0.0117063	0.018982	0.558509	533
-0.0128437	-0.00667623	0.011199	0.0183017	0.537045	534
-0.0129796	-0.00602564	0.0110278	0.0180663	0.573657	535
-0.0134364	-0.00751559	0.0106464	0.0187181	0.738526	536
-0.0147204	0.0124764	0.0197417	0.0276059	0.472997	537
-0.0151177	0.0121183	0.0200398	0.0278745	0.498916	538
-0.0149536	0.012036	0.0193852	0.0272812	0.478407	539
0.0100569	0.0186951	0.0245321	0.0324419	0.767581	540
0.0106129	0.0169325	0.0241892	0.0313761	0.531517	541
0.00983778	0.0174025	0.0243914	0.0315368	0.553975	542
0.0100421	0.0172503	0.0237419	0.0310176	0.531283	543
-0.0123682	0.0100409	0.0129084	0.0205041	0.315173	544
-0.0120806	0.00956938	0.012253	0.0196889	0.326811	545
-0.0116782	0.0103453	0.0124863	0.0199829	0.289072	546
0.0149487	0.013256	0.0259029	0.0327131	0.576746	547
0.015578	0.0141745	0.0244801	0.0322935	0.725217	548
-0.00970287	0.0164258	0.0155157	0.0245904	0.671746	549
0.00919428	0.0141945	0.0111601	0.0202625	0.693432	550
-0.00686547	0.0177999	0.0189975	0.0269235	0.561224	551
-0.00688018	0.0175301	0.0182651	0.0262347	0.53663	552
-0.00760569	0.0173886	0.0186921	0.0266384	0.523009	553
-0.00681082	0.0189648	0.0185835	0.0274116	0.76542	554
-0.0138119	-0.0115117	0.0137526	0.0226367	0.721346	555
0.00767021	0.0148446	0.0140088	0.0218046	0.298808	556
0.0129183	0.0155812	0.0171953	0.0265582	0.670724	557
0.010905	0.0150822	0.0176782	0.0256692	0.285555	558
0.0115368	0.0146337	0.0177367	0.0257261	0.271378	559
0.0112853	0.0156709	0.0161891	0.0251997	0.563467	560
-0.00306965	0.0173655	0.0155652	0.0235215	0.604075	561
-0.00241821	0.0176103	0.0158333	0.0238047	0.621598	562
-0.00258653	0.0171921	0.0151136	0.0230365	0.606436	563
-0.00224885	0.0179662	0.0143889	0.0231275	0.76346	564
-0.00712771	0.0150155	0.0138766	0.0216525	0.397644	565
-0.00785495	0.015035	0.0144052	0.0222544	0.367416	566
-0.0101128	0.0139043	0.0352177	0.0391904	0.742922	567
-0.010547	0.0138107	0.0349008	0.0389877	0.741473	568
-0.0104888	0.013533	0.0353366	0.0392661	0.7419	569
-0.0110486	0.0137291	0.0355747	0.0397004	0.797309	570
-0.00873811	0.00918407	0.0411651	0.0430728	0.786548	571
-0.00637833	0.0183528	0.0202576	0.0280692	0.615502	572
-0.00693217	0.0180306	0.019819	0.0276758	0.586568	573
-0.00626737	0.0181186	0.0193046	0.0272072	0.594739	574
-0.0147303	-0.00770286	0.0138786	0.0216548	0.543557	575
-0.0147135	-0.00714303	0.0134895	0.0212008	0.559658	576
-0.01508	-0.00865452	0.0124959	0.0214115	0.789571	577
-0.00890542	0.00879374	0.00939988	0.0156523	0.370094	578
-0.0080715	0.00903783	0.00908873	0.0151472	0.391512	579
-0.00763978	0.0146083	0.0136761	0.0214198	0.361267	580
-0.00847186	0.0145021	0.014141	0.0219557	0.333365	581
-0.0091148	0.0148012	0.0133578	0.0219223	0.549706	582
0.0111105	0.0161082	0.0291332	0.035095	0.634641	583
0.0115445	0.0156791	0.0295706	0.0354052	0.636582	584
0.0109788	0.0159637	0.0299627	0.035681	0.648151	585
0.0113972	0.0167605	0.0306366	0.0367343	0.791085	586
-0.00722113	0.00988445	0.0408162	0.0426123	0.745688	587
-0.00792688	0.00999839	0.0412141	0.0431441	0.793956	588
-0.00731118	0.00954469	0.0409827	0.0427099	0.743539	589
-0.0116188	-0.0143111	0.0172415	0.0252403	0.535179	590
-0.0121289	-0.0137634	0.0170338	0.0250338	0.512407	591
-0.0115458	-0.0139329	0.0164812	0.0244757	0.504181	592
-0.0130166	-0.0141322	0.0162807	0.0251836	0.740523	593
0.0105835	0.0168608	0.0230757	0.0304759	0.492173	594
0.00986757	0.0172869	0.0230523	0.0304568	0.515896	595
0.0111636	0.017945	0.02237	0.0307745	0.726858	596
-0.0118356	-0.0126367	0.0149884	0.0229002	0.439431	597
-0.0114686	-0.0124808	0.0143839	0.0222305	0.429465	598
-0.012	-0.0119401	0.0143495	0.0221918	0.420041	599
-0.00742664	0.00853801	0.0414908	0.0430063	0.74593	600
0.00797672	0.0119212	0.039854	0.0423566	0.793406	601
0.00749645	0.0120699	0.0390755	0.0415785	0.735694	602
0.00802687	0.0119384	0.038894	0.0414693	0.728172	603
0.00784767	0.0117081	0.0391893	0.0416469	0.729749	604
0.0110295	0.0166838	0.0250449	0.0320506	0.541486	605
0.0112773	0.0164941	0.0258751	0.0326918	0.560605	606
0.0119369	0.0172018	0.0248189	0.0324711	0.702159	607
-0.0138482	-0.0122905	0.0174388	0.0254351	0.511486	608
-0.0138633	-0.0126294	0.0180496	0.0260284	0.532284	609
-0.0133194	-0.0128577	0.017432	0.0254284	0.509492	610
-0.0148603	-0.012792	0.016832	0.0258414	0.767669	611
0.00837841	0.00928841	0.0406054	0.0424885	0.72818	612
0.00846134	0.00888445	0.0407947	0.0425997	0.731372	613
-0.0157772	0.0118772	0.0218357	0.0294412	0.576807	614
0.0150095	0.0120599	0.0195895	0.0274677	0.385221	615
0.0152075	0.0121615	0.020436	0.0282277	0.419211	616
0.0155499	0.0132568	0.0193931	0.0281715	0.645045	617
0.00665004	0.0105482	0.0406369	0.042507	0.748626	618
0.00695117	0.010677	0.040417	0.0423775	0.742991	619
0.00668275	0.0109635	0.0403344	0.0423287	0.748453	620
0.00828627	0.0113677	0.00842135	0.0163953	0.740838	621
0.00797393	0.00996318	0.00960028	0.0159692	0.288057	622
-0.013475	0.0144365	0.0218359	0.0294414	0.507416	623
-0.0135379	0.0144923	0.0224117	0.0299263	0.527979	624
-0.0139619	0.0140604	0.0222851	0.0298204	0.530991	625
-0.0136825	0.0152756	0.0217007	0.0298576	0.666893	626
-0.0119217	-0.0132334	0.0132303	0.0221877	0.748007	627
0.0113602	0.0100256	0.0101766	0.0182518	0.568932	628
-0.0125801	0.0155355	0.0243753	0.031524	0.587656	629
-0.0130316	0.0151661	0.0245895	0.0316935	0.590798	630
-0.0126422	0.0154975	0.0250515	0.0320558	0.604613	631
-0.0139692	0.0158535	0.0248155	0.0325926	0.772668	632
-0.00317322	0.0179561	0.0167836	0.0247827	0.623031	633
-0.00265639	0.0182265	0.0172066	0.0252057	0.640918	634
-0.00326439	0.0182238	0.0174344	0.0254307	0.633823	635
-0.00373957	0.0192029	0.0173013	0.0261165	0.780284	636
-0.0146142	0.0114011	0.0142166	0.0233596	0.69874	637
0.0119437	0.0155572	0.0289142	0.0349386	0.6229	638
0.0124867	0.0162881	0.0301326	0.0364581	0.792765	639
0.0123311	0.0155258	0.0223742	0.029895	0.43268	640
0.0128223	0.0152139	0.0229683	0.0303877	0.450458	641
0.00966799	0.0128823	0.0131435	0.0207889	0.200412	642
0.0103286	0.0129819	0.0138291	0.0215976	0.196491	643
0.0105866	0.014054	0.0135062	0.0221812	0.460747	644
-0.0101496	0.0171933	0.0238276	0.0310867	0.603757	645
-0.0106183	0.016857	0.0232411	0.0306113	0.578518	646
0.00171698	0.0124889	0.00947324	0.015769	0.636256	647
0.0119126	0.0136749	0.0165687	0.0245649	0.22973	648
0.0123663	0.01284	0.015933	0.0239092	0.219132	649
0.0127606	0.0130711	0.0168567	0.0248563	0.242766	650
0.0134474	0.0130921	0.0153517	0.0242469	0.497218	651
-0.0162058	0.0110609	0.0211234	0.02883	0.59044	652
-0.0162463	0.0112138	0.021789	0.0294015	0.6052	653
-0.016562	0.0105864	0.0213083	0.0289899	0.615133	654
-0.0175836	0.0107595	0.021277	0.0296254	0.776991	655
0.00917123	0.0175785	0.0179355	0.0267357	0.631605	656
0.00778144	0.0174099	0.0189713	0.0268991	0.45307	657
0.00841081	0.0172856	0.0194803	0.0273681	0.444107	658
0.00869536	0.0169015	0.0187767	0.0267176	0.40463	659
-0.00848431	0.00975415	0.0402602	0.0422849	0.737787	660
0.00742235	0.0172886	0.0182167	0.0261884	0.447301	661
0.00681152	0.0174087	0.0178908	0.0258755	0.461508	662
0.0135947	0.0120589	0.0124118	0.0220065	0.722398	663
-0.00987959	0.0164663	0.0194093	0.0273032	0.464142	664
-0.00931429	0.016567	0.0187727	0.026714	0.457961	665
-0.00995525	0.016209	0.0188224	0.0267604	0.441663	666
-0.00967283	0.0171109	0.0180187	0.0266649	0.635625	667
-0.0146977	0.0153355	0.0219093	0.0305159	0.775937	668
-0.0145829	0.0157206	0.0238112	0.0320432	0.797776	669
-0.0149498	0.0146923	0.0228771	0.0310277	0.749817	670
0.00366801	0.0179592	0.0139551	0.0230376	0.776523	671
0.0162142	0.0109007	0.0207252	0.0284826	0.501345	672
0.0118616	0.0164264	0.0181426	0.027197	0.639114	673
0.00841368	0.0149376	0.0147006	0.0225838	0.279625	674
0.00909248	0.0145847	0.014772	0.0226627	0.250735	675
0.0163241	0.0112455	0.0223426	0.0298685	0.546658	676
0.0164928	0.0129019	0.0229935	0.0310994	0.716835	677
-0.0152885	0.0128378	0.0262055	0.0329435	0.665584	678
-0.0150815	0.0131153	0.0257322	0.0325824	0.649195	679
0.0165806	0.0110639	0.0233642	0.0307117	0.595944	680
0.0159597	0.0118805	0.0229647	0.0303847	0.535003	681
-0.0171095	0.00875431	0.0194657	0.0273548	0.647779	682
-0.0175483	0.0082705	0.0201362	0.0279608	0.688549	683
-0.0177149	0.00979548	0.0198182	0.0283289	0.770719	684
-0.0176668	0.00910163	0.0187789	0.0273423	0.763802	685
0.00130242	0.0139426	0.0107203	0.0176357	0.610729	686
0.00122976	0.0151223	0.0102709	0.0183218	0.782018	687
0.00738655	0.0105684	0.0402888	0.0423018	0.734939	688
-0.00885692	0.0106965	0.0393924	0.0417686	0.738915	689
-0.00846965	0.0109103	0.0394648	0.0418119	0.740643	690
-0.00867727	0.0104471	0.0396821	0.0419417	0.738799	691
-0.00930277	0.0108588	0.0397331	0.0422276	0.788207	692
-0.012463	0.0131006	0.0164532	0.0244471	0.319468	693
-0.013055	0.0127789	0.0168596	0.0248592	0.339454	694
-0.0127248	0.0132199	0.017043	0.0250429	0.338504	695
-0.0138461	0.012945	0.0163368	0.0250235	0.559185	696
0.00816428	0.0182266	0.0173652	0.0264653	0.71115	697
0.0123718	0.0107308	0.0106268	0.0195228	0.69495	698
-0.0143039	0.0139785	0.0250171	0.032029	0.61336	699
-0.00868591	0.00846602	0.0409022	0.0426628	0.745152	700
-0.0088545	0.00828792	0.0415072	0.0432428	0.787928	701
-0.0115856	-0.00441414	0.00930637	0.0155022	0.671259	702
-0.0120331	-0.00561739	0.00879873	0.0159301	0.782096	703
-0.0119807	-0.00516202	0.00984033	0.0163406	0.624691	704
-0.012227	-0.00443569	0.00980709	0.0162897	0.661741	705
-0.00586007	0.00927979	0.0417196	0.0431391	0.766644	706
-0.0060068	0.0088723	0.0418879	0.0432365	0.763665	707
-0.00621769	0.00913753	0.0416687	0.0431096	0.75929	708
-0.00655366	0.00928601	0.0420331	0.0435427	0.790405	709
0.011063	0.0132312	0.0351265	0.0391321	0.699987	710
0.0106757	0.0135696	0.0350944	0.0391116	0.701293	711
0.0109465	0.0137778	0.0345051	0.0387331	0.69649	712
0.0119872	0.0139694	0.0346896	0.0392709	0.790706	713
-0.0118518	0.0170836	0.0246222	0.0322268	0.733069	714
-0.00888466	0.0103116	0.0405242	0.042749	0.795903	715
-0.00715113	0.00882499	0.0414615	0.0429892	0.745712	716
0.008206	0.0133845	0.0126098	0.0201367	0.246709	717
-0.0102141	-0.0161536	0.0191066	0.0270246	0.662197	718
-0.00988109	-0.0159902	0.018168	0.0261419	0.643339	719
-0.0105539	-0.0157088	0.0185308	0.0264866	0.627149	720
-0.0111609	-0.0161152	0.0178799	0.0265322	0.765725	721
-0.0162098	-0.00872771	0.0171854	0.0251847	0.605907	722
-0.016379	-0.00891089	0.0177664	0.025755	0.619389	723
-0.0171796	-0.00893947	0.0176114	0.0261766	0.759852	724
-0.0125748	0.0140122	0.0182523	0.0262224	0.375028	725
-0.0127935	0.0135151	0.0176742	0.0256653	0.357785	726
-0.0131413	0.013555	0.0183994	0.0263623	0.388665	727
-0.0136744	0.0139321	0.0169949	0.0258827	0.627184	728
-0.0070098	0.0178828	0.0160759	0.0250473	0.727682	729
-0.0146553	-0.0123839	0.0193554	0.0272538	0.579558	730
-0.0147912	-0.0138077	0.0192561	0.0279325	0.775075	731
-0.0152214	-0.0125245	0.0181647	0.026805	0.733348	732
-0.0156822	-0.012498	0.0196898	0.0281038	0.74043	733
-0.00845635	-0.0118655	0.0112996	0.0184386	0.472819	734
-0.00849821	-0.012514	0.0119164	0.0192567	0.483703	735
-0.0100711	-0.012783	0.01118	0.019744	0.753606	736
-0.00907426	-0.0119578	0.0117838	0.0190837	0.446243	737
-0.0098386	0.00951701	0.0104182	0.0172021	0.314232	738
-0.0104814	0.00911526	0.0106107	0.0174796	0.328002	739
-0.00988511	0.00892238	0.0100777	0.0166998	0.34437	740
-0.0136183	0.013537	0.0305938	0.0361205	0.714121	741
-0.013326	0.0140448	0.0300161	0.0357184	0.705084	742
-0.0144801	0.0139741	0.0300134	0.0361352	0.793586	743
-0.0137645	0.0136216	0.0299989	0.0357064	0.707325	744
0.00906181	0.0177715	0.0158173	0.0254584	0.759569	745
0.00726621	0.0166325	0.0165999	0.0245966	0.392435	746
0.007954	0.0160732	0.0161464	0.0241313	0.344098	747
0.00818619	0.0164701	0.0171437	0.0251433	0.367001	748
-0.0101474	0.0154569	0.0144728	0.0234808	0.633677	749
-0.0108274	0.0147061	0.0147642	0.0234837	0.53872	750
0.00956418	0.00995471	0.0394717	0.0418161	0.722126	751
-0.0097615	0.0146546	0.0155155	0.0234686	0.324729	752
-0.012524	0.0138683	0.0150815	0.0240131	0.594503	753
0.00992157	0.00819939	0.0403079	0.0423131	0.749789	754
0.0101624	0.00859976	0.0399255	0.0420865	0.744347	755
0.0107195	0.00893304	0.0401586	0.0425138	0.799502	756
0.0103609	0.00822374	0.0400007	0.0421312	0.754696	757
-0.0122822	0.0139011	0.032477	0.0374012	0.726862	758
-0.0121575	0.0141892	0.0321317	0.0371697	0.723102	759
-0.011818	0.0142382	0.0325901	0.0374767	0.72667	760
-0.0124807	0.0148194	0.0321137	0.0375056	0.792167	761
-0.0113886	0.0164324	0.0255249	0.0324229	0.626773	762
-0.0112951	0.0165052	0.0249978	0.0320139	0.614748	763
-0.0121868	0.0169299	0.0255558	0.0329884	0.754386	764
-0.00472477	0.0176267	0.0168162	0.0248155	0.58016	765
-0.00428195	0.0189107	0.0162197	0.025279	0.793043	766
-0.00693757	0.0083353	0.0423625	0.0437286	0.790054	767
-0.0146825	0.0135454	0.0240264	0.0312461	0.594056	768
-0.00775186	0.0155294	0.0150629	0.0229814	0.390721	769
-0.00827117	0.0156029	0.0156119	0.0235711	0.38334	770
-0.00850633	0.0150558	0.0149519	0.0228603	0.353226	771
-0.0147571	-0.00824238	0.0143092	0.0221464	0.526582	772
-0.0162429	-0.00779443	0.0142312	0.0229589	0.76559	773
0.0167059	0.0109932	0.0252469	0.0322078	0.648801	774
0.0163988	0.0114193	0.0258244	0.032653	0.640575	775
0.0172664	0.012571	0.0245101	0.03251	0.796223	776
0.0161676	0.011773	0.0250669	0.0320678	0.607785	777
-0.00401485	0.0130921	0.0104234	0.0172095	0.550961	778
-0.00315386	0.0132128	0.0103209	0.0170601	0.589265	779
-0.0037557	0.0137225	0.0109434	0.0179491	0.554736	780
-0.00985676	0.0167226	0.0167637	0.0256481	0.652096	781
-0.0151322	0.0129589	0.0232441	0.0306138	0.588069	782
-0.0152146	0.0129356	0.0239118	0.0311543	0.608351	783
-0.0155447	0.0124889	0.0234536	0.0307844	0.608958	784
-0.0155968	0.0137754	0.0229941	0.0310122	0.735721	785
0.00174513	0.019494	0.0208842	0.0286218	0.701544	786
0.000753377	0.0195447	0.0208241	0.0285693	0.711198	787
0.00121207	0.0193685	0.0201635	0.0279852	0.695171	788
0.00166838	0.0201585	0.019626	0.0281838	0.799878	789
0.0115008	0.0147453	0.0138411	0.0232651	0.643134	790
-0.00827204	0.0103306	0.010005	0.0165906	0.321707	791
-0.0156265	0.0140336	0.0265704	0.0338691	0.799287	792
-0.0148736	0.0133198	0.0261662	0.0329137	0.652928	793
-0.0148811	0.0104694	0.0166968	0.024695	0.43966	794
-0.0150969	0.00976673	0.0162425	0.0242307	0.461599	795
-0.00856695	0.0172954	0.0197581	0.0276207	0.52473	796
-0.00920614	0.0170451	0.020029	0.0278649	0.511116	797
-0.00996078	0.0185068	0.0200433	0.0290422	0.793825	798
-0.00953332	0.0178824	0.01867	0.0275542	0.726215	799
-0.00945186	0.00890635	0.00798488	0.0152453	0.761011	800
-0.00561207	0.0189635	0.0220186	0.0295961	0.679269	801
-0.00630136	0.0188455	0.0227329	0.0301935	0.678101	802
-0.00708546	0.0195227	0.0227286	0.0307885	0.785668	803
0.0115516	0.0148221	0.0318458	0.0369769	0.670814	804
0.0112961	0.0159048	0.0326019	0.0379927	0.794227	805
0.0116122	0.0144061	0.0325909	0.0374773	0.677505	806
0.0110876	0.0148497	0.0325201	0.03743	0.680218	807
-0.00853234	0.017018	0.0188692	0.0268041	0.490539	808
-0.00884308	0.0165698	0.0181267	0.0261024	0.451179	809
-0.00811476	0.0169242	0.0180918	0.0260689	0.479711	810
-0.0157957	0.0133026	0.0221303	0.030269	0.718422	811
-0.0116534	-0.0104407	0.0125425	0.020053	0.396638	812
-0.0109825	-0.0107915	0.0122357	0.0196668	0.393187	813
-0.0111962	-0.0117023	0.0114336	0.0198249	0.696739	814
-0.0113235	-0.0105962	0.0108784	0.0189431	0.667649	815
-0.0121711	0.011851	0.0144445	0.0222985	0.281028	816
-0.0131499	0.0123501	0.0142277	0.0229755	0.555334	817
0.0077048	0.0184563	0.0249633	0.031987	0.634384	818
-0.0127412	-0.0131045	0.0168799	0.0248797	0.494674	819
-0.0133115	-0.0124607	0.016782	0.0247811	0.488584	820
-0.014016	-0.0133294	0.015834	0.0249967	0.776888	821
-0.0162663	0.0107556	0.0205586	0.028336	0.586585	822
-0.0079627	0.0109582	0.0102856	0.0170082	0.322082	823
-0.0144214	-0.0129106	0.0199661	0.0278083	0.596069	824
-0.0148817	-0.0123505	0.0199008	0.0277496	0.597673	825
0.00787127	0.0104115	0.040154	0.042222	0.728645	826
-0.0146149	0.00958276	0.015275	0.023211	0.434079	827
-0.0152785	0.00915375	0.0159019	0.0238766	0.487841	828
-0.0163362	0.00930078	0.0151469	0.0241413	0.746595	829
-0.00930895	0.0175461	0.0273404	0.0337938	0.695419	830
-0.00873682	0.0177786	0.0277551	0.0340992	0.711174	831
-0.00928507	0.0174554	0.0280161	0.03429	0.706154	832
-0.0100513	0.0180925	0.0274105	0.0343468	0.789044	833
0.00829324	0.0179264	0.0218591	0.0294611	0.52729	834
0.00887753	0.0176631	0.0219661	0.0295517	0.510747	835
0.0131657	0.0076519	0.0120341	0.0194089	0.407544	836
0.00919241	0.00943477	0.0400494	0.0421601	0.725673	837
0.00917772	0.00898614	0.0403303	0.0423263	0.730174	838
0.00880486	0.00936521	0.0403221	0.0423215	0.725978	839
0.00970645	0.0096629	0.0403341	0.0425961	0.780881	840
-0.0141554	-0.0129268	0.0192972	0.0272004	0.573045	841
-0.0143531	-0.012406	0.0186694	0.0266171	0.555332	842
0.0118827	0.0141701	0.0173834	0.0253805	0.253149	843
0.0111465	0.0145109	0.016926	0.0249259	0.251943	844
-0.0089783	0.0183959	0.0204345	0.0289238	0.729252	845
0.015099	0.0129538	0.016334	0.0257406	0.687217	846
0.013794	0.0117607	0.0165494	0.0245453	0.266766	847
0.0144501	0.0108999	0.016492	0.0244867	0.305295	848
0.0142207	0.0122614	0.0148193	0.0239203	0.583275	849
-0.00770678	0.00754908	0.0422136	0.0435703	0.792714	850
-0.0076078	0.00765697	0.0418372	0.0432072	0.766533	851
-0.00745799	0.00776894	0.0421456	0.0434998	0.784989	852
-0.00762676	0.00814797	0.0423246	0.0437713	0.799489	853
-0.00935833	-0.0123233	0.0123288	0.0197849	0.447485	854
-0.0089418	-0.0129269	0.0126331	0.0201657	0.475826	855
-0.00967727	-0.0126991	0.012955	0.0205609	0.447735	856
-0.0105517	-0.013013	0.0124519	0.0208741	0.675577	857
0.0142788	0.0116298	0.0171984	0.0251976	0.299856	858
0.0144344	0.0119632	0.0180337	0.0260132	0.320757	859
0.0148286	0.0111759	0.0175695	0.0255631	0.33962	860
0.0147905	0.0131234	0.0175807	0.0264587	0.570346	861
-0.00637639	0.0113225	0.00805269	0.0152873	0.764309	862
-0.0062963	0.00920911	0.00840033	0.0139648	0.51127	863
-0.00587054	0.0101838	0.00881892	0.0146951	0.50557	864
-0.00681208	0.00989408	0.00900929	0.0150155	0.432712	865
-0.00756798	0.0179345	0.0204089	0.0282036	0.584077	866
-0.00826307	0.018638	0.0191391	0.0279635	0.754804	867
-0.00768384	0.0192077	0.0210877	0.029541	0.772257	868
0.0100804	0.00787463	0.00962548	0.0160086	0.34654	869
0.00916117	0.00865553	0.00947085	0.0157652	0.31311	870
0.00931694	0.00767018	0.00905124	0.0150852	0.406935	871
0.0111378	0.00869095	0.00898383	0.0167419	0.68761	872
0.0123816	0.0148214	0.0153492	0.0246693	0.615958	873
-0.0087189	-0.0137632	0.0134002	0.0210953	0.520042	874
-0.0123666	-0.00997811	0.0128548	0.0204387	0.410953	875
-0.011993	-0.0107237	0.0131185	0.0207587	0.400888	876
-0.0129785	-0.0101753	0.0119762	0.0203815	0.678119	877
-0.00716018	0.00924897	0.0412231	0.0428504	0.74514	878
-0.00392542	0.0181737	0.0176307	0.0256229	0.622947	879
-0.00395616	0.0179437	0.0171025	0.0251022	0.60961	880
-0.00470952	0.0179631	0.0175738	0.0255674	0.600432	881
0.0172608	0.0103728	0.0167359	0.0261843	0.782041	882
0.0163149	0.01176	0.0185103	0.0273332	0.65652	883
-0.0074462	0.0176753	0.019331	0.0272314	0.550876	884
0.00937422	0.0101813	0.0105617	0.0174093	0.222312	885
0.00636883	0.0173808	0.0146087	0.0235811	0.692405	886
0.00544335	0.0162812	0.0147388	0.0226261	0.443483	887
0.00593999	0.0156357	0.0140345	0.0218341	0.398366	888
0.00524214	0.0163969	0.0130759	0.0216175	0.650765	889
-0.0116932	0.0139752	0.016756	0.0247548	0.326453	890
-0.0131763	0.0166967	0.0251461	0.0329351	0.791603	891
-0.0142058	-0.0136553	0.0215757	0.0292196	0.643226	892
-0.0137791	-0.0139266	0.0209768	0.0287026	0.631619	893
-0.0137139	-0.0141436	0.0215519	0.0291993	0.64731	894
-0.0155554	0.0116746	0.0203383	0.0281409	0.531681	895
-0.00162799	0.0177919	0.0160112	0.0239908	0.633545	896
-0.00181896	0.017341	0.015203	0.0231333	0.619826	897
-0.00196012	0.0188479	0.0159902	0.0247946	0.777838	898
-0.00426018	0.0182954	0.018135	0.0261103	0.626274	899
-0.0148528	-0.0096561	0.015718	0.0236834	0.514958	900
-0.0153026	-0.00954351	0.0163541	0.0243455	0.539912	901
-0.0153799	-0.00901651	0.0159357	0.023912	0.546949	902
0.00146946	0.0191435	0.0193994	0.0272941	0.677859	903
0.00174834	0.0188673	0.0185993	0.0265511	0.658538	904
0.00232654	0.0190229	0.0192802	0.0271848	0.659643	905
-0.00714521	0.0183955	0.0217517	0.0293698	0.633731	906
-0.00700007	0.0185509	0.0223799	0.0298997	0.651573	907
-0.0102839	-0.0152588	0.014845	0.0236424	0.751721	908
-0.013682	0.0139951	0.0208843	0.0286219	0.478361	909
-0.0141626	0.0136051	0.0212154	0.0289097	0.496955	910
-0.00769705	0.0183938	0.0234431	0.0307759	0.657236	911
-0.00765641	0.0183469	0.0228156	0.0302619	0.645135	912
-0.00817385	0.0193327	0.0222928	0.0306191	0.794327	913
-0.00851698	-0.00704661	0.00833248	0.0138428	0.587612	914
-0.00873574	-0.00610209	0.00807513	0.01337	0.632408	915
-0.00925091	-0.00665916	0.008566	0.0142583	0.580588	916
-0.00995974	-0.00743005	0.0079299	0.0147406	0.781787	917
-0.0168789	0.00810654	0.0179725	0.0259543	0.635211	918
-0.0165388	0.00814076	0.0172413	0.0252401	0.607058	919
-0.0168918	0.00757811	0.0174343	0.0254306	0.646297	920
-0.0176597	0.00896526	0.0177969	0.0266265	0.783829	921
0.0116512	0.017687	0.0238599	0.0319042	0.735085	922
-0.0135001	0.0153035	0.0283001	0.0348905	0.764292	923
-0.00934002	0.0132498	0.0132865	0.0209601	0.280834	924
-0.00964768	0.0135911	0.0139455	0.0217318	0.285631	925
-0.00889788	0.0137887	0.0135676	0.0212927	0.299525	926
0.0087477	0.0156052	0.0160583	0.0240398	0.307035	927
0.00958941	0.015514	0.0167928	0.024792	0.290592	928
0.00949107	0.0150549	0.0158747	0.0238482	0.268416	929
0.00986768	0.0169001	0.0166073	0.0256668	0.62676	930
0.0106866	0.0184243	0.020653	0.0296683	0.771307	931
0.0106813	0.017717	0.0292992	0.0358668	0.796337	932
0.0104375	0.0163883	0.0297414	0.0355256	0.654377	933
-0.00851232	0.00911761	0.0406336	0.0425051	0.739169	934
0.0104972	0.0165466	0.0290024	0.0350017	0.642034	935
0.0113869	0.0134013	0.0154741	0.0234244	0.208434	936
-0.0163757	0.00699827	0.0158972	0.0238717	0.63294	937
-0.0162745	0.00638885	0.0152879	0.0232249	0.64762	938
-0.0172409	0.00632824	0.0151283	0.0237941	0.789574	939
-0.00759252	0.0175729	0.0147888	0.0241901	0.772927	940
-0.00408155	0.0132604	0.00894067	0.0165055	0.777371	941
0.0151244	0.0127484	0.0220453	0.0296186	0.463668	942
0.0154849	0.0124424	0.0226752	0.0301456	0.497416	943
-0.00899256	0.0100378	0.0397776	0.0419985	0.738475	944
-0.00908813	0.0103772	0.0394817	0.0418221	0.738572	945
-0.00858459	0.0177806	0.0218132	0.0294221	0.59158	946
-0.00917725	0.0173567	0.0211892	0.0288871	0.552061	947
-0.00897505	0.0159944	0.0136957	0.0228898	0.70515	948
-0.0139585	0.0104253	0.0151779	0.0231061	0.375022	949
-0.0152862	0.00991767	0.0142239	0.0231159	0.69775	950
-0.0164539	0.00915847	0.0182627	0.0262323	0.582389	951
-0.015794	-0.0108926	0.019352	0.0272506	0.608173	952
-0.0159052	-0.0104305	0.018817	0.0267554	0.604612	953
-0.0154283	-0.0109764	0.018559	0.0265132	0.576555	954
-0.0159437	-0.011696	0.0179813	0.0267269	0.757241	955
0.0045612	0.0134967	0.0109631	0.0179765	0.46501	956
0.00363218	0.013365	0.0105714	0.0174233	0.52539	957
0.0043581	0.0129905	0.0104311	0.0172208	0.488489	958
0.00509957	0.0143241	0.0106207	0.0185468	0.651439	959
0.00821263	0.0115841	0.0109159	0.0179107	0.237151	960
-0.0149871	0.0131326	0.0267089	0.0333234	0.668294	961
-0.017131	0.00898239	0.0163718	0.0253415	0.777164	962
-0.0165323	0.00863854	0.0177849	0.0257729	0.595012	963
-0.0162184	0.00864901	0.017116	0.0251157	0.569975	964
-0.0092282	0.0168636	0.019481	0.0273688	0.488912	965
-0.013877	-0.0142591	0.022973	0.0303916	0.683274	966
-0.0139374	-0.0140753	0.0222371	0.0297801	0.664465	967
-0.0142405	-0.0138749	0.0228332	0.0302764	0.676681	968
-0.0151121	-0.0141577	0.0226242	0.0306703	0.796471	969
-0.0114587	0.00631383	0.00987273	0.0163901	0.553241	970
-0.011748	0.00690748	0.010362	0.0171201	0.503654	971
-0.0120766	0.00632226	0.010365	0.0171245	0.54756	972
-0.0127548	0.00612652	0.00955488	0.0170738	0.758191	973
0.0147787	0.00658069	0.0132405	0.0209052	0.550947	974
0.0152335	0.00719156	0.0142194	0.0220447	0.521945	975
0.0143862	0.00750998	0.0133109	0.0209891	0.465976	976
-0.00461459	0.0118891	0.00959368	0.0159588	0.537609	977
0.0152002	0.0145206	0.0191837	0.0284589	0.73416	978
0.013629	0.0134586	0.0192454	0.0271527	0.319464	979
0.0139119	0.0128027	0.0184769	0.0264357	0.30634	980
0.0138196	0.014909	0.0185332	0.0275089	0.621107	981
0.00880166	0.00979734	0.0400513	0.0421612	0.722659	982
0.00935962	0.0101514	0.0405302	0.0428177	0.796867	983
-0.0158261	-0.0077437	0.0155359	0.0234903	0.595027	984
-0.00924079	0.0157644	0.0168703	0.0248699	0.387324	985
0.0114213	0.0150218	0.0183744	0.0263386	0.292564	986
-0.00627327	0.0168822	0.0163031	0.0242931	0.503585	987
-0.0148261	0.00984177	0.0127063	0.0218661	0.75068	988
0.000839708	0.0149669	0.0117604	0.0190531	0.606829	989
0.00148661	0.0145685	0.0113783	0.018545	0.594218	990
0.00171344	0.0151487	0.0120547	0.0194354	0.583733	991
0.00231007	0.0158123	0.0113871	0.0196222	0.742862	992
-0.014162	-0.00891912	0.0140507	0.0218526	0.483311	993
-0.0136572	-0.0096066	0.0139911	0.0217843	0.452557	994
-0.0141863	-0.00945222	0.0145403	0.0224057	0.47674	995
-0.0141306	-0.00988928	0.01297	0.0215799	0.695445	996
0.0124996	0.00816272	0.011691	0.0189618	0.344203	997
0.0128246	0.00730182	0.0115014	0.0187101	0.428705	998
0.0132956	0.00737073	0.0103201	0.018374	0.715958	999
-0.0123978	0.0165113	0.0269793	0.0339736	0.756287	1000
-0.0118587	0.0160847	0.025808	0.0326405	0.628396	1001
-0.0118714	0.0160188	0.0265703	0.0332192	0.642593	1002
0.0136806	0.0139529	0.0207388	0.0284945	0.375758	1003
0.0131931	0.0142894	0.0203357	0.0281387	0.354223	1004
0.0136089	0.0155221	0.0199013	0.028674	0.644883	1005
-0.00553497	0.0172078	0.016441	0.0244346	0.542286	1006
-0.00771728	0.00976927	0.00934736	0.0155682	0.36924	1007
-0.00751726	0.0161116	0.0158399	0.0238117	0.429378	1008
-0.0154735	0.0146334	0.0204672	0.0295377	0.798921	1009
0.0114063	0.0135511	0.0358601	0.039996	0.79192	1010
-0.00709117	0.0154735	0.0144983	0.0223587	0.409851	1011
0.00758973	0.0153764	0.0147062	0.0225901	0.318018	1012
0.00822691	0.0154327	0.0152969	0.0232346	0.304804	1013
0.00754321	0.0163466	0.014152	0.0228996	0.588008	1014
0.00477984	0.0167356	0.0151474	0.0230732	0.488144	1015
0.00408606	0.0171227	0.0155069	0.0234595	0.526651	1016
0.00414885	0.0183552	0.0154422	0.0243431	0.741467	1017
-0.00631895	0.00850166	0.0419645	0.0432807	0.759484	1018
-0.00597002	0.00852171	0.0420804	0.0433477	0.765773	1019
-0.00607735	0.00858817	0.0425703	0.0438512	0.797565	1020
0.00913458	0.0113903	0.0397702	0.0423657	0.79649	1021
-0.0132101	-0.0103232	0.0140948	0.0219029	0.432631	1022
-0.0137589	-0.0100818	0.0145573	0.0224247	0.45529	1023
-0.00982659	0.0167042	0.0200596	0.0278923	0.491876	1024
-0.0134843	0.0161979	0.0236103	0.0316487	0.75468	1025
-0.00938731	0.0173794	0.0218642	0.0294654	0.566528	1026
-0.0105715	-0.0114515	0.0124658	0.0199572	0.406177	1027
-0.0108083	-0.0118259	0.0130279	0.0206494	0.408475	1028
-0.0117916	-0.0122573	0.0126764	0.0212126	0.670671	1029
-0.0149522	-0.00997773	0.0145079	0.0230999	0.68164	1030
-0.00999536	0.0130567	0.0136152	0.0213485	0.269062	1031
-0.0102867	0.013314	0.014187	0.0220079	0.272565	1032
-0.0105595	0.0126284	0.0136412	0.021379	0.260587	1033
-0.0104457	0.0142884	0.0137593	0.0224185	0.535317	1034
-0.0116053	-0.00701787	0.0103008	0.0170306	0.507709	1035
-0.011871	-0.00777688	0.0109075	0.017899	0.472008	1036
-0.0122241	-0.00710939	0.0108569	0.0178282	0.506978	1037
-0.0119735	-0.00850305	0.00966463	0.0175804	0.751046	1038
0.0142818	0.0129066	0.0195731	0.0274527	0.350019	1039
0.00999272	0.0176175	0.0192273	0.027927	0.637816	1040
0.00688887	0.0163069	0.0156925	0.0236564	0.385482	1041
0.00722404	0.0178482	0.0162347	0.0251855	0.671248	1042
0.0156563	0.00848654	0.0158974	0.0238719	0.471993	1043
0.0160596	0.0086441	0.0167921	0.0247913	0.494185	1044
0.0154474	0.00922043	0.0162615	0.0242503	0.424105	1045
0.0162074	0.0102247	0.0160197	0.0249771	0.667239	1046
-0.0146429	0.0134491	0.0271698	0.0336674	0.671759	1047
-0.0151857	0.00693363	0.0139855	0.0217778	0.577127	1048
-0.0148563	0.00774502	0.0140773	0.021883	0.520171	1049
-0.01404	0.0141823	0.0263191	0.0330296	0.641739	1050
-0.00644188	0.0136949	0.0119252	0.0192681	0.399583	1051
-0.00804664	0.00855331	0.0417575	0.0433774	0.781783	1052
-0.00782154	0.00857324	0.0412887	0.0428887	0.74361	1053
-0.0142476	-0.0139638	0.0235794	0.0308864	0.694781	1054
0.0075872	0.0184885	0.0257804	0.0326194	0.653078	1055
0.00827846	0.0181986	0.0255265	0.0324242	0.629425	1056
0.00910264	0.0188331	0.0265003	0.033761	0.776673	1057
-0.0129718	0.0160372	0.0189375	0.0280016	0.738116	1058
-0.0129626	0.0159401	0.0168906	0.0265971	0.787247	1059
-0.0117409	0.0161401	0.017642	0.0266382	0.679159	1060
-0.0121072	0.0157153	0.018453	0.0270937	0.615019	1061
0.00892206	0.0117709	0.0384849	0.0412219	0.717907	1062
0.00879942	0.0101829	0.0397945	0.0420087	0.721128	1063
-0.0152225	0.0104868	0.0173644	0.0253618	0.465046	1064
-0.014444	0.0150978	0.0262972	0.0335874	0.773557	1065
-0.0132408	0.016035	0.0267997	0.0339215	0.7681	1066
-0.0128341	0.0152745	0.026406	0.0330953	0.635932	1067
-0.011792	0.0171643	0.0188768	0.0281069	0.771028	1068
-0.0136291	-0.00708554	0.0121921	0.0196114	0.534752	1069
-0.0131059	-0.00720512	0.0117213	0.0190018	0.513581	1070
0.0142773	0.013313	0.0206502	0.0284167	0.386251	1071
0.0147614	0.0126354	0.0202622	0.0280733	0.39173	1072
0.0150165	0.0126301	0.0211289	0.0288348	0.428057	1073
-0.00333857	0.0170398	0.0150753	0.0229949	0.588831	1074
-0.00297508	0.0167839	0.0145382	0.0224033	0.591831	1075
-0.0161264	0.0108336	0.0149054	0.0244867	0.797015	1076
-0.0119431	0.0124009	0.0118962	0.0209271	0.681467	1077
0.0156763	0.0137814	0.0279368	0.0348732	0.780113	1078
0.0155842	0.0121805	0.0279614	0.0342501	0.655839	1079
0.0157581	0.0121416	0.0270649	0.0335894	0.64174	1080
0.0151496	0.012846	0.027339	0.0337928	0.621786	1081
-0.00278723	0.019547	0.0180312	0.0267391	0.788765	1082
-0.00194617	0.0190221	0.0191373	0.027053	0.685318	1083
-0.00264906	0.0190264	0.0194341	0.0273259	0.683545	1084
-0.00324558	0.0198673	0.0194106	0.0279645	0.794228	1085
-0.0111181	0.0155312	0.0309305	0.0363528	0.716513	1086
-0.0107661	0.015924	0.0305242	0.0360723	0.714541	1087
-0.0119103	0.0162358	0.0302648	0.0363513	0.797392	1088
-0.0113853	0.0155313	0.0303994	0.0359857	0.708356	1089
-0.011867	0.0157711	0.0282321	0.0344471	0.676522	1090
-0.0118539	0.0156739	0.0287168	0.0347971	0.684896	1091
-0.0123689	0.0153413	0.028414	0.0345789	0.675805	1092
-0.0121567	0.0165359	0.0280801	0.0347809	0.772821	1093
0.00816795	0.013352	0.0374502	0.0405895	0.72881	1094
0.00860212	0.0135975	0.036879	0.0402362	0.723504	1095
0.00809795	0.013734	0.0370748	0.0403576	0.730959	1096
0.00804141	0.0141966	0.0375928	0.0409808	0.796647	1097
-0.0160163	0.00780851	0.0159168	0.0238922	0.578736	1098
-0.01613	0.00831324	0.0165909	0.0245875	0.572997	1099
-0.0156742	0.00849525	0.0159363	0.0239126	0.535935	1100
-0.0170961	0.00780814	0.0156783	0.0244756	0.76993	1101
-0.0106625	0.0154074	0.0180056	0.0259861	0.386201	1102
-0.0105051	0.0152411	0.0174269	0.0254234	0.367458	1103
-0.010131	0.0156337	0.0177232	0.025713	0.389151	1104
-0.0141578	0.0141141	0.0255884	0.0324718	0.626444	1105
-0.0127255	-0.0111738	0.0143601	0.0222037	0.422443	1106
-0.0128599	-0.0114594	0.0129429	0.0215457	0.673921	1107
-0.00947177	0.0106919	0.0110011	0.0180293	0.279941	1108
-0.00920475	0.0100518	0.0103633	0.017122	0.302448	1109
-0.010017	0.00999165	0.010864	0.0178382	0.292344	1110
0.0137415	0.0110892	0.0156084	0.0235674	0.261868	1111
0.0107784	0.0166014	0.0221329	0.0296925	0.452759	1112
0.0115071	0.0161072	0.0221463	0.0297038	0.437195	1113
0.011234	0.0163911	0.0227353	0.0301954	0.46348	1114
-0.0157209	0.0121415	0.0273316	0.0337873	0.701595	1115
-0.0162747	0.0124428	0.0277795	0.0345166	0.789663	1116
-0.0119138	0.0170331	0.0217176	0.0300619	0.725092	1117
-0.0105313	0.0166085	0.0213599	0.0290344	0.520433	1118
-0.0110152	0.0163615	0.0216885	0.029316	0.51987	1119
-0.0122313	-0.0140455	0.0177117	0.0257018	0.533862	1120
-0.0127489	-0.0138479	0.0182397	0.0262104	0.545221	1121
-0.0126974	-0.0135175	0.0175131	0.0255079	0.518475	1122
-0.0125048	-0.014974	0.0176973	0.0263398	0.72541	1123
-0.00835611	0.0165337	0.0174627	0.0254585	0.447366	1124
-0.00781679	0.0168042	0.0174822	0.0254777	0.474811	1125
0.0109299	0.0163202	0.021233	0.0289249	0.416278	1126
0.00750267	0.016917	0.0174154	0.025412	0.410808	1127
0.0069316	0.0184092	0.0213867	0.0290574	0.56711	1128
0.00618576	0.0185879	0.0209717	0.0286982	0.583764	1129
0.00669783	0.0183661	0.0207781	0.028529	0.557549	1130
0.0074863	0.0193639	0.0204242	0.0291231	0.756812	1131
0.00717782	0.0147066	0.0108497	0.0196347	0.71247	1132
-0.0120779	0.0156612	0.0220249	0.0296014	0.515565	1133
-0.012314	0.0155763	0.0226036	0.0300862	0.533633	1134
-0.011833	0.0159178	0.0224304	0.0299419	0.532339	1135
-0.0127512	0.0160882	0.0215314	0.0297493	0.668985	1136
-0.00915834	0.0151714	0.0157288	0.0236948	0.348294	1137
0.00570729	0.0183964	0.015354	0.0246322	0.768784	1138
0.00643108	0.0168687	0.0163926	0.0243851	0.431921	1139
0.00574813	0.0166829	0.0155851	0.0235426	0.446544	1140
-0.0145571	0.013237	0.0214118	0.029079	0.514022	1141
-0.00930307	0.00931142	0.0400582	0.0421653	0.741611	1142
-0.00922852	0.0089085	0.0403451	0.0423351	0.743788	1143
0.00929156	0.00970234	0.00831198	0.0157974	0.695645	1144
-0.00261473	0.0185144	0.0179021	0.0258864	0.654614	1145
-0.0160738	0.0116988	0.0186401	0.0272522	0.679543	1146
-0.0152906	0.011507	0.0191873	0.0270992	0.490329	1147
-0.0153511	0.0116839	0.0197245	0.0275903	0.506241	1148
-0.00820867	-0.0130656	0.0122757	0.0197176	0.515135	1149
-0.00979499	0.0185432	0.0239692	0.0318483	0.774853	1150
-0.00892471	0.0178791	0.0241699	0.0313608	0.644433	1151
-0.00905679	0.0178318	0.0249768	0.0319975	0.659583	1152
-0.00845024	0.0181238	0.0246542	0.0317445	0.663217	1153
-0.00953891	0.0170226	0.0206138	0.0283847	0.522549	1154
-0.0103898	0.0176965	0.0206244	0.0290943	0.709037	1155
0.000415522	0.0158944	0.0128675	0.0204543	0.606065	1156
0.00139523	0.0160529	0.0131527	0.0207999	0.590876	1157
0.00161984	0.0168111	0.0118895	0.0206542	0.796531	1158
0.0137317	0.01411	0.0167974	0.0258805	0.58356	1159
0.00762814	0.00961657	0.0407903	0.0425971	0.732442	1160
0.00792947	0.00937084	0.0407896	0.0425967	0.730419	1161
0.00804132	0.00932177	0.0414003	0.043192	0.777843	1162
-0.0114172	0.0175826	0.0228039	0.0309761	0.747988	1163
-0.0161289	0.00581279	0.014701	0.0225842	0.667103	1164
-0.0118492	-0.00977416	0.0121913	0.0196103	0.406084	1165
-0.0112222	-0.0100031	0.0118091	0.0191169	0.397333	1166
-0.0123958	-0.0103181	0.0108465	0.0194362	0.766406	1167
-0.0160547	0.0116486	0.0224395	0.0299495	0.608074	1168
-0.0158088	0.0120842	0.0229865	0.0304027	0.60672	1169
-0.0162847	0.01146	0.0231353	0.0305249	0.636795	1170
-0.0165112	0.012715	0.0233206	0.0312753	0.759136	1171
-0.00607752	0.0185552	0.0172891	0.0260796	0.73845	1172
-0.00637731	0.0171178	0.0168569	0.0248565	0.516338	1173
-0.00561544	0.0175537	0.0172325	0.0252315	0.55665	1174
0.00877042	0.0179511	0.0259155	0.0327227	0.62592	1175
0.00893307	0.0178927	0.0252233	0.0321895	0.603071	1176
-0.008004	0.0109305	0.0397126	0.0419599	0.74335	1177
-0.00756017	0.0112899	0.0403591	0.0425849	0.792883	1178
-0.00770882	0.0112035	0.0396648	0.0419313	0.747168	1179
-0.00761355	0.0109433	0.039909	0.0420767	0.746719	1180
0.00481962	0.0181494	0.0181174	0.0260935	0.55815	1181
-0.0128653	0.0162659	0.0204112	0.0290983	0.720276	1182
-0.0123058	0.015053	0.0203125	0.028118	0.452004	1183
-0.0118498	0.0151948	0.0196428	0.0275161	0.432979	1184
-0.0047724	0.0169841	0.0129212	0.0218677	0.772553	1185
0.00717287	0.0090675	0.042102	0.0436606	0.797282	1186
0.00665804	0.00946639	0.0420293	0.0435937	0.798971	1187
0.00760945	0.00941135	0.0417427	0.0434618	0.793356	1188
0.00670101	0.00927232	0.0414049	0.0429563	0.748882	1189
-0.0101242	-0.012075	0.0126836	0.0202282	0.421925	1190
-0.0134273	0.0140058	0.0201476	0.0279711	0.449564	1191
-0.0154009	-0.0113518	0.0191735	0.0270864	0.591091	1192
-0.0159705	-0.0123407	0.0188186	0.0275951	0.780393	1193
0.00894283	0.0142399	0.0358282	0.0395779	0.718823	1194
0.00875228	0.0138773	0.0364376	0.039961	0.721612	1195
0.00927542	0.0138267	0.036081	0.0397373	0.715478	1196
0.00960804	0.0147919	0.0359665	0.0400587	0.797716	1197
-0.0113676	0.0151524	0.0314173	0.036686	0.720418	1198
-0.0123612	0.0154845	0.0312378	0.0369915	0.798474	1199
-0.0116443	0.015177	0.0308369	0.0362884	0.713287	1200
0.0149787	0.0145768	0.0206114	0.0293543	0.687399	1201
-0.00720516	0.0117716	0.00885713	0.0163992	0.700973	1202
0.00897931	0.0108333	0.0402827	0.0426695	0.795319	1203
0.00876963	0.0160268	0.0168615	0.0248611	0.331057	1204
-0.0126345	0.0104886	0.0135825	0.0213102	0.309888	1205
0.00917449	0.0111966	0.0111991	0.0183017	0.204662	1206
0.0106929	0.0120953	0.0100764	0.0190307	0.712334	1207
0.0114885	0.0128287	0.0351704	0.0391602	0.701227	1208
0.0114469	0.0132626	0.0346474	0.0388249	0.696536	1209
0.0119298	0.0127996	0.0346876	0.0388507	0.699646	1210
-0.0140898	0.0116031	0.0168241	0.0248235	0.380689	1211
-0.0148286	0.01285	0.0159783	0.0253044	0.726363	1212
-0.0126875	0.0100395	0.0109208	0.0195199	0.697519	1213
-0.00568215	0.0186215	0.0204226	0.0282158	0.642059	1214
-0.00566024	0.0184366	0.0197033	0.0275711	0.62436	1215
-0.00517201	0.0186663	0.0200183	0.0278552	0.645245	1216
-0.00618711	0.0176473	0.0179082	0.0258922	0.555803	1217
-0.0062096	0.0178837	0.018549	0.0265038	0.571882	1218
-0.0110437	0.0118403	0.0115676	0.0198989	0.543642	1219
-0.0106848	0.0114125	0.0125264	0.020033	0.258883	1220
-0.0110391	0.0118276	0.0132422	0.0209072	0.261903	1221
-0.0102921	0.0120911	0.0128394	0.0204199	0.259426	1222
0.00548482	0.0176415	0.0173387	0.0253364	0.50772	1223
-0.0116006	-0.0160964	0.0187979	0.0273319	0.762306	1224
-0.0115053	-0.0153054	0.0192232	0.0271322	0.615815	1225
-0.0113296	-0.0156039	0.0196935	0.0275622	0.639858	1226
-0.0118047	-0.0153417	0.019972	0.0278136	0.63326	1227
0.00994446	0.0160141	0.0338218	0.0387203	0.795475	1228
0.00961621	0.0157273	0.0327576	0.0375883	0.698123	1229
0.0103592	0.0153829	0.0324868	0.0374078	0.686888	1230
0.00994996	0.0152512	0.0332703	0.0379278	0.696587	1231
-0.0138642	0.00987972	0.0145036	0.0223646	0.381785	1232
-0.0116594	0.0130521	0.0153202	0.0232596	0.286851	1233
-0.011077	0.0130077	0.0146029	0.0224754	0.273033	1234
-0.0118528	0.0124596	0.0147888	0.0226812	0.279178	1235
-0.0119478	0.0132354	0.0159405	0.0239171	0.304515	1236
-0.0115068	0.0162108	0.0228079	0.0302555	0.549135	1237
-0.0114062	0.0162007	0.0222734	0.0298105	0.534694	1238
-0.0109469	0.0165543	0.022526	0.0300216	0.548196	1239
-0.0133497	-0.0107026	0.0146443	0.0225214	0.440905	1240
-0.0138181	-0.0106616	0.0152332	0.0231659	0.460156	1241
-0.0147399	-0.0108737	0.0143813	0.0232878	0.738595	1242
-0.00897129	0.012063	0.0381909	0.0410432	0.744035	1243
-0.00732932	0.0106227	0.00972127	0.0161575	0.362577	1244
0.00820707	0.018182	0.0264345	0.0331168	0.649232	1245
-0.0110392	0.0135622	0.0152941	0.0232316	0.291732	1246
-0.011514	0.0144148	0.013737	0.0230014	0.678934	1247
-0.0146196	0.0136318	0.0256646	0.0325304	0.636868	1248
-0.0169892	0.00964657	0.0207207	0.0284787	0.643246	1249
-0.0166348	0.010207	0.0206298	0.0283988	0.614544	1250
-0.0167775	0.00973955	0.0201361	0.0279608	0.619465	1251
0.0092952	0.0165162	0.014899	0.0241074	0.649741	1252
-0.0153382	0.0126244	0.0226836	0.0301526	0.581537	1253
-0.015701	0.0121065	0.0223712	0.0298925	0.587864	1254
0.00393533	0.0165907	0.0145471	0.0224133	0.513551	1255
-0.0128216	0.0114003	0.0147219	0.0226074	0.304686	1256
-0.0133841	0.0110083	0.0150158	0.0229302	0.333254	1257
0.000489226	0.0138336	0.0105642	0.0174129	0.630464	1258
0.0130078	0.0129446	0.032952	0.0377174	0.689214	1259
0.0126639	0.0135107	0.0325556	0.0374537	0.680857	1260
0.0126141	0.0143455	0.0333495	0.038433	0.786443	1261
0.0123685	0.0133999	0.0332135	0.0378903	0.687583	1262
-0.0125756	0.0120183	0.0151301	0.0230544	0.298174	1263
-0.0123669	0.0126443	0.0156629	0.0236251	0.301295	1264
0.00534935	0.0178391	0.0138495	0.023209	0.783152	1265
0.00505171	0.0159097	0.0139835	0.0217756	0.450027	1266
0.00459195	0.0162845	0.0143356	0.0221761	0.479591	1267
-0.014422	0.0147236	0.0195037	0.0283756	0.723392	1268
-0.013346	0.0088227	0.0129981	0.0206132	0.407764	1269
-0.00611363	0.0143763	0.0125122	0.0200153	0.423148	1270
-0.00687068	0.0139953	0.012473	0.0199663	0.380209	1271
0.00989954	0.00688419	0.00904359	0.0150725	0.480321	1272
0.0108482	0.00685157	0.00965816	0.0160595	0.466978	1273
-0.0135098	0.00679482	0.0119112	0.0192499	0.534009	1274
-0.0131281	0.00748003	0.0118965	0.0192308	0.47712	1275
0.0101462	0.0147755	0.0338736	0.0383233	0.698491	1276
0.00949649	0.0151893	0.0338939	0.0383366	0.706357	1277
0.00958137	0.0148831	0.0343108	0.0386075	0.708051	1278
0.00896316	0.0150424	0.0153362	0.0232769	0.271298	1279
0.00973493	0.0145595	0.0153433	0.0232844	0.24244	1280
-0.000449875	0.01589	0.0128631	0.0204489	0.613949	1281
-0.000851169	0.0164804	0.0137008	0.0214486	0.613172	1282
-0.0128212	0.014996	0.0176235	0.0264547	0.623225	1283
-0.0155398	-0.00696727	0.0129016	0.0213654	0.753489	1284
-0.0121258	-0.014822	0.0192319	0.0271403	0.597206	1285
-0.0126314	-0.0144967	0.0194962	0.0273826	0.593877	1286
-0.0124046	-0.0148573	0.0199615	0.0278042	0.616737	1287
-0.0134088	-0.0148976	0.0193955	0.0278911	0.747114	1288
-0.0110242	-0.0130428	0.0145907	0.0224619	0.450825	1289
-0.0110246	0.0104976	0.0102449	0.0183494	0.628493	1290
-0.00977747	-0.0116832	0.0120423	0.0194194	0.415636	1291
-0.0107733	0.00984235	0.0113228	0.01847	0.297021	1292
-0.0114901	0.00972723	0.0118335	0.0191487	0.306557	1293
-0.0113226	0.00896234	0.0111625	0.0182518	0.345295	1294
-0.0115187	0.00929197	0.0100168	0.0178706	0.633872	1295
0.00754748	0.0158178	0.015365	0.0233077	0.342142	1296
0.00895888	0.0124566	0.0378285	0.0408219	0.718231	1297
0.0094351	0.0123334	0.0376042	0.0406843	0.714276	1298
0.00933649	0.0119377	0.0380507	0.0409577	0.714798	1299
0.00989591	0.0121992	0.0385558	0.0416329	0.792371	1300
-0.0052871	0.00877146	0.00782129	0.0128866	0.616924	1301
0.0161433	0.0129592	0.0178393	0.0273274	0.754591	1302
0.0150965	0.0114444	0.0185873	0.0265399	0.368102	1303
0.00983325	0.0158448	0.0322284	0.0372346	0.691759	1304
0.0102717	0.0157608	0.0317889	0.0369384	0.68115	1305
-0.0102268	0.017115	0.0265776	0.0332247	0.665492	1306
-0.00984239	0.017364	0.0262721	0.032994	0.66714	1307
-0.0104248	0.0170391	0.0259967	0.0327847	0.65037	1308
-0.0136249	0.0117022	0.016201	0.0241879	0.352914	1309
-0.0165683	-0.00981891	0.0160054	0.0250418	0.791105	1310
-0.0111167	0.00611188	0.00830767	0.0151642	0.771357	1311
-0.0100883	0.00650566	0.00900303	0.015005	0.545822	1312
-0.00933206	0.00630704	0.00847324	0.0140947	0.587022	1313
-0.0107936	0.00747805	0.00801151	0.015382	0.799857	1314
-0.00231097	0.0188144	0.018622	0.0265726	0.670962	1315
-0.0163755	-0.0113224	0.0230905	0.0304881	0.705062	1316
-0.0170877	-0.0114782	0.02275	0.0306807	0.79882	1317
-0.00665057	0.0112787	0.0401182	0.0422008	0.760459	1318
-0.00703988	0.01146	0.0398023	0.0420133	0.756144	1319
-0.00713764	0.0110193	0.0400874	0.0421826	0.752512	1320
-0.0171905	-0.00794903	0.0185736	0.026527	0.681536	1321
-0.0175683	-0.00745601	0.0190198	0.0269442	0.710184	1322
-0.0176946	-0.00863165	0.0181645	0.0267872	0.793578	1323
-0.0172307	-0.00831912	0.019178	0.0270906	0.686224	1324
-0.0131815	0.0157786	0.0287863	0.0353747	0.79149	1325
-0.0134021	0.011602	0.0114594	0.0211079	0.799469	1326
-0.0125146	0.0135662	0.0122869	0.0221726	0.796711	1327
-0.0157114	0.0123428	0.0241016	0.0313062	0.629919	1328
-0.0159349	0.0112484	0.0205783	0.0283534	0.563181	1329
-0.016476	0.0120488	0.0196965	0.0283651	0.737578	1330
0.00771962	0.0173485	0.0146163	0.0239625	0.726349	1331
0.00823164	0.0115285	0.0391186	0.0416044	0.724843	1332
0.00961844	0.0107861	0.0388256	0.041428	0.716763	1333
0.00967603	0.0112022	0.0384493	0.0412003	0.715493	1334
-0.0110307	0.0164951	0.0185686	0.0271764	0.624121	1335
-0.0102257	-0.0110657	0.0118476	0.0191672	0.401735	1336
-0.0100373	-0.0112428	0.0103698	0.0182942	0.684895	1337
-0.000963976	0.0175958	0.0155417	0.0234965	0.629231	1338
-0.000802642	0.0180562	0.0164368	0.0244303	0.643003	1339
-0.0124665	0.0144015	0.0189023	0.0268349	0.401567	1340
0.00941276	0.0160444	0.0176531	0.0256448	0.330035	1341
0.00987599	0.0160794	0.0183729	0.0263371	0.341289	1342
0.00918666	0.0164762	0.0183562	0.0263213	0.368733	1343
0.0107616	0.0165752	0.0178191	0.0266096	0.566327	1344
-0.0133407	-0.00840273	0.0126947	0.020242	0.467063	1345
-0.0137978	-0.00820419	0.0130705	0.0207009	0.49056	1346
-0.0135569	-0.00894751	0.0133315	0.0210137	0.46062	1347
0.0147245	0.0132056	0.0318333	0.0374775	0.798119	1348
0.0143012	0.0122816	0.0316812	0.0368654	0.695694	1349
0.0145815	0.0117663	0.0319952	0.0370778	0.709811	1350
0.0148307	0.0119024	0.0311955	0.0365345	0.701502	1351
0.00755418	0.0195904	0.0217229	0.0302115	0.774211	1352
0.00653772	0.019641	0.0220921	0.0302749	0.755143	1353
-0.00824454	0.00852272	0.0411056	0.0427818	0.743815	1354
-0.00562868	0.00865353	0.0421299	0.0433762	0.772784	1355
-0.0150666	0.0129312	0.0184289	0.0270895	0.64635	1356
-0.0138246	0.0124804	0.0177117	0.0257018	0.384225	1357
-0.0140876	0.0125933	0.0184466	0.026407	0.413274	1358
-0.0142127	0.0139448	0.0182496	0.0270094	0.64698	1359
-0.0102944	0.0111117	0.0119403	0.0192877	0.264433	1360
-0.00971984	0.0112088	0.0115878	0.0188253	0.267704	1361
-0.0102212	0.0106038	0.0114691	0.018667	0.278592	1362
-0.0097533	0.0116093	0.0106472	0.0185275	0.515038	1363
-0.00920763	0.00790265	0.00910133	0.0151679	0.429591	1364
-0.00955913	0.00847686	0.00961281	0.0159888	0.380076	1365
-0.0100445	0.00782484	0.00957662	0.0159321	0.428362	1366
-0.0096778	0.00780373	0.00807915	0.0148267	0.718027	1367
-0.0139549	0.0150357	0.0179936	0.027287	0.751372	1368
-0.0116785	0.0155116	0.0165392	0.0255057	0.634096	1369
0.00888173	0.012885	0.0125465	0.020058	0.215657	1370
-0.0119673	0.0156046	0.0213559	0.0290309	0.491486	1371
-0.0116037	0.0159546	0.0217131	0.0293369	0.511508	1372
-0.0113291	0.0160057	0.0210668	0.0287809	0.490218	1373
0.0071317	0.00941819	0.041138	0.0428007	0.740811	1374
-0.0119473	-0.0113105	0.0136274	0.0213629	0.405195	1375
0.0140001	0.0158858	0.023755	0.0318224	0.714561	1376
-0.011875	0.0172263	0.0204084	0.0292278	0.75397	1377
-0.00894486	0.00962693	0.0400769	0.0421763	0.738486	1378
-0.00939499	0.00970391	0.0397502	0.0419823	0.740136	1379
-0.00987653	0.00983358	0.0401134	0.0424656	0.792585	1380
-0.0115968	0.0165813	0.0196883	0.0282321	0.655103	1381
0.00506338	0.0185213	0.0194033	0.0272977	0.582341	1382
0.00547541	0.0186744	0.0203862	0.0281835	0.594371	1383
0.0058142	0.0184309	0.0198524	0.0277059	0.565761	1384
0.00628664	0.0194774	0.0202507	0.0287921	0.746471	1385
-0.0132711	-0.0054471	0.00982457	0.0173872	0.772301	1386
-0.0127258	-0.00403887	0.010109	0.0167466	0.678348	1387
-0.0131845	-0.00447696	0.0106429	0.0175255	0.657907	1388
-0.0126114	-0.00476415	0.0102265	0.0169212	0.643016	1389
-0.0141195	-0.00535948	0.0118883	0.0192202	0.624057	1390
-0.0145125	-0.00471595	0.0107785	0.0186823	0.791277	1391
-0.0146124	-0.00490359	0.0122551	0.0196915	0.653447	1392
-0.0142311	-0.00459327	0.0117193	0.018999	0.6585	1393
0.00259189	0.0190582	0.0162874	0.0252034	0.776313	1394
0.000815392	0.0191602	0.01668	0.0254165	0.773725	1395
0.00172895	0.0194868	0.0169947	0.0259141	0.796896	1396
-0.0143107	0.0121135	0.0180383	0.0260176	0.413242	1397
0.00396429	0.013918	0.0111952	0.0182964	0.499492	1398
-0.0139269	0.00790271	0.0104713	0.0191327	0.791327	1399
0.0089759	0.0134326	0.0132102	0.0208689	0.223973	1400
-0.0123602	-0.00927277	0.0123019	0.0197508	0.422173	1401
-0.0123526	-0.00873231	0.0119172	0.0192578	0.437421	1402
-0.0117692	-0.0091735	0.0116833	0.0189517	0.416836	1403
-0.0123182	-0.00925009	0.0106578	0.018732	0.700551	1404
0.00907946	0.0178124	0.0244689	0.0315982	0.579529	1405
0.00935785	0.0176195	0.0235917	0.0308963	0.546327	1406
0.00960404	0.018515	0.0230108	0.031057	0.711795	1407
-0.00796982	0.0105854	0.0399811	0.0421195	0.742166	1408
-0.0075234	0.010644	0.0401691	0.042231	0.745932	1409
-0.0165967	0.012577	0.0242311	0.0319496	0.764677	1410
-0.00512963	0.0154832	0.013426	0.0211258	0.49252	1411
-0.00516715	0.0160766	0.0142835	0.0221173	0.505205	1412
-0.0157102	-0.0115566	0.0169598	0.0258458	0.758438	1413
-0.0141651	-0.0117938	0.0172375	0.0252364	0.510322	1414
-0.014664	-0.0113484	0.0175045	0.0254995	0.52866	1415
-0.0143012	-0.011303	0.0167709	0.0247699	0.501737	1416
-0.0154859	0.0126493	0.024575	0.031682	0.633099	1417
0.00580163	0.0123817	0.0104043	0.0171819	0.389321	1418
0.00605925	0.0130758	0.0111324	0.0182105	0.362357	1419
0.00518701	0.0130188	0.010731	0.0176507	0.428028	1420
0.00613129	0.0141724	0.0106853	0.0187783	0.630812	1421
0.00707731	0.0083043	0.0422782	0.0436635	0.791425	1422
0.00775435	0.00871741	0.0418845	0.0434791	0.785329	1423
0.00763151	0.00826923	0.0422196	0.0436934	0.797183	1424
0.0132195	0.00935237	0.010837	0.0194849	0.687941	1425
0.0106682	0.00850678	0.0103773	0.0171425	0.292404	1426
0.0116192	0.00833758	0.0110186	0.0180535	0.316347	1427
0.0110688	0.0091044	0.0110504	0.0180975	0.25466	1428
0.0118258	0.0111533	0.0133487	0.0210341	0.198367	1429
-0.0123003	-0.00645346	0.0106106	0.0174794	0.545833	1430
-0.0124322	-0.00565132	0.0103883	0.0171585	0.591785	1431
-0.0105525	0.0167295	0.022039	0.0296134	0.540824	1432
-0.0106351	0.0176136	0.0220399	0.0301513	0.698724	1433
0.0129655	0.0152259	0.0247403	0.0318122	0.510726	1434
0.0133101	0.0149157	0.0256012	0.0324817	0.540729	1435
0.0135823	0.0146806	0.0249885	0.0320066	0.520765	1436
0.0143699	0.0152434	0.0245288	0.0322571	0.690286	1437
-0.00927929	0.0176382	0.0266701	0.0332943	0.683988	1438
-0.00876187	0.0178528	0.0271232	0.0336327	0.701907	1439
-0.00270644	0.0162968	0.0120123	0.0204257	0.754101	1440
0.0161739	0.00923648	0.0177136	0.0257037	0.486449	1441
-0.00819983	0.0180771	0.0164518	0.0257814	0.771353	1442
0.00735282	0.00859344	0.0414951	0.0430088	0.744915	1443
0.00703965	0.00866453	0.0415943	0.0430664	0.748312	1444
0.00713859	0.00823483	0.0417699	0.0431682	0.75507	1445
0.0139957	0.0122635	0.0323299	0.0373028	0.699358	1446
0.0140068	0.0149948	0.0301911	0.0365039	0.79795	1447
0.0128781	0.0141164	0.030906	0.0363359	0.656897	1448
0.0122563	0.0147916	0.0305669	0.0361019	0.648445	1449
0.0129142	0.0144119	0.0300518	0.0357434	0.641037	1450
-0.00627529	0.00970407	0.041932	0.0434953	0.797114	1451
0.00736693	0.00965409	0.0091089	0.0151804	0.354835	1452
0.00626217	0.0161903	0.0129566	0.0216614	0.652209	1453
-0.0169717	-0.0105895	0.0183953	0.0271766	0.790787	1454
-0.0162311	-0.0103097	0.0194992	0.0273854	0.628846	1455
-0.0171287	-0.0104992	0.0196301	0.0280886	0.775537	1456
-0.0119095	0.0148807	0.0189397	0.0268697	0.405428	1457
-0.0124093	0.0147154	0.0195719	0.0274517	0.424137	1458
-0.0149686	0.0124622	0.0295424	0.0353853	0.721853	1459
-0.0141587	0.0138019	0.0280065	0.034283	0.678409	1460
-0.0138349	0.0142009	0.0276325	0.0340092	0.666959	1461
-0.0142615	0.0138226	0.0273549	0.0338045	0.667443	1462
-0.0131883	0.0115553	0.01538	0.0233238	0.324001	1463
0.00716648	0.00898981	0.0413654	0.0429333	0.742266	1464
-0.00853297	0.0176517	0.0210496	0.028766	0.567869	1465
-0.0144414	-0.0119133	0.0179631	0.0259452	0.535134	1466
0.0100514	0.0170725	0.0222615	0.0298006	0.482602	1467
0.00926157	0.0175621	0.0225928	0.0300772	0.516443	1468
0.00980295	0.0166108	0.0302899	0.0359096	0.672864	1469
0.0104825	0.0161225	0.0304937	0.0360512	0.664732	1470
0.0123697	0.00786975	0.00904852	0.0172284	0.787688	1471
0.0145092	0.0133895	0.0218053	0.0294154	0.428717	1472
0.0155884	0.0141521	0.0221882	0.0305875	0.70892	1473
-0.00903889	-0.0158009	0.0148048	0.0234639	0.758831	1474
-0.00881295	-0.0148731	0.0149441	0.0228518	0.570066	1475
-0.00922697	-0.0144418	0.01469	0.0225721	0.537207	1476
-0.00942948	-0.0147113	0.0152706	0.0232062	0.549699	1477
-0.00921242	-0.0132573	0.0131943	0.0208498	0.482743	1478
-0.0100275	-0.013031	0.0136139	0.021347	0.455889	1479
-0.00998502	0.0116562	0.0121768	0.0195919	0.260292	1480
0.00900111	0.00850219	0.0414528	0.0432625	0.791498	1481
-0.0162177	0.0117019	0.0252254	0.0321912	0.677378	1482
-0.0164063	0.0114297	0.0245588	0.0316692	0.672286	1483
-0.0159708	0.0120335	0.0246412	0.0317342	0.65422	1484
0.00805451	0.00905842	0.0409082	0.0426662	0.731542	1485
-0.0041963	0.014778	0.0121937	0.0196133	0.527203	1486
-0.0110197	-0.014486	0.0167101	0.0247084	0.536406	1487
-0.010101	0.0102423	0.0396281	0.0421583	0.789856	1488
-0.0104565	0.00962874	0.0390694	0.0415749	0.748316	1489
-0.0100401	0.0098001	0.0392532	0.0416853	0.744098	1490
-0.010288	0.0100632	0.0388884	0.0414659	0.744609	1491
0.0094561	0.0173262	0.0282224	0.0344401	0.652459	1492
0.00998698	0.0169354	0.0286677	0.0347618	0.64678	1493
0.00641041	0.00992967	0.0411341	0.0427984	0.754347	1494
0.00617399	0.00998402	0.0417568	0.0433755	0.797663	1495
0.00619084	0.0103515	0.0409537	0.0426929	0.759098	1496
0.00596601	0.0100207	0.0412479	0.0428648	0.764506	1497
-0.00912228	0.0146456	0.0148861	0.0227883	0.327456	1498
-0.00780489	0.0176783	0.0198462	0.0277003	0.554707	1499
0.0131404	0.013131	0.0343129	0.0390189	0.792216	1500
0.0120678	0.0133206	0.033771	0.0382564	0.69089	1501
0.0126363	0.0128708	0.033641	0.0381713	0.694816	1502
-0.00468044	0.0176533	0.0141289	0.0230905	0.762086	1503
-0.0171721	0.00907912	0.0202366	0.0280505	0.656562	1504
-0.0159211	0.0119651	0.0268319	0.0334155	0.700236	1505
-0.0132322	0.0148899	0.0267894	0.0333837	0.645105	1506
-0.0132935	0.0148966	0.0261718	0.0329179	0.633356	1507
0.00738441	0.00950489	0.0409727	0.042704	0.736068	1508
0.0139447	0.0143315	0.0253928	0.0323209	0.538807	1509
0.0121499	0.0143588	0.0182026	0.026175	0.277385	1510
0.0175656	0.00887002	0.0164803	0.0256677	0.789642	1511
0.0125979	0.0166733	0.0199312	0.0288784	0.697676	1512
0.011836	0.0157157	0.0214046	0.0290728	0.402849	1513
0.0113642	0.0158386	0.0205283	0.0283093	0.376559	1514
0.0111888	0.0172031	0.0205542	0.029045	0.627846	1515
0.00886207	0.0192231	0.0233957	0.0315503	0.773568	1516
0.00612201	0.0187646	0.0217733	0.0293881	0.606093	1517
-0.0126679	-0.0142474	0.0189554	0.0268844	0.57454	1518
-0.0150614	-0.009003	0.0154031	0.0233485	0.527901	1519
-0.0158217	-0.00951386	0.0144187	0.0234251	0.775154	1520
0.00417395	0.0175627	0.0163901	0.0243824	0.541817	1521
0.0049226	0.0171502	0.0159645	0.0239421	0.498778	1522
-0.0126861	-0.0119144	0.0151456	0.0230712	0.434529	1523
-0.0151939	-0.00902032	0.0136402	0.0223221	0.726894	1524
-0.00975196	0.0173528	0.0269439	0.0334991	0.680151	1525
0.011439	0.0163232	0.0266438	0.0332744	0.576382	1526
0.0120894	0.0158969	0.026064	0.032836	0.553878	1527
0.0124357	0.0167461	0.0276058	0.0346	0.756771	1528
0.0116324	0.0172944	0.0270637	0.0341592	0.742372	1529
-0.0143348	0.00513117	0.0120314	0.0194054	0.65324	1530
-0.0138073	0.00541164	0.0115808	0.018816	0.6278	1531
-0.0138957	0.004789	0.0114363	0.018623	0.662568	1532
-0.00861863	-0.0078728	0.00875998	0.0145945	0.533635	1533
-0.00916984	-0.00745751	0.0088662	0.0147753	0.528405	1534
0.00859747	0.0174127	0.0202164	0.0280325	0.461152	1535
0.000327558	0.0159546	0.0110664	0.0194196	0.788183	1536
0.00109648	0.0155327	0.0124488	0.0199359	0.5975	1537
-0.00943664	0.0153936	0.0163984	0.024391	0.363577	1538
0.0103374	0.0176666	0.0180926	0.0273187	0.713583	1539
0.0103529	0.0161173	0.0192511	0.0271579	0.355105	1540
0.0095081	0.0165519	0.0190309	0.0269545	0.378669	1541
0.0115933	0.0168935	0.0167533	0.0264663	0.753892	1542
-0.0166832	0.0106557	0.0221489	0.029706	0.641389	1543
-0.0170665	0.0101317	0.0225334	0.0300278	0.671755	1544
-0.0169696	0.0100752	0.021756	0.0293734	0.654893	1545
0.0155966	0.00959039	0.016952	0.0249519	0.426781	1546
-0.0153817	-0.0125628	0.0226379	0.0301147	0.676188	1547
-0.015708	-0.0120681	0.0222399	0.0297824	0.67243	1548
-0.0157433	-0.012139	0.0228107	0.0302578	0.684365	1549
-0.0161648	-0.0127497	0.021734	0.029937	0.79093	1550
0.0175743	0.00906413	0.0176853	0.0265289	0.748623	1551
0.0167011	0.0088935	0.0185208	0.0264772	0.547347	1552
-0.0125098	-0.0117039	0.0118746	0.0208443	0.775097	1553
-0.00902553	0.0115431	0.0393965	0.0420331	0.791764	1554
0.0130447	0.0163275	0.0236507	0.0315612	0.672392	1555
-0.010381	-0.00946805	0.00873276	0.016543	0.796381	1556
-0.0085794	-0.00864317	0.00913527	0.0152238	0.497285	1557
-0.0102061	-0.00838112	0.00869255	0.0158104	0.729282	1558
-0.0137426	0.0132506	0.0190366	0.0269598	0.421084	1559
-0.0137797	0.0135356	0.0198128	0.0276702	0.445228	1560
0.0170922	0.01207	0.0194536	0.0285705	0.775219	1561
0.0126002	0.013596	0.0174912	0.0254864	0.257159	1562
0.0130437	0.0136828	0.0184699	0.0264291	0.287086	1563
-0.011556	0.0174664	0.0264389	0.0337288	0.784297	1564
-0.0112947	0.0164652	0.0261515	0.0329025	0.639993	1565
0.0137102	0.013676	0.0200002	0.027839	0.348658	1566
0.0131146	0.0140504	0.0194687	0.0273575	0.322373	1567
0.0100767	0.0112363	0.0381228	0.0410017	0.714262	1568
0.010224	0.011521	0.0377568	0.0407779	0.713233	1569
0.00973425	0.0115734	0.0380882	0.0409806	0.71356	1570
0.0104984	0.012254	0.0380358	0.0413171	0.792679	1571
0.00412616	0.0171093	0.0129379	0.0218436	0.754286	1572
0.0145289	0.00827882	0.0140286	0.0218273	0.408256	1573
0.0145278	0.00899041	0.0146021	0.0224746	0.365215	1574
0.0138219	0.00930149	0.0139349	0.0217197	0.309451	1575
0.0105445	0.0110267	0.0379316	0.0408849	0.71605	1576
0.0124339	0.00973044	0.0127233	0.0202772	0.247359	1577
-0.00393402	0.0122869	0.00834341	0.0153642	0.774027	1578
-0.00482895	0.0111374	0.00910534	0.0151746	0.543889	1579
-0.00394659	0.0109985	0.0087686	0.0146092	0.604019	1580
-0.00413494	0.0115439	0.00919994	0.0153296	0.575747	1581
-0.00690627	0.0096708	0.0410866	0.0427707	0.748604	1582
-0.015697	-0.0107849	0.0152158	0.0243768	0.784983	1583
0.000127901	0.0153972	0.0122364	0.0196678	0.611563	1584
0.0152399	0.0120454	0.0297595	0.0355384	0.685077	1585
0.0151908	0.0117725	0.0305359	0.0360804	0.699844	1586
0.0146603	0.0125029	0.0303621	0.0359598	0.679739	1587
0.0152197	0.0134742	0.0301397	0.0363537	0.791433	1588
-0.01055	0.0167034	0.0177479	0.0265574	0.653087	1589
-0.0114737	0.0152673	0.0190616	0.0269829	0.414051	1590
-1.34272e-05	0.0144958	0.00967263	0.0174267	0.794162	1591
-0.0146566	-0.00928197	0.0150486	0.0229659	0.504612	1592
-0.00352779	0.0163388	0.0140183	0.0218155	0.566598	1593
0.00535981	0.0101819	0.00864145	0.01439	0.505302	1594
0.00323956	0.012043	0.00936444	0.0155956	0.587814	1595
0.00237888	0.0120911	0.00924736	0.0154068	0.625051	1596
0.00364335	0.0137018	0.00899202	0.016789	0.788644	1597
0.00277427	0.0128147	0.0098975	0.0164279	0.588783	1598
-0.0133665	-0.00902668	0.011163	0.0196152	0.742072	1599
-0.0132185	-0.00786059	0.0122139	0.0196392	0.485656	1600
0.00814765	0.0178733	0.0287629	0.0348302	0.68689	1601
-0.0136352	-0.013426	0.0191842	0.0270963	0.570743	1602
-0.0137929	-0.0130265	0.0186703	0.0266179	0.553371	1603
-0.0137077	-0.0141757	0.0181369	0.0267918	0.729707	1604
-0.00155436	0.0188572	0.01852	0.0264764	0.676591	1605
-0.00193895	0.0186185	0.017958	0.0259403	0.664812	1606
-0.0125397	0.00557218	0.0104498	0.0172479	0.609008	1607
-0.0129194	0.00471311	0.0104784	0.0172893	0.661177	1608
-0.0132403	0.00537814	0.0110082	0.0180391	0.621774	1609
-0.0141981	0.00519515	0.010411	0.0183566	0.796835	1610
-0.0134904	0.0130606	0.018113	0.0260893	0.384668	1611
-0.0141487	-0.00948424	0.0116965	0.0206626	0.79716	1612
-0.0129437	-0.00917724	0.0128246	0.0204018	0.438543	1613
-0.00754701	0.0100522	0.0405562	0.0424595	0.743128	1614
-0.00714355	0.0102575	0.0406126	0.0424927	0.747972	1615
-0.00745262	0.0103598	0.0403992	0.0423669	0.745139	1616
-0.00751193	0.0108241	0.0406897	0.0427696	0.788926	1617
-0.0080911	0.0192041	0.0249112	0.0324782	0.789544	1618
-0.00739005	0.0185825	0.0247186	0.0317951	0.690207	1619
-0.00690771	0.0187526	0.0242093	0.0313921	0.69369	1620
-0.00753484	0.0184995	0.0240027	0.0312271	0.673496	1621
-0.00886804	0.0110187	0.0391402	0.0416174	0.739928	1622
-0.010361	-0.0147121	0.0162705	0.0242595	0.543683	1623
0.00420553	0.0191959	0.0212811	0.0289664	0.655535	1624
0.00519539	0.0137868	0.00933849	0.0174435	0.760317	1625
0.00647783	0.00894666	0.0416732	0.0431122	0.756206	1626
0.00671402	0.0085407	0.0417922	0.0431811	0.755669	1627
0.00682653	0.00887549	0.0415718	0.0430533	0.749727	1628
-0.0113089	0.0163864	0.026896	0.0334634	0.655031	1629
-0.0148098	0.0126143	0.020358	0.0281585	0.493102	1630
0.00781319	0.0180345	0.021297	0.0289802	0.528326	1631
0.00806858	0.0177778	0.0206587	0.0284242	0.499675	1632
0.00735397	0.0180553	0.0205363	0.0283163	0.521173	1633
0.0119113	0.0149202	0.019041	0.0269639	0.309	1634
0.0129233	0.0154053	0.0190202	0.0276786	0.551988	1635
-0.00574264	0.0195231	0.0189293	0.0277929	0.79949	1636
-0.00743322	0.0142367	0.0130809	0.0207134	0.357934	1637
-0.0149279	0.0140436	0.0283026	0.0349443	0.782305	1638
-0.00844995	0.011941	0.0113614	0.0185222	0.295441	1639
-0.0138775	-0.0109845	0.0125773	0.0217125	0.788499	1640
-0.013071	-0.00975363	0.0134235	0.0211228	0.42986	1641
-0.0126036	-0.0105631	0.0136171	0.0213508	0.413356	1642
0.0103674	0.0151627	0.0170874	0.0250872	0.278783	1643
0.0101543	0.0156006	0.0176848	0.0256756	0.303992	1644
-0.00952897	0.0175281	0.0235983	0.0309017	0.614063	1645
-0.0110682	0.0149665	0.0176857	0.0256765	0.364794	1646
-0.0118325	0.0146035	0.018164	0.0261381	0.373435	1647
-0.0113931	0.0144913	0.0172412	0.0252401	0.345323	1648
0.00480281	0.0124473	0.0101005	0.0167339	0.473518	1649
0.00543084	0.011769	0.0097686	0.0162305	0.441273	1650
0.0155266	0.011279	0.019369	0.0272663	0.416257	1651
0.0125334	0.012284	0.0345926	0.0387895	0.705094	1652
0.0123395	0.0128057	0.0341516	0.0385043	0.697863	1653
-0.015973	0.0120112	0.0257699	0.0326113	0.678504	1654
-0.0157214	0.012294	0.0263011	0.033016	0.681596	1655
-0.0127026	-0.0158399	0.0199699	0.0284791	0.786649	1656
-0.00197197	0.0163452	0.0136446	0.0213829	0.603531	1657
0.0124235	0.0123701	0.0153751	0.0233185	0.212826	1658
-0.00327647	0.0191158	0.0201161	0.0279429	0.688121	1659
-0.00388797	0.0191044	0.0205386	0.0283184	0.684789	1660
-0.00380839	0.0189819	0.0199815	0.0278222	0.675239	1661
0.00106195	0.0186884	0.017956	0.0259384	0.657019	1662
0.00185222	0.0185804	0.0178348	0.0258213	0.640164	1663
0.00240043	0.0194063	0.0177274	0.0263937	0.764284	1664
-0.0162528	-0.00690606	0.015611	0.0235701	0.635696	1665
-0.0162541	-0.00754248	0.0161166	0.0241005	0.623143	1666
-0.016912	-0.00835376	0.015723	0.0245563	0.780699	1667
-0.00933443	-0.00806081	0.00925542	0.0154198	0.486232	1668
0.00844353	0.0110553	0.0401127	0.0424563	0.778027	1669
0.00807791	0.0106383	0.0398853	0.0420627	0.726342	1670
-0.0128098	0.0156493	0.0294895	0.0357578	0.780302	1671
-0.0122631	0.0152768	0.0290292	0.0350209	0.686132	1672
-0.0137587	-0.00415695	0.0110926	0.0181556	0.675187	1673
-0.0137847	-0.00343372	0.0109219	0.0179192	0.702233	1674
-0.0142878	-0.00383374	0.0115404	0.0187622	0.690725	1675
-0.00807513	0.0173841	0.0192916	0.0271952	0.52514	1676
0.0120088	0.0170356	0.0230916	0.031107	0.665318	1677
-0.00757339	0.0123268	0.0111908	0.0182905	0.333585	1678
-0.00928201	0.0175909	0.0172378	0.0263199	0.726685	1679
0.0078015	0.00890186	0.0411212	0.0427909	0.735119	1680
0.00747371	0.00886545	0.0412956	0.0428927	0.739091	1681
0.0127604	0.0147839	0.0206863	0.0284485	0.370459	1682
0.0101499	0.0168618	0.021442	0.029105	0.44931	1683
-0.0165404	0.00975963	0.0194173	0.0273106	0.59326	1684
-0.0163779	0.0103081	0.0199494	0.0277934	0.586529	1685
0.0160434	0.00651424	0.0149913	0.0229034	0.610487	1686
0.0165257	0.00814042	0.0140394	0.0231618	0.770453	1687
0.0155084	0.00612503	0.0139559	0.0217438	0.611971	1688
-0.0129707	0.0108406	0.0143115	0.0221489	0.313975	1689
-0.00963428	-0.0149696	0.0158845	0.0238584	0.56336	1690
-0.0100421	-0.0145542	0.0156549	0.0236166	0.533711	1691
0.00688172	0.0122836	0.039204	0.0416558	0.747164	1692
0.00675955	0.011865	0.0396127	0.0419003	0.748369	1693
0.00742014	0.0120259	0.0398581	0.0422889	0.786997	1694
0.00714953	0.0119335	0.0393693	0.0417548	0.741427	1695
0.00689863	0.00788924	0.0423854	0.0436618	0.792266	1696
0.00646006	0.00826279	0.0420292	0.0433181	0.764111	1697
0.00677583	0.00813992	0.0419655	0.0432814	0.762253	1698
-0.012441	-0.0125955	0.0156955	0.0236596	0.456329	1699
-0.0127875	-0.0126447	0.0162483	0.0242366	0.473051	1700
0.0113502	0.0164125	0.0236579	0.0309499	0.492731	1701
0.0120947	0.015882	0.0237842	0.0310517	0.484906	1702
0.0117277	0.0161938	0.0245308	0.0316471	0.513049	1703
0.00940667	0.00842933	0.0405068	0.0424304	0.741076	1704
0.0091605	0.00807459	0.0408394	0.0426259	0.747003	1705
0.00514581	0.0110985	0.00917773	0.0152933	0.486297	1706
0.00602696	0.0108705	0.00933131	0.0155424	0.414146	1707
-0.0145071	0.0127325	0.0170036	0.0257234	0.60316	1708
-0.0111664	0.0164823	0.0230906	0.0304882	0.562138	1709
-0.0117726	0.0170211	0.0233242	0.0311822	0.70931	1710
-0.0171978	0.0116111	0.0228427	0.0308605	0.76935	1711
-0.01673	0.0107768	0.0230082	0.0304205	0.66088	1712
-0.0158	-0.00883556	0.0164975	0.0244924	0.578416	1713
-0.0142208	-0.00828611	0.0136374	0.0213746	0.504001	1714
-0.00898357	-0.0151347	0.0155007	0.0234529	0.58308	1715
-0.0147856	0.013365	0.0233385	0.0306908	0.579082	1716
0.0121681	0.00730582	0.0109088	0.0179008	0.420149	1717
-0.00345148	0.0184186	0.0180113	0.0259917	0.642386	1718
-0.00387316	0.0185785	0.0186882	0.0266348	0.647483	1719
-0.011865	0.00565035	0.0099237	0.0164677	0.60085	1720
-0.0113314	0.00575242	0.00955628	0.0159001	0.595446	1721
-0.0142188	-0.0134803	0.0209867	0.0287112	0.627134	1722
0.00908881	0.0170078	0.0196963	0.0275648	0.423839	1723
0.00258513	0.0184281	0.0176704	0.0256617	0.620302	1724
0.00199216	0.0182813	0.0171372	0.0251368	0.62516	1725
0.0026571	0.0181773	0.0170926	0.0250924	0.606861	1726
0.0157617	0.0112765	0.0153639	0.0247314	0.710799	1727
0.00682632	0.0131688	0.0115842	0.0188204	0.31349	1728
-0.0164533	0.00511708	0.014846	0.0227443	0.70066	1729
-0.0166123	0.00561957	0.0153848	0.023329	0.691868	1730
0.00954263	0.0140869	0.0144883	0.0223476	0.227224	1731
-0.0145961	0.0133625	0.0278979	0.0342037	0.6831	1732
-0.00997109	0.0153582	0.0169562	0.0249561	0.365384	1733
-0.0164902	-0.00916444	0.0183603	0.0263251	0.630486	1734
-0.0153565	0.0124405	0.0219319	0.0295228	0.560976	1735
-0.0133525	0.0144031	0.0212232	0.0289165	0.485644	1736
-0.013828	0.0140358	0.0215677	0.0292128	0.502485	1737
0.00429257	0.0193031	0.0220061	0.0295855	0.66754	1738
-0.0125461	-0.00689749	0.00941961	0.0171379	0.774917	1739
-0.0111964	0.0156639	0.0195885	0.0274668	0.436316	1740
-0.00866695	0.01083	0.0105919	0.0174526	0.294824	1741
0.0160702	0.0118665	0.0240335	0.0312518	0.573757	1742
-0.00136595	0.0147976	0.0101408	0.0179909	0.778263	1743
-0.00107285	0.0130765	0.0099052	0.0164396	0.647464	1744
-0.00202601	0.0132804	0.0101835	0.0168575	0.62856	1745
-0.00102231	0.0136851	0.010451	0.0172496	0.634006	1746
-0.0116284	0.0161958	0.0234256	0.0307617	0.565648	1747
-0.0120614	0.0158383	0.023084	0.0304828	0.551073	1748
0.00745424	0.0159242	0.012345	0.0214836	0.711335	1749
-0.00984419	0.0170021	0.0212555	0.0289443	0.534908	1750
0.0101189	0.0136767	0.0144855	0.0223445	0.212532	1751
0.00767909	0.00813025	0.00841897	0.0139982	0.461716	1752
0.00813879	0.00898106	0.00909086	0.0151507	0.346883	1753
0.00853652	0.00794432	0.00875144	0.0145799	0.415108	1754
0.00757871	0.00888632	0.00742094	0.0138374	0.740876	1755
0.00806244	0.0169323	0.0180505	0.0260293	0.406022	1756
-0.0129031	0.0149214	0.0145941	0.0245383	0.793868	1757
-0.0142236	0.00919763	0.0143655	0.0222098	0.42179	1758
-0.00504756	0.0196124	0.0200766	0.0285166	0.775529	1759
-0.0120016	0.0159462	0.0237039	0.030987	0.570994	1760
-0.0116475	0.0162297	0.0240331	0.0312514	0.584214	1761
-0.0124519	0.0165383	0.024552	0.0321149	0.714075	1762
0.00836892	0.0111391	0.0393486	0.0417424	0.723058	1763
-0.0109602	0.0143813	0.0164531	0.0244469	0.326226	1764
0.000448313	0.0194151	0.0202195	0.0280353	0.703779	1765
0.000635071	0.0191991	0.019433	0.0273249	0.689503	1766
-0.0134609	-0.0138126	0.0197069	0.0275744	0.58895	1767
-0.0139304	-0.0133514	0.0197385	0.027603	0.588401	1768
-0.00890643	0.0173388	0.0205231	0.0283047	0.536022	1769
0.00872807	0.016493	0.0178027	0.0257902	0.36559	1770
0.0123816	0.0156951	0.0244002	0.0315438	0.504497	1771
0.0108625	0.00979257	0.0113577	0.0185171	0.219778	1772
0.00703519	0.0142846	0.0371019	0.0403745	0.749477	1773
0.00762237	0.0140087	0.0370687	0.0403539	0.739378	1774
0.00728166	0.0138885	0.0374131	0.0405667	0.744664	1775
-0.0142713	0.0139926	0.0242669	0.031438	0.592831	1776
0.00811109	0.00869022	0.0410839	0.0427691	0.735824	1777
0.00777802	0.00853752	0.0413283	0.0429117	0.740545	1778
0.00824922	0.00829465	0.0412219	0.0428497	0.741683	1779
-0.00636864	0.0104087	0.0408461	0.0426299	0.760677	1780
-0.00667502	0.0109889	0.0409405	0.0429119	0.79674	1781
-0.00599848	0.0105219	0.0409156	0.0426706	0.767163	1782
-0.00626467	0.0107207	0.0406787	0.0425316	0.763715	1783
-0.0106878	0.0168742	0.0239841	0.0312122	0.597275	1784
-0.0100891	0.00917062	0.0402738	0.0425191	0.790047	1785
-0.00960973	0.00934852	0.0398411	0.0420364	0.743459	1786
-0.00208919	0.016867	0.0144577	0.0223134	0.608009	1787
0.0123982	0.0174523	0.0257502	0.0334869	0.779124	1788
-0.0133098	0.0155842	0.0209718	0.0293229	0.670888	1789
-0.0156126	0.00791123	0.0153223	0.0232618	0.553156	1790
-0.0100059	0.00910432	0.0397307	0.0419706	0.74822	1791
-0.0101956	0.00936466	0.0394344	0.0417938	0.747878	1792
-0.00960986	0.00900613	0.0400513	0.0421612	0.745965	1793
0.00674774	0.00968976	0.0411424	0.0428033	0.747371	1794
0.00630343	0.00962513	0.0413592	0.0429297	0.757164	1795
-0.00837917	0.00884117	0.0408626	0.0426396	0.741022	1796
-0.010937	-0.00484272	0.00897097	0.0149515	0.656616	1797
-0.0112396	-0.00541473	0.00936823	0.0156017	0.612406	1798
-0.00884574	0.00737116	0.0413529	0.0429261	0.763345	1799
-0.00855442	0.00721466	0.0415762	0.0430559	0.765893	1800
-0.00847559	0.00751873	0.0414813	0.0430008	0.760033	1801
-0.00902543	0.00781431	0.0416681	0.0433445	0.795426	1802
0.00369704	0.0188176	0.0163743	0.0252168	0.748921	1803
-0.010254	0.0170286	0.0272094	0.0336967	0.676872	1804
0.00990044	0.00964869	0.0394528	0.0418048	0.726204	1805
0.00996457	0.00929228	0.0396411	0.0419172	0.731348	1806
0.00958251	0.00955751	0.0397251	0.0419673	0.725494	1807
0.00624407	0.0160553	0.0148393	0.0227369	0.399262	1808
-0.0117814	0.0112258	0.0109876	0.0196353	0.668832	1809
-0.00754195	0.0184913	0.026091	0.0328565	0.711131	1810
0.0066711	0.0171316	0.0171256	0.0251253	0.440089	1811
0.00787676	0.011326	0.0394803	0.0418212	0.728978	1812
-0.01319	0.0150332	0.0251658	0.0321448	0.606767	1813
-0.0134738	0.0147785	0.0247722	0.0318372	0.598042	1814
-0.0117518	0.0156251	0.0292135	0.0351522	0.69184	1815
-0.00828868	0.0106556	0.0397565	0.041986	0.740481	1816
0.0110384	0.0137806	0.0115629	0.0211057	0.730278	1817
-0.0132534	-0.0136809	0.0189025	0.0268352	0.563045	1818
-0.0130603	-0.0140904	0.0194422	0.0273334	0.58472	1819
-0.0115058	0.0148429	0.0318779	0.0369986	0.72239	1820
-0.0119071	0.014748	0.0313811	0.0366614	0.716795	1821
-0.0128486	-0.00863845	0.0123394	0.0197982	0.449197	1822
-0.00761916	0.00967066	0.0407616	0.0425803	0.741043	1823
-0.0139839	0.0153186	0.0270395	0.0340785	0.768826	1824
-0.0135735	0.0145275	0.0271707	0.033668	0.655368	1825
-0.00725974	0.0115404	0.0103673	0.0171279	0.354348	1826
0.012116	0.0157798	0.0270493	0.0335777	0.580627	1827
-0.0104526	0.0137287	0.0148873	0.0227896	0.287502	1828
0.0133689	0.0147868	0.0233801	0.0307247	0.464228	1829
-0.0147573	-0.00420796	0.0121737	0.0195878	0.681042	1830
-0.0166149	-0.0079675	0.017224	0.025223	0.64078	1831
-0.0169259	-0.00785342	0.0178001	0.0257876	0.662355	1832
-0.016593	-0.00837225	0.0176123	0.025605	0.635328	1833
-0.00428688	0.0164131	0.014406	0.0222553	0.545744	1834
-0.00441961	0.0159396	0.0137574	0.0215144	0.530539	1835
-0.0095179	0.010679	0.0389774	0.0415195	0.739673	1836
-0.00961433	0.0110181	0.0386442	0.0413184	0.74033	1837
-0.0117406	0.01554	0.0204538	0.0282434	0.462433	1838
-0.0100609	0.0150573	0.0129075	0.0222384	0.716519	1839
0.00765747	0.0109164	0.0399062	0.0420751	0.731609	1840
0.00733698	0.0113274	0.03976	0.0419881	0.736877	1841
-0.0109765	0.0170135	0.0298196	0.0360437	0.797877	1842
-0.0107274	0.0163297	0.0292737	0.0351949	0.699605	1843
-0.0106341	0.0165491	0.0286114	0.0347213	0.693768	1844
-0.0102012	0.0166991	0.0291322	0.0350943	0.705759	1845
0.0066948	0.0186415	0.0222299	0.029774	0.598195	1846
0.0065153	0.0188031	0.0230011	0.0304147	0.624473	1847
-0.0130658	0.0129575	0.0328351	0.0376398	0.735727	1848
-0.0133272	0.0129799	0.0323423	0.037311	0.73298	1849
-0.0133893	0.0126539	0.032785	0.0376065	0.738758	1850
-0.01401	0.0128366	0.0328681	0.0379653	0.799689	1851
-0.0108486	0.00836425	0.00916665	0.0164827	0.654872	1852
-0.0081994	0.0176737	0.0204821	0.0282685	0.560238	1853
-0.0138808	0.0072163	0.0125401	0.0200501	0.513679	1854
0.00802455	0.00968615	0.0405494	0.0424555	0.728284	1855
-0.0135495	0.0140081	0.0294927	0.0353502	0.697456	1856
-0.0126552	-0.0149796	0.0210684	0.0287823	0.650323	1857
-0.0128015	-0.014703	0.0205345	0.0283147	0.62818	1858
-0.0122444	-0.0151969	0.0206265	0.0283958	0.646395	1859
0.00725646	0.0143928	0.0131597	0.0208083	0.305616	1860
-0.0149471	-0.0114019	0.0181749	0.0261485	0.552252	1861
-0.0117941	0.0161511	0.0252024	0.0321733	0.612566	1862
-0.012207	0.0158423	0.0248955	0.0319339	0.602042	1863
-0.011368	0.0122877	0.0140556	0.0218582	0.266728	1864
-0.0139464	-0.0135531	0.0203295	0.0281331	0.606625	1865
-0.0141838	-0.0144383	0.0199588	0.0284253	0.759193	1866
-0.00784357	0.0102729	0.0402626	0.0422863	0.741637	1867
0.0111253	0.0163357	0.0147334	0.0246516	0.751198	1868
0.0153475	0.0127465	0.0264074	0.0330963	0.603378	1869
-0.0155553	-0.0120593	0.0214495	0.0291114	0.649902	1870
-0.0141676	0.0132606	0.029841	0.0355956	0.710028	1871
-0.00681574	0.0090359	0.0414893	0.0430054	0.749504	1872
0.0146322	0.0136344	0.0250105	0.0320238	0.540153	1873
-0.0156421	-0.0102735	0.0179444	0.0259272	0.576983	1874
0.00266826	0.0151208	0.0121843	0.0196014	0.550191	1875
0.00300308	0.015617	0.0128719	0.0204596	0.535977	1876
0.00355909	0.0154207	0.0112778	0.0194333	0.706203	1877
-0.0105707	-0.0105403	0.0116898	0.0189602	0.397932	1878
-0.0100129	-0.0106682	0.0113644	0.0185261	0.405201	1879
0.00975473	0.011473	0.0118389	0.0191558	0.192745	1880
0.00979431	0.0173827	0.0263831	0.033078	0.604692	1881
-0.00931061	0.0114378	0.0385088	0.0412364	0.740785	1882
-0.00922408	0.0110585	0.038879	0.0414602	0.739767	1883
-0.00885437	0.0114151	0.038831	0.0414313	0.741539	1884
-0.0135297	0.0132498	0.015358	0.0243819	0.630978	1885
0.00748872	0.0144086	0.0366753	0.0401094	0.74168	1886
0.00809692	0.0140901	0.036658	0.0400987	0.732237	1887
-0.00997201	-0.0142364	0.0151064	0.0230286	0.513924	1888
-0.0107723	0.0160067	0.0197328	0.0275978	0.453141	1889
-0.0105038	0.0160116	0.0192295	0.027138	0.441999	1890
-0.0111657	0.0165386	0.0236577	0.0309497	0.580334	1891
-0.0108446	0.016773	0.0260312	0.032811	0.64454	1892
0.0137946	0.0131006	0.0311711	0.0365179	0.673778	1893
0.0133108	0.0134797	0.0314125	0.0366828	0.669797	1894
0.0137693	0.0128332	0.0317613	0.0369197	0.682871	1895
-0.00191341	0.0183776	0.0173448	0.0253425	0.652695	1896
-0.00233945	0.0179869	0.0165738	0.0245701	0.633951	1897
-0.0178213	0.00980704	0.0208184	0.0291064	0.772463	1898
0.00978449	0.0130307	0.0365959	0.0400599	0.710465	1899
0.0102219	0.0126836	0.0366034	0.0400646	0.70878	1900
0.010939	0.0130456	0.0368791	0.0406191	0.792406	1901
0.0102292	0.0130908	0.0361353	0.0397714	0.706939	1902
-0.0127056	-0.00806478	0.011827	0.0191403	0.466189	1903
-0.0105121	0.0142069	0.0156373	0.023598	0.30705	1904
-0.0125002	-0.00756172	0.0113411	0.0184947	0.483656	1905
-0.0110373	0.0159994	0.0202885	0.0280967	0.467465	1906
-0.00874041	0.0126943	0.0377459	0.0407713	0.748208	1907
-0.00836175	0.0127199	0.0379725	0.04091	0.750906	1908
-0.00868556	0.0123705	0.038097	0.040986	0.746755	1909
-0.00937742	-0.0111605	0.0113066	0.0184481	0.423245	1910
0.0158434	0.00936048	0.0144688	0.023409	0.670172	1911
0.00617049	0.0175504	0.0176578	0.0256494	0.483941	1912
-0.0122759	0.0143166	0.0316585	0.0368501	0.719656	1913
-0.0124415	0.0144277	0.0310868	0.0364601	0.713603	1914
-0.0161026	-0.0107658	0.0200198	0.0278566	0.633884	1915
0.00783709	0.00804934	0.0415465	0.0430387	0.752183	1916
-0.016924	-0.00859979	0.0187054	0.0266508	0.662313	1917
-0.0173114	-0.00989192	0.0189463	0.0275044	0.782183	1918
0.0122618	0.00638416	0.010547	0.0173882	0.516158	1919
0.0116593	0.00689295	0.0102845	0.0170065	0.463859	1920
-0.014349	-0.0104232	0.0157555	0.0237229	0.485012	1921
-0.0142578	-0.00996031	0.0151254	0.0230493	0.478421	1922
-0.00963172	0.00714112	0.00899268	0.0149878	0.499888	1923
-0.0144995	0.00573276	0.0124741	0.0199675	0.624948	1924
-0.0140701	0.00577282	0.0120113	0.0193795	0.61052	1925
-0.00492549	0.0181426	0.0181746	0.0261482	0.609251	1926
-0.00465533	0.0184115	0.0187274	0.0266716	0.628739	1927
-0.00444858	0.0193488	0.0186672	0.0272513	0.766249	1928
0.00639665	0.018334	0.0202095	0.0280263	0.552248	1929
0.0136845	0.0145325	0.0262411	0.0329705	0.559584	1930
0.0143253	0.0139261	0.0259228	0.0327282	0.562341	1931
0.0150519	0.0145433	0.0269491	0.0341222	0.750852	1932
0.0140301	0.0141586	0.02664	0.0332716	0.574898	1933
-0.00976931	0.0139619	0.0145297	0.0223939	0.294426	1934
-0.0090974	0.0141629	0.0141996	0.0220222	0.308008	1935
0.0121304	0.0152611	0.0205332	0.0283136	0.366617	1936
0.0138666	0.0142682	0.0229665	0.0303863	0.456292	1937
0.0139564	0.0142754	0.0238036	0.0310673	0.488962	1938
0.0149086	0.0145843	0.0229414	0.0310045	0.665475	1939
-0.0125448	0.0139333	0.0319636	0.0370565	0.723187	1940
-0.0127383	0.0140112	0.031436	0.0366988	0.71823	1941
-0.00865695	0.00880158	0.040735	0.0425646	0.74202	1942
-0.0109981	0.0167528	0.0166909	0.0260807	0.741122	1943
-0.0122952	0.013579	0.0169727	0.0249726	0.332527	1944
0.0159506	0.0120112	0.0261439	0.0328967	0.626639	1945
0.0145385	0.0122361	0.0187621	0.0267041	0.340689	1946
0.0137183	0.016353	0.0186524	0.0283465	0.779773	1947
-0.0162301	-0.0116558	0.024148	0.0313433	0.721409	1948
-0.0129695	-0.0143571	0.0199341	0.0277796	0.604495	1949
-0.0129575	0.0120894	0.0157291	0.0236951	0.317624	1950
-0.0146168	0.00875273	0.0128517	0.0213408	0.662684	1951
-0.00649305	0.0088395	0.0417243	0.0431418	0.754871	1952
-0.0128111	0.015223	0.0270339	0.0335663	0.649385	1953
-0.0131731	0.014856	0.0274022	0.0338394	0.657745	1954
0.0132438	0.0129975	0.0175391	0.0255334	0.265593	1955
-0.0110604	-0.00928775	0.0111651	0.0182553	0.412528	1956
-0.0109625	-0.009437	0.00977363	0.0174573	0.688639	1957
-0.00344603	0.0126805	0.00992252	0.0164659	0.588222	1958
0.0152997	0.0121917	0.013791	0.0239355	0.798122	1959
0.00995012	0.00894292	0.0398667	0.0420516	0.735674	1960
0.00959581	0.00916453	0.0399644	0.0421096	0.730499	1961
0.00678271	0.0138776	0.00937169	0.0180672	0.780593	1962
0.00754033	0.0120567	0.00942123	0.0170581	0.609039	1963
0.00671775	0.0124428	0.0108562	0.0178272	0.326224	1964
0.00219826	0.0179394	0.0164358	0.0244293	0.607294	1965
0.00705402	0.0104762	0.00949225	0.0157991	0.342412	1966
-0.0126699	0.016395	0.023368	0.0312312	0.706277	1967
0.00636002	0.0121672	0.00866905	0.0162371	0.718623	1968
0.00467869	0.0155493	0.013324	0.0210048	0.460307	1969
0.00387254	0.015562	0.013049	0.0206748	0.499284	1970
0.00504754	0.0157339	0.0120524	0.0204522	0.66483	1971
0.00665801	0.0150417	0.0136238	0.0213587	0.350237	1972
-0.0156179	0.0106607	0.0184863	0.0264445	0.504007	1973
-0.00564844	0.0188102	0.021222	0.0289154	0.660256	1974
-0.00507472	0.018851	0.020654	0.0284201	0.662741	1975
0.00639007	0.0189516	0.0249364	0.0319659	0.669406	1976
0.00674685	0.0188161	0.0243398	0.0314959	0.647575	1977
0.00633385	0.0198518	0.0237708	0.0316111	0.775915	1978
0.00598182	0.0190705	0.0242694	0.0314399	0.666664	1979
-0.011144	-0.0153362	0.0186272	0.0265774	0.60749	1980
-0.0116318	-0.0149517	0.0185854	0.0265381	0.587771	1981
-0.0110191	-0.0151556	0.018008	0.0259885	0.586748	1982
0.00757633	0.00921574	0.0410521	0.0427505	0.734308	1983
-0.0134462	0.014537	0.0278064	0.0341368	0.667089	1984
-0.00941737	0.0104084	0.0392471	0.0416816	0.739214	1985
-0.00940039	0.0101039	0.0394756	0.0418184	0.739352	1986
-0.0138701	0.0143641	0.0238631	0.0311152	0.575829	1987
-0.0160956	0.0103564	0.0191969	0.027108	0.551629	1988
-0.00634594	0.0116824	0.0100585	0.016671	0.413502	1989
0.0140577	0.0142202	0.0245913	0.0316949	0.514911	1990
0.0144839	0.0137662	0.0241582	0.0313514	0.510108	1991
-0.0090805	0.0176339	0.0224327	0.0299439	0.59338	1992
0.0100354	0.0184122	0.026928	0.0341297	0.774973	1993
-0.00793746	0.00939687	0.0407701	0.0425853	0.739172	1994
-0.00818299	0.00915385	0.0407875	0.0425955	0.739194	1995
-0.00825249	0.00946065	0.040569	0.042467	0.73852	1996
-0.0146973	0.0119915	0.0186603	0.0266086	0.445861	1997
-0.00982622	0.00955529	0.0395651	0.0418719	0.74376	1998
[truncated: 91,057 more rows]
