# Supplementary material for: 3D modeling of vector/edge finite element method for multi-ablation technique for large tumor-computational approach
Source: PLoS One. 2023 Jul 28;18(7):e0289262. doi: 10.1371/journal.pone.0289262 (PMC10381062; doi:10.1371/journal.pone.0289262)
Supplement: S1 Data — (ZIP) [file pone.0289262.s001.zip › Data/MALT_2CM_TU_2_132.msh]

$MeshFormat
4.1 0 8
$EndMeshFormat
$Entities
124 164 97 14
3 0.007894999999999999 -0.007 0.08 0 
5 0.007894999999999999 -0.007 0.04199026118104134 0 
10 0.007894999999999999 -0.007 0.035 0 
11 0.007894999999999999 -0.007 0.01 0 
12 0.006105 -0.007 0.01 0 
13 0.007 -0.007 0.008999999999999999 0 
14 0.007595 -0.007 0.08 0 
15 0.007595 -0.007 0.04212647000989988 0 
16 0.007595 -0.007 0.035 0 
17 0.007595 -0.007 0.017 0 
18 0.007595 -0.007 0.016 0 
19 0.007595 -0.007 0.01 0 
20 0.00747 -0.007 0.017 0 
21 0.00747 -0.007 0.016 0 
22 0.00747 -0.007 0.08 0 
23 0.00747 -0.007 0.035 0 
24 0.007135 -0.007 0.08 0 
25 0.007135 -0.007 0.035 0 
26 0.007135 -0.007 0.017 0 
27 0.00747 -0.007 0.010135 0 
28 0.007135 -0.007 0.016 0 
29 0.007135 -0.007 0.010135 0 
32 0.007894999999999999 0.007 0.08 0 
34 0.007894999999999999 0.007 0.04199026118104134 0 
39 0.007894999999999999 0.007 0.035 0 
40 0.007894999999999999 0.007 0.01 0 
41 0.006105 0.007 0.01 0 
42 0.007 0.007 0.008999999999999999 0 
43 0.007595 0.007 0.08 0 
44 0.007595 0.007 0.04212647000989988 0 
45 0.007595 0.007 0.035 0 
46 0.007595 0.007 0.017 0 
47 0.007595 0.007 0.016 0 
48 0.007595 0.007 0.01 0 
49 0.00747 0.007 0.017 0 
50 0.00747 0.007 0.016 0 
51 0.00747 0.007 0.010135 0 
52 0.007135 0.007 0.010135 0 
53 0.00747 0.007 0.035 0 
54 0.007135 0.007 0.016 0 
55 0.00747 0.007 0.08 0 
56 0.007135 0.007 0.017 0 
57 0.007135 0.007 0.08 0 
58 0.007135 0.007 0.035 0 
61 -0.006105 0.007 0.08 0 
63 -0.006105 0.007 0.04271239608296969 0 
68 -0.006105 0.007 0.035 0 
69 -0.006105 0.007 0.01 0 
70 -0.007894999999999999 0.007 0.01 0 
71 -0.007 0.007 0.008999999999999999 0 
72 -0.006405 0.007 0.08 0 
73 -0.006405 0.007 0.04260613458428623 0 
74 -0.006405 0.007 0.035 0 
75 -0.006405 0.007 0.017 0 
76 -0.006405 0.007 0.016 0 
77 -0.006405 0.007 0.01 0 
78 -0.00653 0.007 0.017 0 
79 -0.00653 0.007 0.016 0 
80 -0.00653 0.007 0.010135 0 
81 -0.006865 0.007 0.010135 0 
82 -0.00653 0.007 0.035 0 
83 -0.006865 0.007 0.016 0 
84 -0.00653 0.007 0.08 0 
85 -0.006865 0.007 0.017 0 
86 -0.006865 0.007 0.08 0 
87 -0.006865 0.007 0.035 0 
88 0.035 -8.572527594031473e-18 0.08 0 
89 0.035 -8.572527594031473e-18 0.04 0 
90 -0.006105 -0.007 0.08 0 
91 0.035 -8.572527594031473e-18 -0.005 0 
92 -0.006105 -0.007 0.04271239608296969 0 
93 1.224646799147353e-18 -2.999519565323715e-34 0.045 0 
94 1.224646799147353e-18 -2.999519565323715e-34 0.005000000000000001 0 
97 -0.006105 -0.007 0.035 0 
98 -0.006105 -0.007 0.01 0 
99 -0.007894999999999999 -0.007 0.01 0 
100 -0.007 -0.007 0.008999999999999999 0 
101 -0.006405 -0.007 0.08 0 
102 -0.006405 -0.007 0.04260613458428623 0 
103 -0.006405 -0.007 0.035 0 
104 -0.006405 -0.007 0.017 0 
105 -0.006405 -0.007 0.016 0 
106 -0.006405 -0.007 0.01 0 
107 -0.00653 -0.007 0.017 0 
108 -0.00653 -0.007 0.016 0 
109 -0.00653 -0.007 0.010135 0 
110 -0.006865 -0.007 0.010135 0 
111 -0.00653 -0.007 0.035 0 
112 -0.006865 -0.007 0.016 0 
113 -0.00653 -0.007 0.08 0 
114 -0.006865 -0.007 0.017 0 
115 -0.006865 -0.007 0.08 0 
116 -0.006865 -0.007 0.035 0 
201 0.007 -0.003 0.01 0 
202 0.007 -0.003 0.015 0 
203 0.007 -0.003 0.02 0 
204 0.007 -0.003 0.025 0 
205 0.007 -0.003 0.03 0 
206 0.007 -0.003 0.035 0 
207 0.007 -0.003 0.04 0 
208 0.007 -0.003 0.043 0 
301 0.007 0.003 0.01 0 
302 0.007 0.003 0.015 0 
303 0.007 0.003 0.02 0 
304 0.007 0.003 0.025 0 
305 0.007 0.003 0.03 0 
306 0.007 0.003 0.035 0 
307 0.007 0.003 0.04 0 
308 0.007 0.003 0.043 0 
401 0 0 0.01 0 
402 0 0 0.015 0 
403 0 0 0.02 0 
404 0 0 0.025 0 
405 0 0 0.03 0 
406 0 0 0.035 0 
407 0 0 0.04 0 
408 0 0 0.043 0 
501 0 0 0.05 0 
502 0 0 0.055 0 
503 0 0 0.06 0 
504 0 0 0.065 0 
505 0 0 0.07000000000000001 0 
506 0 0 0.075 0 
507 0 0 0.08 0 
4 0.0061049 -0.007895099999999999 0.0799999 0.007895099999999999 -0.0061049 0.0800001 0 2 3 -3 
7 0.0078949 -0.0070001 0.04199016118104133 0.007895099999999999 -0.0069999 0.0800001 0 2 5 -3 
8 0.006092959972493669 -0.007906479190070313 0.04183653026133879 0.007895099999999999 -0.006092948523826712 0.04285922713637257 0 2 5 -5 
15 0.0078949 -0.0070001 0.0349999 0.007895099999999999 -0.0069999 0.04199036118104134 0 2 10 -5 
16 0.006104899999999999 -0.0078951 0.0349999 0.0078951 -0.006104899999999999 0.03500010000000001 0 2 10 -10 
17 0.0078949 -0.0070001 0.009999900000000001 0.007895099999999999 -0.0069999 0.03500010000000001 0 2 11 -10 
18 0.006104899999999999 -0.0078951 0.009999899999999999 0.0078951 -0.006999899999999999 0.0100001 0 2 12 -11 
19 0.0061049 -0.0070001 0.009999900000000001 0.007895099999999999 -0.0061049 0.0100001 0 2 11 -12 
20 0.006104899999999999 -0.0070001 0.0089999 0.0070001 -0.0069999 0.0100001 0 2 12 -13 
21 0.0069999 -0.0070001 0.0089999 0.0070001 -0.0069999 0.009000099999999999 0 2 13 -13 
22 0.0064049 -0.0075951 0.0799999 0.0075951 -0.0064049 0.0800001 0 2 14 -14 
23 0.0075949 -0.0070001 0.04212637000989988 0.0075951 -0.0069999 0.0800001 0 2 15 -14 
24 0.006396238595758272 -0.007604111147232765 0.04202518783233666 0.0075951 -0.006395868685535111 0.04270463891130054 0 2 15 -15 
25 0.0075949 -0.0070001 0.0349999 0.0075951 -0.0069999 0.04212657000989988 0 2 16 -15 
26 0.0064049 -0.0075951 0.0349999 0.0075951 -0.0064049 0.03500010000000001 0 2 16 -16 
27 0.0075949 -0.0070001 0.0169999 0.0075951 -0.0069999 0.03500010000000001 0 2 17 -16 
28 0.0064049 -0.0075951 0.0169999 0.0075951 -0.0064049 0.0170001 0 2 17 -17 
29 0.0075949 -0.0070001 0.0159999 0.0075951 -0.0069999 0.0170001 0 2 18 -17 
30 0.0064049 -0.0075951 0.0159999 0.0075951 -0.0064049 0.0160001 0 2 18 -18 
31 0.0075949 -0.0070001 0.009999900000000001 0.0075951 -0.0069999 0.0160001 0 2 19 -18 
32 0.0064049 -0.0075951 0.009999900000000001 0.0075951 -0.0064049 0.0100001 0 2 19 -19 
33 0.00652985 -0.00747015 0.01699985 0.00747015 -0.00652985 0.01700015 0 2 20 -20 
34 0.0074699 -0.0070001 0.0159999 0.0074701 -0.0069999 0.0170001 0 2 21 -20 
35 0.00652985 -0.00747015 0.01599985 0.00747015 -0.00652985 0.01600015 0 2 21 -21 
36 0.0065299 -0.0074701 0.0799999 0.0074701 -0.0065299 0.0800001 0 2 22 -22 
37 0.0074699 -0.0070001 0.0349999 0.0074701 -0.0069999 0.0800001 0 2 23 -22 
38 0.0065299 -0.0074701 0.0349999 0.0074701 -0.0065299 0.03500010000000001 0 2 23 -23 
39 0.0068649 -0.0071351 0.0799999 0.0071351 -0.0068649 0.0800001 0 2 24 -24 
40 0.0074699 -0.0070001 0.0169999 0.0074701 -0.0069999 0.03500010000000001 0 2 20 -23 
41 0.0071349 -0.0070001 0.0349999 0.0071351 -0.0069999 0.0800001 0 2 25 -24 
42 0.0068649 -0.0071351 0.0349999 0.0071351 -0.0068649 0.03500010000000001 0 2 25 -25 
43 0.0071349 -0.0070001 0.0169999 0.0071351 -0.0069999 0.03500010000000001 0 2 26 -25 
44 0.00686485 -0.00713515 0.01699985 0.00713515 -0.00686485 0.01700015 0 2 26 -26 
45 0.0074699 -0.0070001 0.0101349 0.0074701 -0.0069999 0.0160001 0 2 27 -21 
46 0.0065299 -0.0074701 0.0101349 0.0074701 -0.0065299 0.0101351 0 2 27 -27 
47 0.0071349 -0.0070001 0.0159999 0.0071351 -0.0069999 0.0170001 0 2 28 -26 
48 0.00686485 -0.00713515 0.01599985 0.00713515 -0.00686485 0.01600015 0 2 28 -28 
49 0.0068649 -0.0071351 0.0101349 0.0071351 -0.0068649 0.0101351 0 2 29 -29 
50 0.0071349 -0.0070001 0.0101349 0.0071351 -0.0069999 0.0160001 0 2 29 -28 
54 0.0061049 0.0061049 0.0799999 0.007895099999999999 0.007895099999999999 0.0800001 0 2 32 -32 
57 0.0078949 0.0069999 0.04199016118104133 0.007895099999999999 0.0070001 0.0800001 0 2 34 -32 
58 0.006092959972493587 0.006092948523826624 0.04183653026133879 0.007895099999999999 0.007906479190070466 0.04285922713637257 0 2 34 -34 
65 0.0078949 0.0069999 0.0349999 0.007895099999999999 0.0070001 0.04199036118104134 0 2 39 -34 
66 0.006104899999999999 0.006104899999999999 0.0349999 0.0078951 0.0078951 0.03500010000000001 0 2 39 -39 
67 0.0078949 0.0069999 0.009999900000000001 0.007895099999999999 0.0070001 0.03500010000000001 0 2 40 -39 
68 0.006104899999999999 0.006104899999999999 0.009999899999999999 0.0078951 0.007000100000000001 0.0100001 0 2 41 -40 
69 0.0061049 0.0069999 0.009999900000000001 0.007895099999999999 0.007895099999999999 0.0100001 0 2 40 -41 
70 0.006104899999999999 0.0069999 0.0089999 0.0070001 0.0070001 0.0100001 0 2 41 -42 
71 0.0069999 0.0069999 0.0089999 0.0070001 0.0070001 0.009000099999999999 0 2 42 -42 
72 0.0064049 0.0064049 0.0799999 0.0075951 0.0075951 0.0800001 0 2 43 -43 
73 0.0075949 0.0069999 0.04212637000989988 0.0075951 0.0070001 0.0800001 0 2 44 -43 
74 0.006396238595758274 0.006395868685535116 0.04202518783233667 0.0075951 0.007604111147232771 0.04270463891130054 0 2 44 -44 
75 0.0075949 0.0069999 0.0349999 0.0075951 0.0070001 0.04212657000989988 0 2 45 -44 
76 0.0064049 0.0064049 0.0349999 0.0075951 0.0075951 0.03500010000000001 0 2 45 -45 
77 0.0075949 0.0069999 0.0169999 0.0075951 0.0070001 0.03500010000000001 0 2 46 -45 
78 0.0064049 0.0064049 0.0169999 0.0075951 0.0075951 0.0170001 0 2 46 -46 
79 0.0075949 0.0069999 0.0159999 0.0075951 0.0070001 0.0170001 0 2 47 -46 
80 0.0064049 0.0064049 0.0159999 0.0075951 0.0075951 0.0160001 0 2 47 -47 
81 0.0075949 0.0069999 0.009999900000000001 0.0075951 0.0070001 0.0160001 0 2 48 -47 
82 0.0064049 0.0064049 0.009999900000000001 0.0075951 0.0075951 0.0100001 0 2 48 -48 
83 0.00652985 0.00652985 0.01699985 0.00747015 0.00747015 0.01700015 0 2 49 -49 
84 0.0074699 0.0069999 0.0159999 0.0074701 0.0070001 0.0170001 0 2 50 -49 
85 0.00652985 0.00652985 0.01599985 0.00747015 0.00747015 0.01600015 0 2 50 -50 
86 0.0074699 0.0069999 0.0101349 0.0074701 0.0070001 0.0160001 0 2 51 -50 
87 0.0065299 0.0065299 0.0101349 0.0074701 0.0074701 0.0101351 0 2 51 -51 
88 0.0068649 0.0068649 0.0101349 0.0071351 0.0071351 0.0101351 0 2 52 -52 
89 0.0074699 0.0069999 0.0169999 0.0074701 0.0070001 0.03500010000000001 0 2 49 -53 
90 0.0065299 0.0065299 0.0349999 0.0074701 0.0074701 0.03500010000000001 0 2 53 -53 
91 0.00686485 0.00686485 0.01599985 0.00713515 0.00713515 0.01600015 0 2 54 -54 
92 0.0071349 0.0069999 0.0101349 0.0071351 0.0070001 0.0160001 0 2 52 -54 
93 0.0065299 0.0065299 0.0799999 0.0074701 0.0074701 0.0800001 0 2 55 -55 
94 0.0074699 0.0069999 0.0349999 0.0074701 0.0070001 0.0800001 0 2 53 -55 
95 0.00686485 0.00686485 0.01699985 0.00713515 0.00713515 0.01700015 0 2 56 -56 
96 0.0071349 0.0069999 0.0159999 0.0071351 0.0070001 0.0170001 0 2 54 -56 
97 0.0068649 0.0068649 0.0799999 0.0071351 0.0071351 0.0800001 0 2 57 -57 
98 0.0071349 0.0069999 0.0169999 0.0071351 0.0070001 0.03500010000000001 0 2 56 -58 
99 0.0068649 0.0068649 0.0349999 0.0071351 0.0071351 0.03500010000000001 0 2 58 -58 
100 0.0071349 0.0069999 0.0349999 0.0071351 0.0070001 0.0800001 0 2 58 -57 
104 -0.007895099999999999 0.0061049 0.0799999 -0.0061049 0.007895099999999999 0.0800001 0 2 61 -61 
107 -0.0061051 0.0069999 0.04271229608296968 -0.0061049 0.0070001 0.0800001 0 2 63 -61 
108 -0.007906703281738854 0.006092939020990895 0.04183583402997301 -0.0061049 0.007906725484742657 0.04285859455317629 0 2 63 -63 
115 -0.0061051 0.0069999 0.0349999 -0.0061049 0.0070001 0.04271249608296969 0 2 68 -63 
116 -0.0078951 0.006104899999999999 0.0349999 -0.006104899999999999 0.0078951 0.03500010000000001 0 2 68 -68 
117 -0.0061051 0.0069999 0.009999900000000001 -0.0061049 0.0070001 0.03500010000000001 0 2 69 -68 
118 -0.0078951 0.006104899999999999 0.009999899999999999 -0.006104899999999999 0.007000100000000001 0.0100001 0 2 70 -69 
119 -0.007895099999999999 0.0069999 0.009999900000000001 -0.0061049 0.007895099999999999 0.0100001 0 2 69 -70 
120 -0.007895099999999999 0.0069999 0.0089999 -0.006999899999999999 0.0070001 0.0100001 0 2 70 -71 
121 -0.0070001 0.0069999 0.0089999 -0.0069999 0.0070001 0.009000099999999999 0 2 71 -71 
122 -0.0075951 0.0064049 0.0799999 -0.0064049 0.0075951 0.0800001 0 2 72 -72 
123 -0.0064051 0.0069999 0.04260603458428623 -0.0064049 0.0070001 0.0800001 0 2 73 -72 
124 -0.007601806003857823 0.006397708189981122 0.04202439389726036 -0.0064049 0.007602018669630986 0.04270407888268021 0 2 73 -73 
125 -0.0064051 0.0069999 0.0349999 -0.0064049 0.0070001 0.04260623458428624 0 2 74 -73 
126 -0.0075951 0.0064049 0.0349999 -0.0064049 0.0075951 0.03500010000000001 0 2 74 -74 
127 -0.0064051 0.0069999 0.0169999 -0.0064049 0.0070001 0.03500010000000001 0 2 75 -74 
128 -0.0075951 0.0064049 0.0169999 -0.0064049 0.0075951 0.0170001 0 2 75 -75 
129 -0.0064051 0.0069999 0.0159999 -0.0064049 0.0070001 0.0170001 0 2 76 -75 
130 -0.0075951 0.0064049 0.0159999 -0.0064049 0.0075951 0.0160001 0 2 76 -76 
131 -0.0064051 0.0069999 0.009999900000000001 -0.0064049 0.0070001 0.0160001 0 2 77 -76 
132 -0.0075951 0.0064049 0.009999900000000001 -0.0064049 0.0075951 0.0100001 0 2 77 -77 
133 -0.00747015 0.00652985 0.01699985 -0.00652985 0.00747015 0.01700015 0 2 78 -78 
134 -0.0065301 0.0069999 0.0159999 -0.0065299 0.0070001 0.0170001 0 2 79 -78 
135 -0.00747015 0.00652985 0.01599985 -0.00652985 0.00747015 0.01600015 0 2 79 -79 
136 -0.0065301 0.0069999 0.0101349 -0.0065299 0.0070001 0.0160001 0 2 80 -79 
137 -0.0074701 0.0065299 0.0101349 -0.0065299 0.0074701 0.0101351 0 2 80 -80 
138 -0.0071351 0.0068649 0.0101349 -0.0068649 0.0071351 0.0101351 0 2 81 -81 
139 -0.0065301 0.0069999 0.0169999 -0.0065299 0.0070001 0.03500010000000001 0 2 78 -82 
140 -0.0074701 0.0065299 0.0349999 -0.0065299 0.0074701 0.03500010000000001 0 2 82 -82 
141 -0.00713515 0.00686485 0.01599985 -0.00686485 0.00713515 0.01600015 0 2 83 -83 
142 -0.006865100000000001 0.0069999 0.0101349 -0.0068649 0.0070001 0.0160001 0 2 81 -83 
143 -0.0074701 0.0065299 0.0799999 -0.0065299 0.0074701 0.0800001 0 2 84 -84 
144 -0.0065301 0.0069999 0.0349999 -0.0065299 0.0070001 0.0800001 0 2 82 -84 
145 -0.00713515 0.00686485 0.01699985 -0.00686485 0.00713515 0.01700015 0 2 85 -85 
146 -0.006865100000000001 0.0069999 0.0159999 -0.0068649 0.0070001 0.0170001 0 2 83 -85 
147 -0.0071351 0.0068649 0.0799999 -0.0068649 0.0071351 0.0800001 0 2 86 -86 
148 -0.006865100000000001 0.0069999 0.0169999 -0.0068649 0.0070001 0.03500010000000001 0 2 85 -87 
149 -0.0071351 0.0068649 0.0349999 -0.0068649 0.0071351 0.03500010000000001 0 2 87 -87 
150 -0.006865100000000001 0.0069999 0.0349999 -0.0068649 0.0070001 0.0800001 0 2 87 -86 
151 -0.03500010000000001 -0.03500010000000001 0.0799999 0.03500010000000001 0.03500010000000001 0.0800001 0 2 88 -88 
152 0.0349999 -1.000000000085725e-07 0.0399999 0.03500010000000001 9.999999999142747e-08 0.0800001 0 2 89 -88 
153 -0.03500010000000003 -0.03500010000000003 0.03999989999999997 0.03500010000000003 0.03500010000000003 0.04000010000000003 0 2 89 -89 
154 -0.007895099999999999 -0.007895099999999999 0.0799999 -0.0061049 -0.0061049 0.0800001 0 2 90 -90 
155 0.0349999 -1.000000000085725e-07 -0.0050001 0.03500010000000001 9.999999999142747e-08 0.0400001 0 2 91 -89 
156 -0.03500010000000001 -0.03500010000000001 -0.0050001 0.03500010000000001 0.03500010000000001 -0.0049999 0 2 91 -91 
157 -0.0061051 -0.0070001 0.04271229608296968 -0.0061049 -0.0069999 0.0800001 0 2 92 -90 
158 -0.007906703281738953 -0.007907046620640259 0.04183585858265981 -0.0061049 -0.006092939020990834 0.04285859455317628 0 2 92 -92 
159 -1.00000000001233e-07 -1.000000000012316e-07 0.0449999 1.00000000001233e-07 1.000000000012316e-07 0.0450001 0 2 93 -93 
160 -1.000000000028756e-07 -1.000000000048986e-07 0.004999900000000002 0.0200001 1e-07 0.0450001 0 2 94 -93 
161 -1.00000000001233e-07 -1.000000000012316e-07 0.004999900000000001 1.00000000001233e-07 1.000000000012316e-07 0.005000100000000001 0 2 94 -94 
165 -0.0061051 -0.0070001 0.0349999 -0.0061049 -0.0069999 0.04271249608296969 0 2 97 -92 
166 -0.0078951 -0.0078951 0.0349999 -0.006104899999999999 -0.006104899999999999 0.03500010000000001 0 2 97 -97 
167 -0.0061051 -0.0070001 0.009999900000000001 -0.0061049 -0.0069999 0.03500010000000001 0 2 98 -97 
168 -0.0078951 -0.0078951 0.009999899999999999 -0.006104899999999999 -0.006999899999999999 0.0100001 0 2 99 -98 
169 -0.007895099999999999 -0.0070001 0.009999900000000001 -0.0061049 -0.0061049 0.0100001 0 2 98 -99 
170 -0.007895099999999999 -0.0070001 0.0089999 -0.006999899999999999 -0.0069999 0.0100001 0 2 99 -100 
171 -0.0070001 -0.0070001 0.0089999 -0.0069999 -0.0069999 0.009000099999999999 0 2 100 -100 
172 -0.0075951 -0.0075951 0.0799999 -0.0064049 -0.0064049 0.0800001 0 2 101 -101 
173 -0.0064051 -0.0070001 0.04260603458428623 -0.0064049 -0.0069999 0.0800001 0 2 102 -101 
174 -0.007605841530254458 -0.007605359626833098 0.04202415172916385 -0.0064049 -0.006393672663584486 0.04270407888268021 0 2 102 -102 
175 -0.0064051 -0.0070001 0.0349999 -0.0064049 -0.0069999 0.04260623458428624 0 2 103 -102 
176 -0.0075951 -0.0075951 0.0349999 -0.0064049 -0.0064049 0.03500010000000001 0 2 103 -103 
177 -0.0064051 -0.0070001 0.0169999 -0.0064049 -0.0069999 0.03500010000000001 0 2 104 -103 
178 -0.0075951 -0.0075951 0.0169999 -0.0064049 -0.0064049 0.0170001 0 2 104 -104 
179 -0.0064051 -0.0070001 0.0159999 -0.0064049 -0.0069999 0.0170001 0 2 105 -104 
180 -0.0075951 -0.0075951 0.0159999 -0.0064049 -0.0064049 0.0160001 0 2 105 -105 
181 -0.0064051 -0.0070001 0.009999900000000001 -0.0064049 -0.0069999 0.0160001 0 2 106 -105 
182 -0.0075951 -0.0075951 0.009999900000000001 -0.0064049 -0.0064049 0.0100001 0 2 106 -106 
183 -0.00747015 -0.00747015 0.01699985 -0.00652985 -0.00652985 0.01700015 0 2 107 -107 
184 -0.0065301 -0.0070001 0.0159999 -0.0065299 -0.0069999 0.0170001 0 2 108 -107 
185 -0.00747015 -0.00747015 0.01599985 -0.00652985 -0.00652985 0.01600015 0 2 108 -108 
186 -0.0065301 -0.0070001 0.0101349 -0.0065299 -0.0069999 0.0160001 0 2 109 -108 
187 -0.0074701 -0.0074701 0.0101349 -0.0065299 -0.0065299 0.0101351 0 2 109 -109 
188 -0.0071351 -0.0071351 0.0101349 -0.0068649 -0.0068649 0.0101351 0 2 110 -110 
189 -0.0065301 -0.0070001 0.0169999 -0.0065299 -0.0069999 0.03500010000000001 0 2 107 -111 
190 -0.0074701 -0.0074701 0.0349999 -0.0065299 -0.0065299 0.03500010000000001 0 2 111 -111 
191 -0.00713515 -0.00713515 0.01599985 -0.00686485 -0.00686485 0.01600015 0 2 112 -112 
192 -0.006865100000000001 -0.0070001 0.0101349 -0.0068649 -0.0069999 0.0160001 0 2 110 -112 
193 -0.0074701 -0.0074701 0.0799999 -0.0065299 -0.0065299 0.0800001 0 2 113 -113 
194 -0.0065301 -0.0070001 0.0349999 -0.0065299 -0.0069999 0.0800001 0 2 111 -113 
195 -0.00713515 -0.00713515 0.01699985 -0.00686485 -0.00686485 0.01700015 0 2 114 -114 
196 -0.006865100000000001 -0.0070001 0.0159999 -0.0068649 -0.0069999 0.0170001 0 2 112 -114 
197 -0.0071351 -0.0071351 0.0799999 -0.0068649 -0.0068649 0.0800001 0 2 115 -115 
198 -0.006865100000000001 -0.0070001 0.0169999 -0.0068649 -0.0069999 0.03500010000000001 0 2 114 -116 
199 -0.0071351 -0.0071351 0.0349999 -0.0068649 -0.0068649 0.03500010000000001 0 2 116 -116 
200 -0.006865100000000001 -0.0070001 0.0349999 -0.0068649 -0.0069999 0.0800001 0 2 116 -115 
4 0.0061049 -0.007895099999999999 0.04183653026133878 0.007895099999999999 -0.0061049 0.0800001 0 4 7 4 -7 8 
10 0.0061049 -0.007895099999999999 0.0349999 0.007895099999999999 -0.0061049 0.04285922713637257 0 4 8 -15 16 15 
11 0.0061049 -0.007895099999999999 0.009999900000000001 0.007895099999999999 -0.0061049 0.03500010000000001 0 5 17 16 -17 -18 -19 
12 0.0061049 -0.007895099999999999 0.0089999 0.007895099999999999 -0.0061049 0.0100001 0 5 21 -20 18 19 20 
13 0.0061049 -0.007895099999999999 0.0799999 0.007895099999999999 -0.0061049 0.0800001 0 2 4 22 
14 0.0064049 -0.0075951 0.04202518783233666 0.0075951 -0.0064049 0.0800001 1 8 4 23 22 -23 24 
15 0.0064049 -0.0075951 0.0349999 0.0075951 -0.0064049 0.04270463891130053 1 8 4 24 -25 26 25 
16 0.0064049 -0.0075951 0.0169999 0.0075951 -0.0064049 0.03500010000000001 1 8 4 26 -27 28 27 
17 0.0064049 -0.0075951 0.0159999 0.0075951 -0.0064049 0.0170001 0 4 28 -29 30 29 
18 0.0064049 -0.0075951 0.009999900000000001 0.0075951 -0.0064049 0.0160001 1 8 4 30 -31 32 31 
19 0.0064049 -0.0075951 0.009999900000000001 0.0075951 -0.0064049 0.0100001 1 8 1 32 
20 0.00640485 -0.00759515 0.01699985 0.00759515 -0.00640485 0.01700015 1 8 2 28 33 
21 0.0065299 -0.0074701 0.0159999 0.0074701 -0.0065299 0.0170001 0 4 33 -34 35 34 
22 0.00640485 -0.00759515 0.01599985 0.00759515 -0.00640485 0.01600015 1 8 2 30 35 
23 0.0065299 -0.0074701 0.0349999 0.0074701 -0.0065299 0.0800001 1 8 4 36 -37 38 37 
24 0.0065299 -0.0074701 0.0799999 0.0074701 -0.0065299 0.0800001 1 4 2 36 39 
25 0.0065299 -0.0074701 0.0169999 0.0074701 -0.0065299 0.03500010000000001 1 8 4 40 38 -40 33 
26 0.0068649 -0.0071351 0.0349999 0.0071351 -0.0068649 0.0800001 1 8 4 39 -41 42 41 
27 0.0068649 -0.0071351 0.0169999 0.0071351 -0.0068649 0.03500010000000001 1 8 4 43 42 -43 44 
28 0.0065299 -0.0074701 0.0101349 0.0074701 -0.0065299 0.0160001 1 8 4 35 -45 46 45 
29 0.0068649 -0.0071351 0.0159999 0.0071351 -0.0068649 0.0170001 1 8 4 44 -47 48 47 
30 0.0065299 -0.0074701 0.0101349 0.0074701 -0.0065299 0.0101351 1 8 2 46 49 
31 0.0068649 -0.0071351 0.0101349 0.0071351 -0.0068649 0.0160001 1 8 4 48 -50 49 50 
35 0.0061049 0.0061049 0.04183653026133878 0.007895099999999999 0.007895099999999999 0.0800001 0 4 57 54 -57 58 
41 0.0061049 0.0061049 0.0349999 0.007895099999999999 0.007895099999999999 0.04285922713637258 0 4 58 -65 66 65 
42 0.0061049 0.0061049 0.009999900000000001 0.007895099999999999 0.007895099999999999 0.03500010000000001 0 5 67 66 -67 -68 -69 
43 0.0061049 0.0061049 0.0089999 0.007895099999999999 0.007895099999999999 0.0100001 0 5 71 -70 68 69 70 
44 0.0061049 0.0061049 0.0799999 0.007895099999999999 0.007895099999999999 0.0800001 0 2 54 72 
45 0.0064049 0.0064049 0.04202518783233666 0.0075951 0.0075951 0.0800001 1 9 4 73 72 -73 74 
46 0.0064049 0.0064049 0.0349999 0.0075951 0.0075951 0.04270463891130054 1 9 4 74 -75 76 75 
47 0.0064049 0.0064049 0.0169999 0.0075951 0.0075951 0.03500010000000001 1 9 4 76 -77 78 77 
48 0.0064049 0.0064049 0.0159999 0.0075951 0.0075951 0.0170001 0 4 78 -79 80 79 
49 0.0064049 0.0064049 0.009999900000000001 0.0075951 0.0075951 0.0160001 1 9 4 80 -81 82 81 
50 0.0064049 0.0064049 0.009999900000000001 0.0075951 0.0075951 0.0100001 1 9 1 82 
51 0.00640485 0.00640485 0.01699985 0.00759515 0.00759515 0.01700015 1 9 2 78 83 
52 0.0065299 0.0065299 0.0159999 0.0074701 0.0074701 0.0170001 0 4 83 -84 85 84 
53 0.00640485 0.00640485 0.01599985 0.00759515 0.00759515 0.01600015 1 9 2 80 85 
54 0.0065299 0.0065299 0.0101349 0.0074701 0.0074701 0.0160001 1 9 4 85 -86 87 86 
55 0.0065299 0.0065299 0.0101349 0.0074701 0.0074701 0.0101351 1 9 2 87 88 
56 0.0065299 0.0065299 0.0169999 0.0074701 0.0074701 0.03500010000000001 1 9 4 89 90 -89 83 
57 0.0068649 0.0068649 0.0101349 0.0071351 0.0071351 0.0160001 1 9 4 91 -92 88 92 
58 0.0065299 0.0065299 0.0349999 0.0074701 0.0074701 0.0800001 1 9 4 93 -94 90 94 
59 0.0068649 0.0068649 0.0159999 0.0071351 0.0071351 0.0170001 1 9 4 95 -96 91 96 
60 0.0065299 0.0065299 0.0799999 0.0074701 0.0074701 0.0800001 1 5 2 93 97 
61 0.0068649 0.0068649 0.0169999 0.0071351 0.0071351 0.03500010000000001 1 9 4 98 99 -98 95 
62 0.0068649 0.0068649 0.0349999 0.0071351 0.0071351 0.0800001 1 9 4 97 -100 99 100 
66 -0.007895099999999999 0.0061049 0.04183583402997301 -0.0061049 0.007895099999999999 0.0800001 0 4 107 104 -107 108 
72 -0.007895099999999999 0.0061049 0.0349999 -0.0061049 0.007895099999999999 0.04285859455317628 0 4 108 -115 116 115 
73 -0.007895099999999999 0.0061049 0.009999900000000001 -0.0061049 0.007895099999999999 0.03500010000000001 0 5 117 116 -117 -118 -119 
74 -0.007895099999999999 0.0061049 0.0089999 -0.0061049 0.007895099999999999 0.0100001 0 5 121 -120 118 119 120 
75 -0.007895099999999999 0.0061049 0.0799999 -0.0061049 0.007895099999999999 0.0800001 0 2 104 122 
76 -0.0075951 0.0064049 0.04202439389726036 -0.0064049 0.0075951 0.0800001 1 6 4 123 122 -123 124 
77 -0.0075951 0.0064049 0.0349999 -0.0064049 0.0075951 0.04270407888268021 1 6 4 124 -125 126 125 
78 -0.0075951 0.0064049 0.0169999 -0.0064049 0.0075951 0.03500010000000001 1 6 4 126 -127 128 127 
79 -0.0075951 0.0064049 0.0159999 -0.0064049 0.0075951 0.0170001 0 4 128 -129 130 129 
80 -0.0075951 0.0064049 0.009999900000000001 -0.0064049 0.0075951 0.0160001 1 6 4 130 -131 132 131 
81 -0.0075951 0.0064049 0.009999900000000001 -0.0064049 0.0075951 0.0100001 1 6 1 132 
82 -0.00759515 0.00640485 0.01699985 -0.00640485 0.00759515 0.01700015 1 6 2 128 133 
83 -0.0074701 0.0065299 0.0159999 -0.0065299 0.0074701 0.0170001 0 4 133 -134 135 134 
84 -0.00759515 0.00640485 0.01599985 -0.00640485 0.00759515 0.01600015 1 6 2 130 135 
85 -0.0074701 0.0065299 0.0101349 -0.0065299 0.0074701 0.0160001 1 6 4 135 -136 137 136 
86 -0.0074701 0.0065299 0.0101349 -0.0065299 0.0074701 0.0101351 1 6 2 137 138 
87 -0.0074701 0.0065299 0.0169999 -0.0065299 0.0074701 0.03500010000000001 1 6 4 139 140 -139 133 
88 -0.0071351 0.0068649 0.0101349 -0.0068649 0.0071351 0.0160001 1 6 4 141 -142 138 142 
89 -0.0074701 0.0065299 0.0349999 -0.0065299 0.0074701 0.0800001 1 6 4 143 -144 140 144 
90 -0.0071351 0.0068649 0.0159999 -0.0068649 0.0071351 0.0170001 1 6 4 145 -146 141 146 
91 -0.0074701 0.0065299 0.0799999 -0.0065299 0.0074701 0.0800001 1 2 2 143 147 
92 -0.0071351 0.0068649 0.0169999 -0.0068649 0.0071351 0.03500010000000001 1 6 4 148 149 -148 145 
93 -0.0071351 0.0068649 0.0349999 -0.0068649 0.0071351 0.0800001 1 6 4 147 -150 149 150 
94 -0.03500010000000001 -0.03500010000000001 0.0399999 0.03500010000000001 0.03500010000000001 0.0800001 1 1 4 151 -152 153 152 
95 -0.03500010000000001 -0.03500010000000001 0.0799999 0.03500010000000001 0.03500010000000001 0.0800001 1 1 5 151 4 154 104 54 
96 -0.03500010000000001 -0.03500010000000001 -0.0050001 0.03500010000000001 0.03500010000000001 0.0400001 1 1 4 153 -155 156 155 
97 -0.007895099999999999 -0.007895099999999999 0.04183585858265981 -0.0061049 -0.0061049 0.0800001 0 4 157 154 -157 158 
98 -0.03500010000000001 -0.03500010000000001 -0.0050001 0.03500010000000001 0.03500010000000001 -0.0049999 1 1 1 156 
99 -0.0200001 -0.0200001 0.004999900000000002 0.0200001 0.0200001 0.0450001 0 8 159 -160 161 160 8 158 108 58 
103 -0.007895099999999999 -0.007895099999999999 0.0349999 -0.0061049 -0.0061049 0.04285859455317628 0 4 158 -165 166 165 
104 -0.007895099999999999 -0.007895099999999999 0.009999900000000001 -0.0061049 -0.0061049 0.03500010000000001 0 5 167 166 -167 -168 -169 
105 -0.007895099999999999 -0.007895099999999999 0.0089999 -0.0061049 -0.0061049 0.0100001 0 5 171 -170 168 169 170 
106 -0.007895099999999999 -0.007895099999999999 0.0799999 -0.0061049 -0.0061049 0.0800001 0 2 154 172 
107 -0.0075951 -0.0075951 0.04202415172916385 -0.0064049 -0.0064049 0.0800001 1 7 4 173 172 -173 174 
108 -0.0075951 -0.0075951 0.0349999 -0.0064049 -0.0064049 0.04270407888268021 1 7 4 174 -175 176 175 
109 -0.0075951 -0.0075951 0.0169999 -0.0064049 -0.0064049 0.03500010000000001 1 7 4 176 -177 178 177 
110 -0.0075951 -0.0075951 0.0159999 -0.0064049 -0.0064049 0.0170001 0 4 178 -179 180 179 
111 -0.0075951 -0.0075951 0.009999900000000001 -0.0064049 -0.0064049 0.0160001 1 7 4 180 -181 182 181 
112 -0.0075951 -0.0075951 0.009999900000000001 -0.0064049 -0.0064049 0.0100001 1 7 1 182 
113 -0.00759515 -0.00759515 0.01699985 -0.00640485 -0.00640485 0.01700015 1 7 2 178 183 
114 -0.0074701 -0.0074701 0.0159999 -0.0065299 -0.0065299 0.0170001 0 4 183 -184 185 184 
115 -0.00759515 -0.00759515 0.01599985 -0.00640485 -0.00640485 0.01600015 1 7 2 180 185 
116 -0.0074701 -0.0074701 0.0101349 -0.0065299 -0.0065299 0.0160001 1 7 4 185 -186 187 186 
117 -0.0074701 -0.0074701 0.0101349 -0.0065299 -0.0065299 0.0101351 1 7 2 187 188 
118 -0.0074701 -0.0074701 0.0169999 -0.0065299 -0.0065299 0.03500010000000001 1 7 4 189 190 -189 183 
119 -0.0071351 -0.0071351 0.0101349 -0.0068649 -0.0068649 0.0160001 1 7 4 191 -192 188 192 
120 -0.0074701 -0.0074701 0.0349999 -0.0065299 -0.0065299 0.0800001 1 7 4 193 -194 190 194 
121 -0.0071351 -0.0071351 0.0159999 -0.0068649 -0.0068649 0.0170001 1 7 4 195 -196 191 196 
122 -0.0074701 -0.0074701 0.0799999 -0.0065299 -0.0065299 0.0800001 1 3 2 193 197 
123 -0.0071351 -0.0071351 0.0169999 -0.0068649 -0.0068649 0.03500010000000001 1 7 4 198 199 -198 195 
124 -0.0071351 -0.0071351 0.0349999 -0.0068649 -0.0068649 0.0800001 1 7 4 197 -200 199 200 
4 0.0061049 -0.007895099999999999 0.008999899999999998 0.007895099999999999 -0.0061049 0.0800001 1 10 11 13 4 14 10 15 11 16 12 17 18 19 
5 0.00640485 -0.00759515 0.01599985 0.00759515 -0.00640485 0.01700015 1 9 4 20 17 21 22 
6 0.0065299 -0.0074701 0.0101349 0.0074701 -0.0065299 0.0800001 1 11 10 23 24 25 26 21 27 28 29 30 31 
10 0.0061049 0.0061049 0.008999899999999998 0.007895099999999999 0.007895099999999999 0.0800001 1 13 11 44 35 45 41 46 42 47 43 48 49 50 
11 0.00640485 0.00640485 0.01599985 0.00759515 0.00759515 0.01700015 1 12 4 51 48 52 53 
12 0.0065299 0.0065299 0.0101349 0.0074701 0.0074701 0.0800001 1 14 10 54 52 55 56 57 58 59 60 61 62 
16 -0.007895099999999999 0.0061049 0.008999899999999998 -0.0061049 0.007895099999999999 0.0800001 1 4 11 75 66 76 72 77 73 78 74 79 80 81 
17 -0.00759515 0.00640485 0.01599985 -0.00640485 0.00759515 0.01700015 1 3 4 82 79 83 84 
18 -0.0074701 0.0065299 0.0101349 -0.0065299 0.0074701 0.0800001 1 5 10 85 83 86 87 88 89 90 91 92 93 
19 -0.03500010000000001 -0.03500010000000001 -0.0050001 0.03500010000000001 0.03500010000000001 0.0800001 1 1 9 94 95 96 4 97 66 35 98 99 
21 -0.0200001 -0.0200001 0.004999900000000002 0.0200001 0.0200001 0.0450001 1 2 13 99 10 103 72 41 11 104 73 42 12 105 74 43 
22 -0.007895099999999999 -0.007895099999999999 0.008999899999999998 -0.0061049 -0.0061049 0.0800001 1 7 11 106 97 107 103 108 104 109 105 110 111 112 
23 -0.00759515 -0.00759515 0.01599985 -0.00640485 -0.00640485 0.01700015 1 6 4 113 110 114 115 
24 -0.0074701 -0.0074701 0.0101349 -0.0065299 -0.0065299 0.0800001 1 8 10 116 114 117 118 119 120 121 122 123 124 
$EndEntities
$Nodes
392 209013 1 209013
0 3 0 1
1
0.007894999999999999 -0.007 0.08
0 5 0 1
2
0.007894999999999999 -0.007 0.04199026118104134
0 10 0 1
3
0.007894999999999999 -0.007 0.035
0 11 0 1
4
0.007894999999999999 -0.007 0.01
0 12 0 1
5
0.006105 -0.007 0.01
0 13 0 1
6
0.007 -0.007 0.008999999999999999
0 14 0 1
7
0.007595 -0.007 0.08
0 15 0 1
8
0.007595 -0.007 0.04212647000989988
0 16 0 1
9
0.007595 -0.007 0.035
0 17 0 1
10
0.007595 -0.007 0.017
0 18 0 1
11
0.007595 -0.007 0.016
0 19 0 1
12
0.007595 -0.007 0.01
0 20 0 1
13
0.00747 -0.007 0.017
0 21 0 1
14
0.00747 -0.007 0.016
0 22 0 1
15
0.00747 -0.007 0.08
0 23 0 1
16
0.00747 -0.007 0.035
0 24 0 1
17
0.007135 -0.007 0.08
0 25 0 1
18
0.007135 -0.007 0.035
0 26 0 1
19
0.007135 -0.007 0.017
0 27 0 1
20
0.00747 -0.007 0.010135
0 28 0 1
21
0.007135 -0.007 0.016
0 29 0 1
22
0.007135 -0.007 0.010135
0 32 0 1
23
0.007894999999999999 0.007 0.08
0 34 0 1
24
0.007894999999999999 0.007 0.04199026118104134
0 39 0 1
25
0.007894999999999999 0.007 0.035
0 40 0 1
26
0.007894999999999999 0.007 0.01
0 41 0 1
27
0.006105 0.007 0.01
0 42 0 1
28
0.007 0.007 0.008999999999999999
0 43 0 1
29
0.007595 0.007 0.08
0 44 0 1
30
0.007595 0.007 0.04212647000989988
0 45 0 1
31
0.007595 0.007 0.035
0 46 0 1
32
0.007595 0.007 0.017
0 47 0 1
33
0.007595 0.007 0.016
0 48 0 1
34
0.007595 0.007 0.01
0 49 0 1
35
0.00747 0.007 0.017
0 50 0 1
36
0.00747 0.007 0.016
0 51 0 1
37
0.00747 0.007 0.010135
0 52 0 1
38
0.007135 0.007 0.010135
0 53 0 1
39
0.00747 0.007 0.035
0 54 0 1
40
0.007135 0.007 0.016
0 55 0 1
41
0.00747 0.007 0.08
0 56 0 1
42
0.007135 0.007 0.017
0 57 0 1
43
0.007135 0.007 0.08
0 58 0 1
44
0.007135 0.007 0.035
0 61 0 1
45
-0.006105 0.007 0.08
0 63 0 1
46
-0.006105 0.007 0.04271239608296969
0 68 0 1
47
-0.006105 0.007 0.035
0 69 0 1
48
-0.006105 0.007 0.01
0 70 0 1
49
-0.007894999999999999 0.007 0.01
0 71 0 1
50
-0.007 0.007 0.008999999999999999
0 72 0 1
51
-0.006405 0.007 0.08
0 73 0 1
52
-0.006405 0.007 0.04260613458428623
0 74 0 1
53
-0.006405 0.007 0.035
0 75 0 1
54
-0.006405 0.007 0.017
0 76 0 1
55
-0.006405 0.007 0.016
0 77 0 1
56
-0.006405 0.007 0.01
0 78 0 1
57
-0.00653 0.007 0.017
0 79 0 1
58
-0.00653 0.007 0.016
0 80 0 1
59
-0.00653 0.007 0.010135
0 81 0 1
60
-0.006865 0.007 0.010135
0 82 0 1
61
-0.00653 0.007 0.035
0 83 0 1
62
-0.006865 0.007 0.016
0 84 0 1
63
-0.00653 0.007 0.08
0 85 0 1
64
-0.006865 0.007 0.017
0 86 0 1
65
-0.006865 0.007 0.08
0 87 0 1
66
-0.006865 0.007 0.035
0 88 0 1
67
0.035 -8.572527594031473e-18 0.08
0 89 0 1
68
0.035 -8.572527594031473e-18 0.04
0 90 0 1
69
-0.006105 -0.007 0.08
0 91 0 1
70
0.035 -8.572527594031473e-18 -0.005
0 92 0 1
71
-0.006105 -0.007 0.04271239608296969
0 93 0 1
72
1.224646799147353e-18 -2.999519565323715e-34 0.045
0 94 0 1
73
1.224646799147353e-18 -2.999519565323715e-34 0.005000000000000001
0 97 0 1
74
-0.006105 -0.007 0.035
0 98 0 1
75
-0.006105 -0.007 0.01
0 99 0 1
76
-0.007894999999999999 -0.007 0.01
0 100 0 1
77
-0.007 -0.007 0.008999999999999999
0 101 0 1
78
-0.006405 -0.007 0.08
0 102 0 1
79
-0.006405 -0.007 0.04260613458428623
0 103 0 1
80
-0.006405 -0.007 0.035
0 104 0 1
81
-0.006405 -0.007 0.017
0 105 0 1
82
-0.006405 -0.007 0.016
0 106 0 1
83
-0.006405 -0.007 0.01
0 107 0 1
84
-0.00653 -0.007 0.017
0 108 0 1
85
-0.00653 -0.007 0.016
0 109 0 1
86
-0.00653 -0.007 0.010135
0 110 0 1
87
-0.006865 -0.007 0.010135
0 111 0 1
88
-0.00653 -0.007 0.035
0 112 0 1
89
-0.006865 -0.007 0.016
0 113 0 1
90
-0.00653 -0.007 0.08
0 114 0 1
91
-0.006865 -0.007 0.017
0 115 0 1
92
-0.006865 -0.007 0.08
0 116 0 1
93
-0.006865 -0.007 0.035
0 201 0 1
94
0.007 -0.003 0.01
0 202 0 1
95
0.007 -0.003 0.015
0 203 0 1
96
0.007 -0.003 0.02
0 204 0 1
97
0.007 -0.003 0.025
0 205 0 1
98
0.007 -0.003 0.03
0 206 0 1
99
0.007 -0.003 0.035
0 207 0 1
100
0.007 -0.003 0.04
0 208 0 1
101
0.007 -0.003 0.043
0 301 0 1
102
0.007 0.003 0.01
0 302 0 1
103
0.007 0.003 0.015
0 303 0 1
104
0.007 0.003 0.02
0 304 0 1
105
0.007 0.003 0.025
0 305 0 1
106
0.007 0.003 0.03
0 306 0 1
107
0.007 0.003 0.035
0 307 0 1
108
0.007 0.003 0.04
0 308 0 1
109
0.007 0.003 0.043
0 401 0 1
110
0 0 0.01
0 402 0 1
111
0 0 0.015
0 403 0 1
112
0 0 0.02
0 404 0 1
113
0 0 0.025
0 405 0 1
114
0 0 0.03
0 406 0 1
115
0 0 0.035
0 407 0 1
116
0 0 0.04
0 408 0 1
117
0 0 0.043
0 501 0 1
118
0 0 0.05
0 502 0 1
119
0 0 0.055
0 503 0 1
120
0 0 0.06
0 504 0 1
121
0 0 0.065
0 506 0 1
122
0 0 0.075
0 507 0 1
123
0 0 0.08
1 4 0 18
124
125
126
127
128
129
130
131
132
133
134
135
136
137
138
139
140
141
0.007846506431322068 -0.006709393975061808 0.08
0.007706280755909773 -0.006450279622142748 0.08
0.007489518601519573 -0.006250736001955037 0.08
0.007219709510991016 -0.0061323867619843 0.08
0.006926091485802264 -0.006108056878759031 0.08
0.006640482594935593 -0.006180382872643724 0.08
0.006393832993394962 -0.006341527099947546 0.08
0.006212870992670193 -0.006574027083231818 0.08
0.006117206633454564 -0.006852687841698742 0.08
0.006117206633454563 -0.007147312158301257 0.08
0.006212870992670193 -0.007425972916768182 0.08
0.006393832993394962 -0.007658472900052454 0.08
0.006640482594935594 -0.007819617127356277 0.08
0.006926091485802264 -0.007891943121240971 0.08
0.007219709510991018 -0.0078676132380157 0.08
0.007489518601519575 -0.007749263998044961 0.08
0.007706280755909775 -0.00754972037785725 0.08
0.007846506431322068 -0.007290606024938191 0.08
1 7 0 109
142
143
144
145
146
147
148
149
150
151
152
153
154
155
156
157
158
159
160
161
162
163
164
165
166
167
168
169
170
171
172
173
174
175
176
177
178
179
180
181
182
183
184
185
186
187
188
189
190
191
192
193
194
195
196
197
198
199
200
201
202
203
204
205
206
207
208
209
210
211
212
213
214
215
216
217
218
219
220
221
222
223
224
225
226
227
228
229
230
231
232
233
234
235
236
237
238
239
240
241
242
243
244
245
246
247
248
249
250
0.007894999999999999 -0.007 0.04238736760544057
0.007894999999999999 -0.007 0.04278343715976557
0.007894999999999999 -0.007 0.04317847237529385
0.007894999999999999 -0.007 0.04357247542183228
0.007894999999999999 -0.007 0.04396544950695677
0.007894999999999999 -0.007 0.04435739725297718
0.007894999999999999 -0.007 0.04474832129586045
0.007894999999999999 -0.007 0.04513822428533755
0.007894999999999999 -0.007 0.04552710888501155
0.007894999999999999 -0.007 0.0459149777724669
0.007894999999999999 -0.007 0.04630183363937973
0.007894999999999999 -0.007 0.04668767919162944
0.007894999999999999 -0.007 0.04707251676654382
0.007894999999999999 -0.007 0.04745634911437364
0.007894999999999999 -0.007 0.04783917922028683
0.007894999999999999 -0.007 0.04822100918238858
0.007894999999999999 -0.007 0.04860184196901617
0.007894999999999999 -0.007 0.04898168001163777
0.007894999999999999 -0.007 0.04936052612193023
0.007894999999999999 -0.007 0.04973838243438977
0.007894999999999999 -0.007 0.05011525210177385
0.007894999999999999 -0.007 0.05049113750264045
0.007894999999999999 -0.007 0.05086604079925738
0.007894999999999999 -0.007 0.05123996500228196
0.007894999999999999 -0.007 0.05161291261367755
0.007894999999999999 -0.007 0.05198488614844961
0.007894999999999999 -0.007 0.05235588813474801
0.007894999999999999 -0.007 0.05272592111397033
0.007894999999999999 -0.007 0.05309498764086623
0.007894999999999999 -0.007 0.05346309028364301
0.007894999999999999 -0.007 0.05383023149776617
0.007894999999999999 -0.007 0.05419641346642778
0.007894999999999999 -0.007 0.0545616392066194
0.007894999999999999 -0.007 0.05492591130320354
0.007894999999999999 -0.007 0.05528923141500101
0.007894999999999999 -0.007 0.05565160307482166
0.007894999999999999 -0.007 0.05601302784778316
0.007894999999999999 -0.007 0.0563735091201983
0.007894999999999999 -0.007 0.05673304830910035
0.007894999999999999 -0.007 0.05709164870418708
0.007894999999999999 -0.007 0.05744931268087371
0.007894999999999999 -0.007 0.0578060421562078
0.007894999999999999 -0.007 0.05816183990717884
0.007894999999999999 -0.007 0.05851670843411952
0.007894999999999999 -0.007 0.05887065011866027
0.007894999999999999 -0.007 0.05922366735485884
0.007894999999999999 -0.007 0.0595757625492979
0.007894999999999999 -0.007 0.05992693840763764
0.007894999999999999 -0.007 0.06027719670823359
0.007894999999999999 -0.007 0.06062654023070869
0.007894999999999999 -0.007 0.06097497132099471
0.007894999999999999 -0.007 0.06132249231526092
0.007894999999999999 -0.007 0.0616691056360852
0.007894999999999999 -0.007 0.06201481369947692
0.007894999999999999 -0.007 0.06235961879583832
0.007894999999999999 -0.007 0.06270352326643605
0.007894999999999999 -0.007 0.06304652952863028
0.007894999999999999 -0.007 0.0633886398889049
0.007894999999999999 -0.007 0.06372985665447789
0.007894999999999999 -0.007 0.06407018224425823
0.007894999999999999 -0.007 0.06440961901644343
0.007894999999999999 -0.007 0.06474816909373565
0.007894999999999999 -0.007 0.06508583501996421
0.007894999999999999 -0.007 0.06542261898721063
0.007894999999999999 -0.007 0.06575852326386616
0.007894999999999999 -0.007 0.0660935502290388
0.007894999999999999 -0.007 0.0664277021547022
0.007894999999999999 -0.007 0.06676098132472652
0.007894999999999999 -0.007 0.06709339003497208
0.007894999999999999 -0.007 0.06742493051664433
0.007894999999999999 -0.007 0.06775560499361433
0.007894999999999999 -0.007 0.06808541590632369
0.007894999999999999 -0.007 0.0684143652636353
0.007894999999999999 -0.007 0.06874245555776273
0.007894999999999999 -0.007 0.06906968887650755
0.007894999999999999 -0.007 0.06939606746799157
0.007894999999999999 -0.007 0.06972159362425001
0.007894999999999999 -0.007 0.07004626955679555
0.007894999999999999 -0.007 0.07037009748872777
0.007894999999999999 -0.007 0.07069307965482445
0.007894999999999999 -0.007 0.07101521814989359
0.007894999999999999 -0.007 0.07133651527122514
0.007894999999999999 -0.007 0.07165697329476625
0.007894999999999999 -0.007 0.07197659419395031
0.007894999999999999 -0.007 0.07229538036134985
0.007894999999999999 -0.007 0.0726133339530966
0.007894999999999999 -0.007 0.07293045697108998
0.007894999999999999 -0.007 0.07324675173662977
0.007894999999999999 -0.007 0.07356222039774077
0.007894999999999999 -0.007 0.07387686511309882
0.007894999999999999 -0.007 0.07419068803673731
0.007894999999999999 -0.007 0.07450369118734942
0.007894999999999999 -0.007 0.07481587687195558
0.007894999999999999 -0.007 0.07512724722461554
0.007894999999999999 -0.007 0.07543780421377672
0.007894999999999999 -0.007 0.07574755013572068
0.007894999999999999 -0.007 0.07605648707887261
0.007894999999999999 -0.007 0.076364617009269
0.007894999999999999 -0.007 0.07667194217921777
0.007894999999999999 -0.007 0.07697846466844319
0.007894999999999999 -0.007 0.07728418656755162
0.007894999999999999 -0.007 0.07758910997811735
0.007894999999999999 -0.007 0.07789323699149509
0.007894999999999999 -0.007 0.07819656954176113
0.007894999999999999 -0.007 0.07849910991002107
0.007894999999999999 -0.007 0.07880086007668874
0.007894999999999999 -0.007 0.07910182210439605
0.007894999999999999 -0.007 0.07940199802454198
0.007894999999999999 -0.007 0.07970138999039825
1 8 0 15
251
252
253
254
255
256
257
258
259
260
261
262
263
264
265
0.007830648033719774 -0.006666760064999229 0.0421532872139605
0.007654262937843635 -0.006389291486261143 0.04233750883296919
0.00738974092897384 -0.006194315711485219 0.04252204846110722
0.007062537770585263 -0.006107187570388969 0.04268679790708109
0.006709675932133103 -0.006153396697836851 0.04280774999442795
0.006390783565888547 -0.006344347436711016 0.04285797133900296
0.006176330081904343 -0.006649867154336997 0.04282223933227845
0.006105001899561013 -0.007001797203497608 0.04271168502502272
0.006170722622825954 -0.007336636345876823 0.04255266217246257
0.006348847604578526 -0.007614024079338297 0.04237005388868077
0.006613785507975355 -0.00780738055348091 0.04218437224094678
0.006939596801124817 -0.007892959380156446 0.04201596865867155
0.007290761379902571 -0.007846453086459097 0.04189017380947168
0.007609216717197465 -0.007655652337816327 0.04183718528987751
0.007823556292183544 -0.007350398802966112 0.04187494018916248
1 15 0 20
266
267
268
269
270
271
272
273
274
275
276
277
278
279
280
281
282
283
284
285
0.007894999999999999 -0.007 0.03528925865778151
0.007894999999999999 -0.007 0.03558250713481328
0.007894999999999999 -0.007 0.03587980048723825
0.007894999999999999 -0.007 0.03618119450891662
0.007894999999999999 -0.007 0.03648674586133487
0.007894999999999999 -0.007 0.03679651175563907
0.007894999999999999 -0.007 0.03711055038316963
0.007894999999999999 -0.007 0.03742892067568603
0.007894999999999999 -0.007 0.03775168235733869
0.007894999999999999 -0.007 0.03807889601968145
0.007894999999999999 -0.007 0.03841062313135375
0.007894999999999999 -0.007 0.03874692585669433
0.007894999999999999 -0.007 0.03908786735594884
0.007894999999999999 -0.007 0.03943351155377984
0.007894999999999999 -0.007 0.03978392343962936
0.007894999999999999 -0.007 0.04013916865529583
0.007894999999999999 -0.007 0.04049931390270543
0.007894999999999999 -0.007 0.04086442679300125
0.007894999999999999 -0.007 0.04123457586281393
0.007894999999999999 -0.007 0.04160983052801413
1 16 0 18
286
287
288
289
290
291
292
293
294
295
296
297
298
299
300
301
302
303
0.007846506431322068 -0.006709393975061808 0.035
0.007706280755909773 -0.006450279622142748 0.035
0.007489518601519573 -0.006250736001955037 0.035
0.007219709510991016 -0.0061323867619843 0.035
0.006926091485802264 -0.006108056878759031 0.035
0.006640482594935593 -0.006180382872643724 0.035
0.006393832993394962 -0.006341527099947546 0.035
0.006212870992670193 -0.006574027083231818 0.035
0.006117206633454564 -0.006852687841698742 0.035
0.006117206633454563 -0.007147312158301257 0.035
0.006212870992670193 -0.007425972916768182 0.035
0.006393832993394962 -0.007658472900052454 0.035
0.006640482594935594 -0.007819617127356277 0.035
0.006926091485802264 -0.007891943121240971 0.035
0.007219709510991018 -0.0078676132380157 0.035
0.007489518601519575 -0.007749263998044961 0.035
0.007706280755909775 -0.00754972037785725 0.035
0.007846506431322068 -0.007290606024938191 0.035
1 17 0 83
304
305
306
307
308
309
310
311
312
313
314
315
316
317
318
319
320
321
322
323
324
325
326
327
328
329
330
331
332
333
334
335
336
337
338
339
340
341
342
343
344
345
346
347
348
349
350
351
352
353
354
355
356
357
358
359
360
361
362
363
364
365
366
367
368
369
370
371
372
373
374
375
376
377
378
379
380
381
382
383
384
385
386
0.007894999999999999 -0.007 0.01029761904761905
0.007894999999999999 -0.007 0.0105952380952381
0.007894999999999999 -0.007 0.01089285714285715
0.007894999999999999 -0.007 0.01119047619047619
0.007894999999999999 -0.007 0.01148809523809524
0.007894999999999999 -0.007 0.01178571428571429
0.007894999999999999 -0.007 0.01208333333333334
0.007894999999999999 -0.007 0.01238095238095239
0.007894999999999999 -0.007 0.01267857142857143
0.007894999999999999 -0.007 0.01297619047619048
0.007894999999999999 -0.007 0.01327380952380953
0.007894999999999999 -0.007 0.01357142857142858
0.007894999999999999 -0.007 0.01386904761904763
0.007894999999999999 -0.007 0.01416666666666667
0.007894999999999999 -0.007 0.01446428571428572
0.007894999999999999 -0.007 0.01476190476190477
0.007894999999999999 -0.007 0.01505952380952382
0.007894999999999999 -0.007 0.01535714285714287
0.007894999999999999 -0.007 0.01565476190476191
0.007894999999999999 -0.007 0.01595238095238096
0.007894999999999999 -0.007 0.01625000000000001
0.007894999999999999 -0.007 0.01654761904761906
0.007894999999999999 -0.007 0.01684523809523811
0.007894999999999999 -0.007 0.01714285714285715
0.007894999999999999 -0.007 0.0174404761904762
0.007894999999999999 -0.007 0.01773809523809525
0.007894999999999999 -0.007 0.0180357142857143
0.007894999999999999 -0.007 0.01833333333333335
0.007894999999999999 -0.007 0.01863095238095239
0.007894999999999999 -0.007 0.01892857142857144
0.007894999999999999 -0.007 0.01922619047619049
0.007894999999999999 -0.007 0.01952380952380954
0.007894999999999999 -0.007 0.01982142857142859
0.007894999999999999 -0.007 0.02011904761904763
0.007894999999999999 -0.007 0.02041666666666668
0.007894999999999999 -0.007 0.02071428571428573
0.007894999999999999 -0.007 0.02101190476190478
0.007894999999999999 -0.007 0.02130952380952383
0.007894999999999999 -0.007 0.02160714285714287
0.007894999999999999 -0.007 0.02190476190476192
0.007894999999999999 -0.007 0.02220238095238097
0.007894999999999999 -0.007 0.02250000000000002
0.007894999999999999 -0.007 0.02279761904761907
0.007894999999999999 -0.007 0.02309523809523811
0.007894999999999999 -0.007 0.02339285714285716
0.007894999999999999 -0.007 0.02369047619047621
0.007894999999999999 -0.007 0.02398809523809526
0.007894999999999999 -0.007 0.02428571428571431
0.007894999999999999 -0.007 0.02458333333333336
0.007894999999999999 -0.007 0.02488095238095241
0.007894999999999999 -0.007 0.02517857142857145
0.007894999999999999 -0.007 0.0254761904761905
0.007894999999999999 -0.007 0.02577380952380955
0.007894999999999999 -0.007 0.02607142857142859
0.007894999999999999 -0.007 0.02636904761904765
0.007894999999999999 -0.007 0.02666666666666669
0.007894999999999999 -0.007 0.02696428571428574
0.007894999999999999 -0.007 0.02726190476190479
0.007894999999999999 -0.007 0.02755952380952383
0.007894999999999999 -0.007 0.02785714285714289
0.007894999999999999 -0.007 0.02815476190476193
0.007894999999999999 -0.007 0.02845238095238098
0.007894999999999999 -0.007 0.02875000000000003
0.007894999999999999 -0.007 0.02904761904761907
0.007894999999999999 -0.007 0.02934523809523812
0.007894999999999999 -0.007 0.02964285714285717
0.007894999999999999 -0.007 0.02994047619047622
0.007894999999999999 -0.007 0.03023809523809526
0.007894999999999999 -0.007 0.0305357142857143
0.007894999999999999 -0.007 0.03083333333333335
0.007894999999999999 -0.007 0.0311309523809524
0.007894999999999999 -0.007 0.03142857142857144
0.007894999999999999 -0.007 0.03172619047619049
0.007894999999999999 -0.007 0.03202380952380953
0.007894999999999999 -0.007 0.03232142857142858
0.007894999999999999 -0.007 0.03261904761904763
0.007894999999999999 -0.007 0.03291666666666668
0.007894999999999999 -0.007 0.03321428571428572
0.007894999999999999 -0.007 0.03351190476190477
0.007894999999999999 -0.007 0.03380952380952382
0.007894999999999999 -0.007 0.03410714285714286
0.007894999999999999 -0.007 0.03440476190476191
0.007894999999999999 -0.007 0.03470238095238096
1 18 0 9
387
388
389
390
391
392
393
394
395
0.006148804417915838 -0.007276570209965578 0.01
0.006275929790034422 -0.007526067800801763 0.01
0.006473932199198236 -0.007724070209965577 0.01
0.00672342979003442 -0.007851195582084162 0.01
0.006999999999999999 -0.007894999999999999 0.01
0.007276570209965577 -0.007851195582084162 0.01
0.007526067800801764 -0.007724070209965577 0.01
0.007724070209965579 -0.007526067800801762 0.01
0.007851195582084164 -0.007276570209965577 0.01
1 19 0 9
396
397
398
399
400
401
402
403
404
0.007851195582084162 -0.006723429790034423 0.01
0.007724070209965578 -0.006473932199198237 0.01
0.007526067800801763 -0.006275929790034422 0.01
0.007276570209965578 -0.006148804417915838 0.01
0.007 -0.006105 0.01
0.006723429790034422 -0.006148804417915838 0.01
0.006473932199198236 -0.006275929790034423 0.01
0.006275929790034421 -0.006473932199198238 0.01
0.006148804417915837 -0.006723429790034424 0.01
1 20 0 4
405
406
407
408
0.006284 -0.007 0.0098
0.006463000000000001 -0.007 0.009599999999999999
0.006642 -0.007 0.009399999999999999
0.006821 -0.007 0.0092
1 22 0 14
409
410
411
412
413
414
415
416
417
418
419
420
421
422
0.007543559547297348 -0.006757991697369899 0.08
0.007398132710783521 -0.006557828828840951 0.08
0.007183865111653095 -0.006434121372804384 0.08
0.006937805564355748 -0.006408259472255877 0.08
0.006702500000000002 -0.006484714884748258 0.08
0.006518634888346908 -0.006650267774885977 0.08
0.006418002177563386 -0.006876292543963432 0.08
0.006418002177563385 -0.007123707456036564 0.08
0.006518634888346904 -0.00734973222511402 0.08
0.006702499999999998 -0.00751528511525174 0.08
0.006937805564355744 -0.007591740527744122 0.08
0.007183865111653092 -0.007565878627195617 0.08
0.00739813271078352 -0.007442171171159051 0.08
0.007543559547297347 -0.007242008302630102 0.08
1 23 0 151
423
424
425
426
427
428
429
430
431
432
433
434
435
436
437
438
439
440
441
442
443
444
445
446
447
448
449
450
451
452
453
454
455
456
457
458
459
460
461
462
463
464
465
466
467
468
469
470
471
472
473
474
475
476
477
478
479
480
481
482
483
484
485
486
487
488
489
490
491
492
493
494
495
496
497
498
499
500
501
502
503
504
505
506
507
508
509
510
511
512
513
514
515
516
517
518
519
520
521
522
523
524
525
526
527
528
529
530
531
532
533
534
535
536
537
538
539
540
541
542
543
544
545
546
547
548
549
550
551
552
553
554
555
556
557
558
559
560
561
562
563
564
565
566
567
568
569
570
571
572
573
0.007595 -0.007 0.04237563797036106
0.007595 -0.007 0.04262480593082225
0.007595 -0.007 0.04287397389128343
0.007595 -0.007 0.04312314185174462
0.007595 -0.007 0.0433723098122058
0.007595 -0.007 0.04362147777266698
0.007595 -0.007 0.04387064573312817
0.007595 -0.007 0.04411981369358935
0.007595 -0.007 0.04436898165405054
0.007595 -0.007 0.04461814961451173
0.007595 -0.007 0.04486731757497291
0.007595 -0.007 0.0451164855354341
0.007595 -0.007 0.04536565349589528
0.007595 -0.007 0.04561482145635647
0.007595 -0.007 0.04586398941681765
0.007595 -0.007 0.04611315737727884
0.007595 -0.007 0.04636232533774002
0.007595 -0.007 0.0466114932982012
0.007595 -0.007 0.04686066125866239
0.007595 -0.007 0.04710982921912357
0.007595 -0.007 0.04735899717958476
0.007595 -0.007 0.04760816514004594
0.007595 -0.007 0.04785733310050713
0.007595 -0.007 0.04810650106096831
0.007595 -0.007 0.04835566902142949
0.007595 -0.007 0.04860483698189068
0.007595 -0.007 0.04885400494235186
0.007595 -0.007 0.04910317290281305
0.007595 -0.007 0.04935234086327423
0.007595 -0.007 0.04960150882373542
0.007595 -0.007 0.0498506767841966
0.007595 -0.007 0.05009984474465778
0.007595 -0.007 0.05034901270511897
0.007595 -0.007 0.05059818066558015
0.007595 -0.007 0.05084734862604134
0.007595 -0.007 0.05109651658650252
0.007595 -0.007 0.05134568454696371
0.007595 -0.007 0.05159485250742489
0.007595 -0.007 0.05184402046788608
0.007595 -0.007 0.05209318842834727
0.007595 -0.007 0.05234235638880845
0.007595 -0.007 0.05259152434926963
0.007595 -0.007 0.05284069230973082
0.007595 -0.007 0.05308986027019201
0.007595 -0.007 0.05333902823065319
0.007595 -0.007 0.05358819619111438
0.007595 -0.007 0.05383736415157556
0.007595 -0.007 0.05408653211203675
0.007595 -0.007 0.05433570007249793
0.007595 -0.007 0.05458486803295912
0.007595 -0.007 0.0548340359934203
0.007595 -0.007 0.05508320395388148
0.007595 -0.007 0.05533237191434268
0.007595 -0.007 0.05558153987480385
0.007595 -0.007 0.05583070783526504
0.007595 -0.007 0.05607987579572622
0.007595 -0.007 0.05632904375618741
0.007595 -0.007 0.0565782117166486
0.007595 -0.007 0.05682737967710978
0.007595 -0.007 0.05707654763757097
0.007595 -0.007 0.05732571559803215
0.007595 -0.007 0.05757488355849334
0.007595 -0.007 0.05782405151895452
0.007595 -0.007 0.05807321947941571
0.007595 -0.007 0.05832238743987689
0.007595 -0.007 0.05857155540033808
0.007595 -0.007 0.05882072336079926
0.007595 -0.007 0.05906989132126045
0.007595 -0.007 0.05931905928172164
0.007595 -0.007 0.05956822724218282
0.007595 -0.007 0.05981739520264401
0.007595 -0.007 0.06006656316310519
0.007595 -0.007 0.06031573112356638
0.007595 -0.007 0.06056489908402756
0.007595 -0.007 0.06081406704448875
0.007595 -0.007 0.06106323500494993
0.007595 -0.007 0.06131240296541111
0.007595 -0.007 0.0615615709258723
0.007595 -0.007 0.06181073888633348
0.007595 -0.007 0.06205990684679467
0.007595 -0.007 0.06230907480725585
0.007595 -0.007 0.06255824276771704
0.007595 -0.007 0.06280741072817822
0.007595 -0.007 0.06305657868863941
0.007595 -0.007 0.0633057466491006
0.007595 -0.007 0.06355491460956178
0.007595 -0.007 0.06380408257002296
0.007595 -0.007 0.06405325053048415
0.007595 -0.007 0.06430241849094534
0.007595 -0.007 0.06455158645140652
0.007595 -0.007 0.06480075441186771
0.007595 -0.007 0.06504992237232889
0.007595 -0.007 0.06529909033279008
0.007595 -0.007 0.06554825829325125
0.007595 -0.007 0.06579742625371245
0.007595 -0.007 0.06604659421417364
0.007595 -0.007 0.06629576217463481
0.007595 -0.007 0.06654493013509599
0.007595 -0.007 0.0667940980955572
0.007595 -0.007 0.06704326605601837
0.007595 -0.007 0.06729243401647955
0.007595 -0.007 0.06754160197694074
0.007595 -0.007 0.06779076993740193
0.007595 -0.007 0.06803993789786311
0.007595 -0.007 0.06828910585832429
0.007595 -0.007 0.06853827381878548
0.007595 -0.007 0.06878744177924667
0.007595 -0.007 0.06903660973970785
0.007595 -0.007 0.06928577770016904
0.007595 -0.007 0.06953494566063023
0.007595 -0.007 0.06978411362109141
0.007595 -0.007 0.07003328158155259
0.007595 -0.007 0.07028244954201378
0.007595 -0.007 0.07053161750247497
0.007595 -0.007 0.07078078546293615
0.007595 -0.007 0.07102995342339734
0.007595 -0.007 0.07127912138385852
0.007595 -0.007 0.07152828934431971
0.007595 -0.007 0.07177745730478088
0.007595 -0.007 0.07202662526524208
0.007595 -0.007 0.07227579322570327
0.007595 -0.007 0.07252496118616444
0.007595 -0.007 0.07277412914662562
0.007595 -0.007 0.07302329710708683
0.007595 -0.007 0.073272465067548
0.007595 -0.007 0.07352163302800918
0.007595 -0.007 0.07377080098847037
0.007595 -0.007 0.07401996894893156
0.007595 -0.007 0.07426913690939274
0.007595 -0.007 0.07451830486985392
0.007595 -0.007 0.07476747283031511
0.007595 -0.007 0.0750166407907763
0.007595 -0.007 0.07526580875123748
0.007595 -0.007 0.07551497671169866
0.007595 -0.007 0.07576414467215986
0.007595 -0.007 0.07601331263262104
0.007595 -0.007 0.07626248059308222
0.007595 -0.007 0.07651164855354342
0.007595 -0.007 0.0767608165140046
0.007595 -0.007 0.07700998447446578
0.007595 -0.007 0.07725915243492697
0.007595 -0.007 0.07750832039538816
0.007595 -0.007 0.07775748835584934
0.007595 -0.007 0.07800665631631051
0.007595 -0.007 0.0782558242767717
0.007595 -0.007 0.0785049922372329
0.007595 -0.007 0.07875416019769407
0.007595 -0.007 0.07900332815815526
0.007595 -0.007 0.07925249611861644
0.007595 -0.007 0.07950166407907763
0.007595 -0.007 0.07975083203953881
1 24 0 16
574
575
576
577
578
579
580
581
582
583
584
585
586
587
588
589
0.007556881314842657 -0.006790457168747899 0.04222739784421654
0.00745187234472193 -0.006612912975569195 0.0423418274779882
0.007293430089283731 -0.006482386435699948 0.04245807961200571
0.007095270649616853 -0.006412676802701628 0.04256515616432079
0.006875790066433603 -0.006418109192998116 0.04265025172916867
0.006664300925684572 -0.006508745329920787 0.04269811643831476
0.0065004023959207 -0.006676847939958227 0.04269645355140417
0.006415259660809915 -0.006889982937076098 0.04264575244552662
0.006415038149213658 -0.007108833209371583 0.04255880908240055
0.00648907044140712 -0.007304919599134984 0.04245079121058311
0.00662301468367148 -0.007460333680538232 0.0423343329393801
0.006803093748454264 -0.007561473881674188 0.04222039569354349
0.007014055003190026 -0.007594833955075961 0.04212079231909803
0.007233432384253805 -0.0075472972943765 0.04205038883112592
0.007426053979432077 -0.007415334835831905 0.04202546714503354
0.007552931816978324 -0.007219752335999714 0.04205369162350527
1 25 0 28
590
591
592
593
594
595
596
597
598
599
600
601
602
603
604
605
606
607
608
609
610
611
612
613
614
615
616
617
0.007595 -0.007 0.03524574034516897
0.007595 -0.007 0.03549148069033792
0.007595 -0.007 0.03573722103550689
0.007595 -0.007 0.03598296138067585
0.007595 -0.007 0.03622870172584481
0.007595 -0.007 0.03647444207101377
0.007595 -0.007 0.03672018241618273
0.007595 -0.007 0.0369659227613517
0.007595 -0.007 0.03721166310652066
0.007595 -0.007 0.03745740345168962
0.007595 -0.007 0.03770314379685858
0.007595 -0.007 0.03794888414202754
0.007595 -0.007 0.03819462448719651
0.007595 -0.007 0.03844036483236547
0.007595 -0.007 0.03868610517753443
0.007595 -0.007 0.03893184552270339
0.007595 -0.007 0.03917758586787235
0.007595 -0.007 0.03942332621304132
0.007595 -0.007 0.03966906655821027
0.007595 -0.007 0.03991480690337924
0.007595 -0.007 0.04016054724854819
0.007595 -0.007 0.04040628759371716
0.007595 -0.007 0.04065202793888611
0.007595 -0.007 0.04089776828405508
0.007595 -0.007 0.04114350862922404
0.007595 -0.007 0.041389248974393
0.007595 -0.007 0.04163498931956196
0.007595 -0.007 0.04188072966473091
1 26 0 14
618
619
620
621
622
623
624
625
626
627
628
629
630
631
0.007543559547297348 -0.006757991697369899 0.035
0.007398132710783521 -0.006557828828840951 0.035
0.007183865111653095 -0.006434121372804384 0.035
0.006937805564355748 -0.006408259472255877 0.035
0.006702500000000002 -0.006484714884748258 0.035
0.006518634888346908 -0.006650267774885977 0.035
0.006418002177563386 -0.006876292543963432 0.035
0.006418002177563385 -0.007123707456036564 0.035
0.006518634888346904 -0.00734973222511402 0.035
0.006702499999999998 -0.00751528511525174 0.035
0.006937805564355744 -0.007591740527744122 0.035
0.007183865111653092 -0.007565878627195617 0.035
0.00739813271078352 -0.007442171171159051 0.035
0.007543559547297347 -0.007242008302630102 0.035
1 27 0 71
632
633
634
635
636
637
638
639
640
641
642
643
644
645
646
647
648
649
650
651
652
653
654
655
656
657
658
659
660
661
662
663
664
665
666
667
668
669
670
671
672
673
674
675
676
677
678
679
680
681
682
683
684
685
686
687
688
689
690
691
692
693
694
695
696
697
698
699
700
701
702
0.007595 -0.007 0.01725
0.007595 -0.007 0.0175
0.007595 -0.007 0.01775
0.007595 -0.007 0.018
0.007595 -0.007 0.01825
0.007595 -0.007 0.0185
0.007595 -0.007 0.01875
0.007595 -0.007 0.019
0.007595 -0.007 0.01925
0.007595 -0.007 0.0195
0.007595 -0.007 0.01975
0.007595 -0.007 0.02
0.007595 -0.007 0.02025
0.007595 -0.007 0.0205
0.007595 -0.007 0.02075
0.007595 -0.007 0.021
0.007595 -0.007 0.02125
0.007595 -0.007 0.02150000000000001
0.007595 -0.007 0.02175000000000001
0.007595 -0.007 0.02200000000000001
0.007595 -0.007 0.02225000000000001
0.007595 -0.007 0.02250000000000001
0.007595 -0.007 0.02275000000000001
0.007595 -0.007 0.02300000000000001
0.007595 -0.007 0.02325000000000001
0.007595 -0.007 0.02350000000000001
0.007595 -0.007 0.02375000000000001
0.007595 -0.007 0.02400000000000001
0.007595 -0.007 0.02425000000000001
0.007595 -0.007 0.02450000000000001
0.007595 -0.007 0.02475000000000001
0.007595 -0.007 0.02500000000000001
0.007595 -0.007 0.02525000000000001
0.007595 -0.007 0.02550000000000001
0.007595 -0.007 0.02575000000000001
0.007595 -0.007 0.02600000000000001
0.007595 -0.007 0.02625000000000001
0.007595 -0.007 0.02650000000000002
0.007595 -0.007 0.02675000000000002
0.007595 -0.007 0.02700000000000002
0.007595 -0.007 0.02725000000000002
0.007595 -0.007 0.02750000000000002
0.007595 -0.007 0.02775000000000002
0.007595 -0.007 0.02800000000000002
0.007595 -0.007 0.02825000000000002
0.007595 -0.007 0.02850000000000002
0.007595 -0.007 0.02875000000000002
0.007595 -0.007 0.02900000000000002
0.007595 -0.007 0.02925000000000002
0.007595 -0.007 0.02950000000000002
0.007595 -0.007 0.02975000000000002
0.007595 -0.007 0.03000000000000002
0.007595 -0.007 0.03025000000000002
0.007595 -0.007 0.03050000000000002
0.007595 -0.007 0.03075000000000002
0.007595 -0.007 0.03100000000000002
0.007595 -0.007 0.03125000000000002
0.007595 -0.007 0.03150000000000002
0.007595 -0.007 0.03175000000000002
0.007595 -0.007 0.03200000000000002
0.007595 -0.007 0.03225000000000002
0.007595 -0.007 0.03250000000000002
0.007595 -0.007 0.03275000000000003
0.007595 -0.007 0.03300000000000002
0.007595 -0.007 0.03325000000000002
0.007595 -0.007 0.03350000000000002
0.007595 -0.007 0.03375000000000002
0.007595 -0.007 0.03400000000000002
0.007595 -0.007 0.03425000000000001
0.007595 -0.007 0.0345
0.007595 -0.007 0.03475
1 28 0 14
703
704
705
706
707
708
709
710
711
712
713
714
715
716
0.007543559547297348 -0.006757991697369899 0.017
0.007398132710783521 -0.006557828828840951 0.017
0.007183865111653095 -0.006434121372804384 0.017
0.006937805564355748 -0.006408259472255877 0.017
0.006702500000000002 -0.006484714884748258 0.017
0.006518634888346908 -0.006650267774885977 0.017
0.006418002177563386 -0.006876292543963432 0.017
0.006418002177563385 -0.007123707456036564 0.017
0.006518634888346904 -0.00734973222511402 0.017
0.006702499999999998 -0.00751528511525174 0.017
0.006937805564355744 -0.007591740527744122 0.017
0.007183865111653092 -0.007565878627195617 0.017
0.00739813271078352 -0.007442171171159051 0.017
0.007543559547297347 -0.007242008302630102 0.017
1 29 0 3
717
718
719
0.007595 -0.007 0.01625
0.007595 -0.007 0.0165
0.007595 -0.007 0.01675
1 30 0 14
720
721
722
723
724
725
726
727
728
729
730
731
732
733
0.007543559547297348 -0.006757991697369899 0.016
0.007398132710783521 -0.006557828828840951 0.016
0.007183865111653095 -0.006434121372804384 0.016
0.006937805564355748 -0.006408259472255877 0.016
0.006702500000000002 -0.006484714884748258 0.016
0.006518634888346908 -0.006650267774885977 0.016
0.006418002177563386 -0.006876292543963432 0.016
0.006418002177563385 -0.007123707456036564 0.016
0.006518634888346904 -0.00734973222511402 0.016
0.006702499999999998 -0.00751528511525174 0.016
0.006937805564355744 -0.007591740527744122 0.016
0.007183865111653092 -0.007565878627195617 0.016
0.00739813271078352 -0.007442171171159051 0.016
0.007543559547297347 -0.007242008302630102 0.016
1 31 0 23
734
735
736
737
738
739
740
741
742
743
744
745
746
747
748
749
750
751
752
753
754
755
756
0.007595 -0.007 0.01025
0.007595 -0.007 0.0105
0.007595 -0.007 0.01075
0.007595 -0.007 0.011
0.007595 -0.007 0.01125
0.007595 -0.007 0.0115
0.007595 -0.007 0.01175
0.007595 -0.007 0.012
0.007595 -0.007 0.01225
0.007595 -0.007 0.0125
0.007595 -0.007 0.01275
0.007595 -0.007 0.013
0.007595 -0.007 0.01325
0.007595 -0.007 0.0135
0.007595 -0.007 0.01375
0.007595 -0.007 0.014
0.007595 -0.007 0.01425
0.007595 -0.007 0.0145
0.007595 -0.007 0.01475
0.007595 -0.007 0.015
0.007595 -0.007 0.01525
0.007595 -0.007 0.0155
0.007595 -0.007 0.01575
1 32 0 14
757
758
759
760
761
762
763
764
765
766
767
768
769
770
0.007543559547297348 -0.006757991697369899 0.01
0.007398132710783521 -0.006557828828840951 0.01
0.007183865111653095 -0.006434121372804384 0.01
0.006937805564355748 -0.006408259472255877 0.01
0.006702500000000002 -0.006484714884748258 0.01
0.006518634888346908 -0.006650267774885977 0.01
0.006418002177563386 -0.006876292543963432 0.01
0.006418002177563385 -0.007123707456036564 0.01
0.006518634888346904 -0.00734973222511402 0.01
0.006702499999999998 -0.00751528511525174 0.01
0.006937805564355744 -0.007591740527744122 0.01
0.007183865111653092 -0.007565878627195617 0.01
0.00739813271078352 -0.007442171171159051 0.01
0.007543559547297347 -0.007242008302630102 0.01
1 33 0 11
771
772
773
774
775
776
777
778
779
780
781
0.007407031939778686 -0.006765 0.017
0.007234999999999999 -0.006592968060221313 0.017
0.006999999999999999 -0.00653 0.017
0.006764999999999999 -0.006592968060221314 0.017
0.006592968060221313 -0.006765000000000001 0.017
0.00653 -0.007000000000000003 0.017
0.006592968060221316 -0.007235000000000004 0.017
0.006765000000000005 -0.007407031939778689 0.017
0.007000000000000004 -0.00747 0.017
0.007235000000000003 -0.007407031939778685 0.017
0.007407031939778687 -0.007234999999999999 0.017
1 34 0 3
782
783
784
0.00747 -0.007 0.01625
0.00747 -0.007 0.0165
0.00747 -0.007 0.01675
1 35 0 11
785
786
787
788
789
790
791
792
793
794
795
0.007407031939778686 -0.006765 0.016
0.007234999999999999 -0.006592968060221313 0.016
0.006999999999999999 -0.00653 0.016
0.006764999999999999 -0.006592968060221314 0.016
0.006592968060221313 -0.006765000000000001 0.016
0.00653 -0.007000000000000003 0.016
0.006592968060221316 -0.007235000000000004 0.016
0.006765000000000005 -0.007407031939778689 0.016
0.007000000000000004 -0.00747 0.016
0.007235000000000003 -0.007407031939778685 0.016
0.007407031939778687 -0.007234999999999999 0.016
1 36 0 11
796
797
798
799
800
801
802
803
804
805
806
0.007407031939778686 -0.006765 0.08
0.007234999999999999 -0.006592968060221313 0.08
0.006999999999999999 -0.00653 0.08
0.006764999999999999 -0.006592968060221314 0.08
0.006592968060221313 -0.006765000000000001 0.08
0.00653 -0.007000000000000003 0.08
0.006592968060221316 -0.007235000000000004 0.08
0.006765000000000005 -0.007407031939778689 0.08
0.007000000000000004 -0.00747 0.08
0.007235000000000003 -0.007407031939778685 0.08
0.007407031939778687 -0.007234999999999999 0.08
1 37 0 179
807
808
809
810
811
812
813
814
815
816
817
818
819
820
821
822
823
824
825
826
827
828
829
830
831
832
833
834
835
836
837
838
839
840
841
842
843
844
845
846
847
848
849
850
851
852
853
854
855
856
857
858
859
860
861
862
863
864
865
866
867
868
869
870
871
872
873
874
875
876
877
878
879
880
881
882
883
884
885
886
887
888
889
890
891
892
893
894
895
896
897
898
899
900
901
902
903
904
905
906
907
908
909
910
911
912
913
914
915
916
917
918
919
920
921
922
923
924
925
926
927
928
929
930
931
932
933
934
935
936
937
938
939
940
941
942
943
944
945
946
947
948
949
950
951
952
953
954
955
956
957
958
959
960
961
962
963
964
965
966
967
968
969
970
971
972
973
974
975
976
977
978
979
980
981
982
983
984
985
0.00747 -0.007 0.03525
0.00747 -0.007 0.0355
0.00747 -0.007 0.03575
0.00747 -0.007 0.036
0.00747 -0.007 0.03625
0.00747 -0.007 0.0365
0.00747 -0.007 0.03675
0.00747 -0.007 0.03700000000000001
0.00747 -0.007 0.03725000000000001
0.00747 -0.007 0.03750000000000001
0.00747 -0.007 0.03775000000000001
0.00747 -0.007 0.03800000000000001
0.00747 -0.007 0.03825000000000001
0.00747 -0.007 0.03850000000000001
0.00747 -0.007 0.03875000000000001
0.00747 -0.007 0.03900000000000001
0.00747 -0.007 0.03925000000000001
0.00747 -0.007 0.03950000000000001
0.00747 -0.007 0.03975000000000001
0.00747 -0.007 0.04000000000000001
0.00747 -0.007 0.04025000000000001
0.00747 -0.007 0.04050000000000001
0.00747 -0.007 0.04075000000000001
0.00747 -0.007 0.04100000000000001
0.00747 -0.007 0.04125000000000001
0.00747 -0.007 0.04150000000000001
0.00747 -0.007 0.04175000000000001
0.00747 -0.007 0.04200000000000001
0.00747 -0.007 0.04225000000000001
0.00747 -0.007 0.04250000000000001
0.00747 -0.007 0.04275000000000002
0.00747 -0.007 0.04300000000000002
0.00747 -0.007 0.04325000000000001
0.00747 -0.007 0.04350000000000001
0.00747 -0.007 0.04375000000000001
0.00747 -0.007 0.04400000000000001
0.00747 -0.007 0.04425000000000001
0.00747 -0.007 0.04450000000000001
0.00747 -0.007 0.04475000000000001
0.00747 -0.007 0.04500000000000001
0.00747 -0.007 0.04525000000000001
0.00747 -0.007 0.04550000000000001
0.00747 -0.007 0.04575000000000001
0.00747 -0.007 0.04600000000000001
0.00747 -0.007 0.04625000000000001
0.00747 -0.007 0.04650000000000001
0.00747 -0.007 0.04675000000000001
0.00747 -0.007 0.04700000000000001
0.00747 -0.007 0.04725000000000001
0.00747 -0.007 0.04750000000000001
0.00747 -0.007 0.04775000000000001
0.00747 -0.007 0.04800000000000001
0.00747 -0.007 0.04825000000000002
0.00747 -0.007 0.04850000000000002
0.00747 -0.007 0.04875000000000002
0.00747 -0.007 0.04900000000000002
0.00747 -0.007 0.04925000000000002
0.00747 -0.007 0.04950000000000001
0.00747 -0.007 0.04975000000000001
0.00747 -0.007 0.05000000000000001
0.00747 -0.007 0.05025000000000001
0.00747 -0.007 0.05050000000000001
0.00747 -0.007 0.05075000000000001
0.00747 -0.007 0.05100000000000001
0.00747 -0.007 0.05125000000000001
0.00747 -0.007 0.05150000000000001
0.00747 -0.007 0.05175000000000001
0.00747 -0.007 0.05200000000000001
0.00747 -0.007 0.05225000000000001
0.00747 -0.007 0.05250000000000001
0.00747 -0.007 0.05275000000000001
0.00747 -0.007 0.05300000000000001
0.00747 -0.007 0.05325000000000001
0.00747 -0.007 0.05350000000000001
0.00747 -0.007 0.05375000000000001
0.00747 -0.007 0.05400000000000001
0.00747 -0.007 0.05425000000000001
0.00747 -0.007 0.05450000000000001
0.00747 -0.007 0.05475000000000001
0.00747 -0.007 0.05500000000000001
0.00747 -0.007 0.05525000000000001
0.00747 -0.007 0.05550000000000001
0.00747 -0.007 0.05575000000000001
0.00747 -0.007 0.05600000000000001
0.00747 -0.007 0.05625000000000001
0.00747 -0.007 0.05650000000000001
0.00747 -0.007 0.05675000000000001
0.00747 -0.007 0.05700000000000001
0.00747 -0.007 0.05725000000000001
0.00747 -0.007 0.05750000000000001
0.00747 -0.007 0.05775000000000001
0.00747 -0.007 0.05800000000000001
0.00747 -0.007 0.05825000000000001
0.00747 -0.007 0.05850000000000001
0.00747 -0.007 0.05875000000000001
0.00747 -0.007 0.05900000000000001
0.00747 -0.007 0.05925000000000001
0.00747 -0.007 0.05950000000000001
0.00747 -0.007 0.05975000000000001
0.00747 -0.007 0.06000000000000001
0.00747 -0.007 0.06025000000000001
0.00747 -0.007 0.06050000000000001
0.00747 -0.007 0.06075000000000001
0.00747 -0.007 0.06100000000000001
0.00747 -0.007 0.06125000000000001
0.00747 -0.007 0.06150000000000001
0.00747 -0.007 0.06175000000000001
0.00747 -0.007 0.06200000000000001
0.00747 -0.007 0.06225000000000001
0.00747 -0.007 0.0625
0.00747 -0.007 0.06275
0.00747 -0.007 0.063
0.00747 -0.007 0.06325
0.00747 -0.007 0.0635
0.00747 -0.007 0.06375
0.00747 -0.007 0.064
0.00747 -0.007 0.06425
0.00747 -0.007 0.0645
0.00747 -0.007 0.06475
0.00747 -0.007 0.065
0.00747 -0.007 0.06525
0.00747 -0.007 0.0655
0.00747 -0.007 0.06575
0.00747 -0.007 0.066
0.00747 -0.007 0.06625
0.00747 -0.007 0.0665
0.00747 -0.007 0.06675
0.00747 -0.007 0.067
0.00747 -0.007 0.06725
0.00747 -0.007 0.0675
0.00747 -0.007 0.06775
0.00747 -0.007 0.068
0.00747 -0.007 0.06825000000000001
0.00747 -0.007 0.06850000000000001
0.00747 -0.007 0.06875000000000001
0.00747 -0.007 0.06900000000000001
0.00747 -0.007 0.06925000000000001
0.00747 -0.007 0.06950000000000001
0.00747 -0.007 0.06975000000000001
0.00747 -0.007 0.07000000000000001
0.00747 -0.007 0.07025000000000001
0.00747 -0.007 0.07050000000000001
0.00747 -0.007 0.07075000000000001
0.00747 -0.007 0.07100000000000001
0.00747 -0.007 0.07125000000000001
0.00747 -0.007 0.07150000000000001
0.00747 -0.007 0.07175000000000001
0.00747 -0.007 0.07200000000000001
0.00747 -0.007 0.07225000000000001
0.00747 -0.007 0.07250000000000001
0.00747 -0.007 0.07275000000000001
0.00747 -0.007 0.07300000000000001
0.00747 -0.007 0.07325000000000001
0.00747 -0.007 0.07350000000000001
0.00747 -0.007 0.07375000000000001
0.00747 -0.007 0.07400000000000001
0.00747 -0.007 0.07425000000000001
0.00747 -0.007 0.07450000000000001
0.00747 -0.007 0.07475000000000001
0.00747 -0.007 0.07500000000000001
0.00747 -0.007 0.07525000000000001
0.00747 -0.007 0.07550000000000001
0.00747 -0.007 0.07575
0.00747 -0.007 0.076
0.00747 -0.007 0.07625
0.00747 -0.007 0.0765
0.00747 -0.007 0.07675000000000001
0.00747 -0.007 0.07700000000000001
0.00747 -0.007 0.07725000000000001
0.00747 -0.007 0.07750000000000001
0.00747 -0.007 0.07775000000000001
0.00747 -0.007 0.07800000000000001
0.00747 -0.007 0.07825000000000001
0.00747 -0.007 0.07850000000000001
0.00747 -0.007 0.07875
0.00747 -0.007 0.079
0.00747 -0.007 0.07925
0.00747 -0.007 0.0795
0.00747 -0.007 0.07975
1 38 0 11
986
987
988
989
990
991
992
993
994
995
996
0.007407031939778686 -0.006765 0.035
0.007234999999999999 -0.006592968060221313 0.035
0.006999999999999999 -0.00653 0.035
0.006764999999999999 -0.006592968060221314 0.035
0.006592968060221313 -0.006765000000000001 0.035
0.00653 -0.007000000000000003 0.035
0.006592968060221316 -0.007235000000000004 0.035
0.006765000000000005 -0.007407031939778689 0.035
0.007000000000000004 -0.00747 0.035
0.007235000000000003 -0.007407031939778685 0.035
0.007407031939778687 -0.007234999999999999 0.035
1 39 0 3
997
998
999
0.006999999999999999 -0.006865 0.08
0.006865 -0.007 0.08
0.007 -0.007135 0.08
1 40 0 71
1000
1001
1002
1003
1004
1005
1006
1007
1008
1009
1010
1011
1012
1013
1014
1015
1016
1017
1018
1019
1020
1021
1022
1023
1024
1025
1026
1027
1028
1029
1030
1031
1032
1033
1034
1035
1036
1037
1038
1039
1040
1041
1042
1043
1044
1045
1046
1047
1048
1049
1050
1051
1052
1053
1054
1055
1056
1057
1058
1059
1060
1061
1062
1063
1064
1065
1066
1067
1068
1069
1070
0.00747 -0.007 0.01725
0.00747 -0.007 0.0175
0.00747 -0.007 0.01775
0.00747 -0.007 0.018
0.00747 -0.007 0.01825
0.00747 -0.007 0.0185
0.00747 -0.007 0.01875
0.00747 -0.007 0.019
0.00747 -0.007 0.01925
0.00747 -0.007 0.0195
0.00747 -0.007 0.01975
0.00747 -0.007 0.02
0.00747 -0.007 0.02025
0.00747 -0.007 0.0205
0.00747 -0.007 0.02075
0.00747 -0.007 0.021
0.00747 -0.007 0.02125
0.00747 -0.007 0.02150000000000001
0.00747 -0.007 0.02175000000000001
0.00747 -0.007 0.02200000000000001
0.00747 -0.007 0.02225000000000001
0.00747 -0.007 0.02250000000000001
0.00747 -0.007 0.02275000000000001
0.00747 -0.007 0.02300000000000001
0.00747 -0.007 0.02325000000000001
0.00747 -0.007 0.02350000000000001
0.00747 -0.007 0.02375000000000001
0.00747 -0.007 0.02400000000000001
0.00747 -0.007 0.02425000000000001
0.00747 -0.007 0.02450000000000001
0.00747 -0.007 0.02475000000000002
0.00747 -0.007 0.02500000000000001
0.00747 -0.007 0.02525000000000001
0.00747 -0.007 0.02550000000000001
0.00747 -0.007 0.02575000000000001
0.00747 -0.007 0.02600000000000002
0.00747 -0.007 0.02625000000000002
0.00747 -0.007 0.02650000000000002
0.00747 -0.007 0.02675000000000002
0.00747 -0.007 0.02700000000000002
0.00747 -0.007 0.02725000000000002
0.00747 -0.007 0.02750000000000002
0.00747 -0.007 0.02775000000000002
0.00747 -0.007 0.02800000000000002
0.00747 -0.007 0.02825000000000002
0.00747 -0.007 0.02850000000000002
0.00747 -0.007 0.02875000000000002
0.00747 -0.007 0.02900000000000002
0.00747 -0.007 0.02925000000000002
0.00747 -0.007 0.02950000000000002
0.00747 -0.007 0.02975000000000002
0.00747 -0.007 0.03000000000000002
0.00747 -0.007 0.03025000000000002
0.00747 -0.007 0.03050000000000002
0.00747 -0.007 0.03075000000000002
0.00747 -0.007 0.03100000000000002
0.00747 -0.007 0.03125000000000002
0.00747 -0.007 0.03150000000000002
0.00747 -0.007 0.03175000000000002
0.00747 -0.007 0.03200000000000002
0.00747 -0.007 0.03225000000000002
0.00747 -0.007 0.03250000000000002
0.00747 -0.007 0.03275000000000002
0.00747 -0.007 0.03300000000000002
0.00747 -0.007 0.03325000000000002
0.00747 -0.007 0.03350000000000002
0.00747 -0.007 0.03375000000000002
0.00747 -0.007 0.03400000000000002
0.00747 -0.007 0.03425000000000001
0.00747 -0.007 0.03450000000000001
0.00747 -0.007 0.03475
1 41 0 179
1071
1072
1073
1074
1075
1076
1077
1078
1079
1080
1081
1082
1083
1084
1085
1086
1087
1088
1089
1090
1091
1092
1093
1094
1095
1096
1097
1098
1099
1100
1101
1102
1103
1104
1105
1106
1107
1108
1109
1110
1111
1112
1113
1114
1115
1116
1117
1118
1119
1120
1121
1122
1123
1124
1125
1126
1127
1128
1129
1130
1131
1132
1133
1134
1135
1136
1137
1138
1139
1140
1141
1142
1143
1144
1145
1146
1147
1148
1149
1150
1151
1152
1153
1154
1155
1156
1157
1158
1159
1160
1161
1162
1163
1164
1165
1166
1167
1168
1169
1170
1171
1172
1173
1174
1175
1176
1177
1178
1179
1180
1181
1182
1183
1184
1185
1186
1187
1188
1189
1190
1191
1192
1193
1194
1195
1196
1197
1198
1199
1200
1201
1202
1203
1204
1205
1206
1207
1208
1209
1210
1211
1212
1213
1214
1215
1216
1217
1218
1219
1220
1221
1222
1223
1224
1225
1226
1227
1228
1229
1230
1231
1232
1233
1234
1235
1236
1237
1238
1239
1240
1241
1242
1243
1244
1245
1246
1247
1248
1249
0.007135 -0.007 0.03525
0.007135 -0.007 0.0355
0.007135 -0.007 0.03575
0.007135 -0.007 0.036
0.007135 -0.007 0.03625
0.007135 -0.007 0.0365
0.007135 -0.007 0.03675
0.007135 -0.007 0.03700000000000001
0.007135 -0.007 0.03725000000000001
0.007135 -0.007 0.03750000000000001
0.007135 -0.007 0.03775000000000001
0.007135 -0.007 0.03800000000000001
0.007135 -0.007 0.03825000000000001
0.007135 -0.007 0.03850000000000001
0.007135 -0.007 0.03875000000000001
0.007135 -0.007 0.03900000000000001
0.007135 -0.007 0.03925000000000001
0.007135 -0.007 0.03950000000000001
0.007135 -0.007 0.03975000000000001
0.007135 -0.007 0.04000000000000001
0.007135 -0.007 0.04025000000000001
0.007135 -0.007 0.04050000000000001
0.007135 -0.007 0.04075000000000001
0.007135 -0.007 0.04100000000000001
0.007135 -0.007 0.04125000000000001
0.007135 -0.007 0.04150000000000001
0.007135 -0.007 0.04175000000000001
0.007135 -0.007 0.04200000000000001
0.007135 -0.007 0.04225000000000001
0.007135 -0.007 0.04250000000000001
0.007135 -0.007 0.04275000000000002
0.007135 -0.007 0.04300000000000002
0.007135 -0.007 0.04325000000000001
0.007135 -0.007 0.04350000000000001
0.007135 -0.007 0.04375000000000001
0.007135 -0.007 0.04400000000000001
0.007135 -0.007 0.04425000000000001
0.007135 -0.007 0.04450000000000001
0.007135 -0.007 0.04475000000000001
0.007135 -0.007 0.04500000000000001
0.007135 -0.007 0.04525000000000001
0.007135 -0.007 0.04550000000000001
0.007135 -0.007 0.04575000000000001
0.007135 -0.007 0.04600000000000001
0.007135 -0.007 0.04625000000000001
0.007135 -0.007 0.04650000000000001
0.007135 -0.007 0.04675000000000001
0.007135 -0.007 0.04700000000000001
0.007135 -0.007 0.04725000000000001
0.007135 -0.007 0.04750000000000001
0.007135 -0.007 0.04775000000000001
0.007135 -0.007 0.04800000000000001
0.007135 -0.007 0.04825000000000002
0.007135 -0.007 0.04850000000000002
0.007135 -0.007 0.04875000000000002
0.007135 -0.007 0.04900000000000002
0.007135 -0.007 0.04925000000000002
0.007135 -0.007 0.04950000000000001
0.007135 -0.007 0.04975000000000001
0.007135 -0.007 0.05000000000000001
0.007135 -0.007 0.05025000000000001
0.007135 -0.007 0.05050000000000001
0.007135 -0.007 0.05075000000000001
0.007135 -0.007 0.05100000000000001
0.007135 -0.007 0.05125000000000001
0.007135 -0.007 0.05150000000000001
0.007135 -0.007 0.05175000000000001
0.007135 -0.007 0.05200000000000001
0.007135 -0.007 0.05225000000000001
0.007135 -0.007 0.05250000000000001
0.007135 -0.007 0.05275000000000001
0.007135 -0.007 0.05300000000000001
0.007135 -0.007 0.05325000000000001
0.007135 -0.007 0.05350000000000001
0.007135 -0.007 0.05375000000000001
0.007135 -0.007 0.05400000000000001
0.007135 -0.007 0.05425000000000001
0.007135 -0.007 0.05450000000000001
0.007135 -0.007 0.05475000000000001
0.007135 -0.007 0.05500000000000001
0.007135 -0.007 0.05525000000000001
0.007135 -0.007 0.05550000000000001
0.007135 -0.007 0.05575000000000001
0.007135 -0.007 0.05600000000000001
0.007135 -0.007 0.05625000000000001
0.007135 -0.007 0.05650000000000001
0.007135 -0.007 0.05675000000000001
0.007135 -0.007 0.05700000000000001
0.007135 -0.007 0.05725000000000001
0.007135 -0.007 0.05750000000000001
0.007135 -0.007 0.05775000000000001
0.007135 -0.007 0.05800000000000001
0.007135 -0.007 0.05825000000000001
0.007135 -0.007 0.05850000000000001
0.007135 -0.007 0.05875000000000001
0.007135 -0.007 0.05900000000000001
0.007135 -0.007 0.05925000000000001
0.007135 -0.007 0.05950000000000001
0.007135 -0.007 0.05975000000000001
0.007135 -0.007 0.06000000000000001
0.007135 -0.007 0.06025000000000001
0.007135 -0.007 0.06050000000000001
0.007135 -0.007 0.06075000000000001
0.007135 -0.007 0.06100000000000001
0.007135 -0.007 0.06125000000000001
0.007135 -0.007 0.06150000000000001
0.007135 -0.007 0.06175000000000001
0.007135 -0.007 0.06200000000000001
0.007135 -0.007 0.06225000000000001
0.007135 -0.007 0.0625
0.007135 -0.007 0.06275
0.007135 -0.007 0.063
0.007135 -0.007 0.06325
0.007135 -0.007 0.0635
0.007135 -0.007 0.06375
0.007135 -0.007 0.064
0.007135 -0.007 0.06425
0.007135 -0.007 0.0645
0.007135 -0.007 0.06475
0.007135 -0.007 0.065
0.007135 -0.007 0.06525
0.007135 -0.007 0.0655
0.007135 -0.007 0.06575
0.007135 -0.007 0.066
0.007135 -0.007 0.06625
0.007135 -0.007 0.0665
0.007135 -0.007 0.06675
0.007135 -0.007 0.067
0.007135 -0.007 0.06725
0.007135 -0.007 0.0675
0.007135 -0.007 0.06775
0.007135 -0.007 0.068
0.007135 -0.007 0.06825000000000001
0.007135 -0.007 0.06850000000000001
0.007135 -0.007 0.06875000000000001
0.007135 -0.007 0.06900000000000001
0.007135 -0.007 0.06925000000000001
0.007135 -0.007 0.06950000000000001
0.007135 -0.007 0.06975000000000001
0.007135 -0.007 0.07000000000000001
0.007135 -0.007 0.07025000000000001
0.007135 -0.007 0.07050000000000001
0.007135 -0.007 0.07075000000000001
0.007135 -0.007 0.07100000000000001
0.007135 -0.007 0.07125000000000001
0.007135 -0.007 0.07150000000000001
0.007135 -0.007 0.07175000000000001
0.007135 -0.007 0.07200000000000001
0.007135 -0.007 0.07225000000000001
0.007135 -0.007 0.07250000000000001
0.007135 -0.007 0.07275000000000001
0.007135 -0.007 0.07300000000000001
0.007135 -0.007 0.07325000000000001
0.007135 -0.007 0.07350000000000001
0.007135 -0.007 0.07375000000000001
0.007135 -0.007 0.07400000000000001
0.007135 -0.007 0.07425000000000001
0.007135 -0.007 0.07450000000000001
0.007135 -0.007 0.07475000000000001
0.007135 -0.007 0.07500000000000001
0.007135 -0.007 0.07525000000000001
0.007135 -0.007 0.07550000000000001
0.007135 -0.007 0.07575
0.007135 -0.007 0.076
0.007135 -0.007 0.07625
0.007135 -0.007 0.0765
0.007135 -0.007 0.07675000000000001
0.007135 -0.007 0.07700000000000001
0.007135 -0.007 0.07725000000000001
0.007135 -0.007 0.07750000000000001
0.007135 -0.007 0.07775000000000001
0.007135 -0.007 0.07800000000000001
0.007135 -0.007 0.07825000000000001
0.007135 -0.007 0.07850000000000001
0.007135 -0.007 0.07875
0.007135 -0.007 0.079
0.007135 -0.007 0.07925
0.007135 -0.007 0.0795
0.007135 -0.007 0.07975
1 42 0 3
1250
1251
1252
0.006999999999999999 -0.006865 0.035
0.006865 -0.007 0.035
0.007 -0.007135 0.035
1 43 0 71
1253
1254
1255
1256
1257
1258
1259
1260
1261
1262
1263
1264
1265
1266
1267
1268
1269
1270
1271
1272
1273
1274
1275
1276
1277
1278
1279
1280
1281
1282
1283
1284
1285
1286
1287
1288
1289
1290
1291
1292
1293
1294
1295
1296
1297
1298
1299
1300
1301
1302
1303
1304
1305
1306
1307
1308
1309
1310
1311
1312
1313
1314
1315
1316
1317
1318
1319
1320
1321
1322
1323
0.007135 -0.007 0.01725
0.007135 -0.007 0.0175
0.007135 -0.007 0.01775
0.007135 -0.007 0.018
0.007135 -0.007 0.01825
0.007135 -0.007 0.0185
0.007135 -0.007 0.01875
0.007135 -0.007 0.019
0.007135 -0.007 0.01925
0.007135 -0.007 0.0195
0.007135 -0.007 0.01975
0.007135 -0.007 0.02
0.007135 -0.007 0.02025
0.007135 -0.007 0.0205
0.007135 -0.007 0.02075
0.007135 -0.007 0.021
0.007135 -0.007 0.02125
0.007135 -0.007 0.02150000000000001
0.007135 -0.007 0.02175000000000001
0.007135 -0.007 0.02200000000000001
0.007135 -0.007 0.02225000000000001
0.007135 -0.007 0.02250000000000001
0.007135 -0.007 0.02275000000000001
0.007135 -0.007 0.02300000000000001
0.007135 -0.007 0.02325000000000001
0.007135 -0.007 0.02350000000000001
0.007135 -0.007 0.02375000000000001
0.007135 -0.007 0.02400000000000001
0.007135 -0.007 0.02425000000000001
0.007135 -0.007 0.02450000000000001
0.007135 -0.007 0.02475000000000002
0.007135 -0.007 0.02500000000000001
0.007135 -0.007 0.02525000000000001
0.007135 -0.007 0.02550000000000001
0.007135 -0.007 0.02575000000000001
0.007135 -0.007 0.02600000000000002
0.007135 -0.007 0.02625000000000002
0.007135 -0.007 0.02650000000000002
0.007135 -0.007 0.02675000000000002
0.007135 -0.007 0.02700000000000002
0.007135 -0.007 0.02725000000000002
0.007135 -0.007 0.02750000000000002
0.007135 -0.007 0.02775000000000002
0.007135 -0.007 0.02800000000000002
0.007135 -0.007 0.02825000000000002
0.007135 -0.007 0.02850000000000002
0.007135 -0.007 0.02875000000000002
0.007135 -0.007 0.02900000000000002
0.007135 -0.007 0.02925000000000002
0.007135 -0.007 0.02950000000000002
0.007135 -0.007 0.02975000000000002
0.007135 -0.007 0.03000000000000002
0.007135 -0.007 0.03025000000000002
0.007135 -0.007 0.03050000000000002
0.007135 -0.007 0.03075000000000002
0.007135 -0.007 0.03100000000000002
0.007135 -0.007 0.03125000000000002
0.007135 -0.007 0.03150000000000002
0.007135 -0.007 0.03175000000000002
0.007135 -0.007 0.03200000000000002
0.007135 -0.007 0.03225000000000002
0.007135 -0.007 0.03250000000000002
0.007135 -0.007 0.03275000000000002
0.007135 -0.007 0.03300000000000002
0.007135 -0.007 0.03325000000000002
0.007135 -0.007 0.03350000000000002
0.007135 -0.007 0.03375000000000002
0.007135 -0.007 0.03400000000000002
0.007135 -0.007 0.03425000000000001
0.007135 -0.007 0.03450000000000001
0.007135 -0.007 0.03475
1 44 0 3
1324
1325
1326
0.006999999999999999 -0.006865 0.017
0.006865 -0.007 0.017
0.007 -0.007135 0.017
1 45 0 23
1327
1328
1329
1330
1331
1332
1333
1334
1335
1336
1337
1338
1339
1340
1341
1342
1343
1344
1345
1346
1347
1348
1349
0.00747 -0.007 0.010379375
0.00747 -0.007 0.01062375
0.00747 -0.007 0.010868125
0.00747 -0.007 0.0111125
0.00747 -0.007 0.011356875
0.00747 -0.007 0.01160125
0.00747 -0.007 0.011845625
0.00747 -0.007 0.01209
0.00747 -0.007 0.012334375
0.00747 -0.007 0.01257875
0.00747 -0.007 0.012823125
0.00747 -0.007 0.0130675
0.00747 -0.007 0.013311875
0.00747 -0.007 0.01355625
0.00747 -0.007 0.013800625
0.00747 -0.007 0.014045
0.00747 -0.007 0.014289375
0.00747 -0.007 0.01453375
0.00747 -0.007 0.014778125
0.00747 -0.007 0.0150225
0.00747 -0.007 0.015266875
0.00747 -0.007 0.01551125
0.00747 -0.007 0.015755625
1 46 0 11
1350
1351
1352
1353
1354
1355
1356
1357
1358
1359
1360
0.007407031939778686 -0.006765 0.010135
0.007234999999999999 -0.006592968060221313 0.010135
0.006999999999999999 -0.00653 0.010135
0.006764999999999999 -0.006592968060221314 0.010135
0.006592968060221313 -0.006765000000000001 0.010135
0.00653 -0.007000000000000003 0.010135
0.006592968060221316 -0.007235000000000004 0.010135
0.006765000000000005 -0.007407031939778689 0.010135
0.007000000000000004 -0.00747 0.010135
0.007235000000000003 -0.007407031939778685 0.010135
0.007407031939778687 -0.007234999999999999 0.010135
1 47 0 3
1361
1362
1363
0.007135 -0.007 0.01625
0.007135 -0.007 0.0165
0.007135 -0.007 0.01675
1 48 0 3
1364
1365
1366
0.006999999999999999 -0.006865 0.016
0.006865 -0.007 0.016
0.007 -0.007135 0.016
1 49 0 3
1367
1368
1369
0.006999999999999999 -0.006865 0.010135
0.006865 -0.007 0.010135
0.007 -0.007135 0.010135
1 50 0 23
1370
1371
1372
1373
1374
1375
1376
1377
1378
1379
1380
1381
1382
1383
1384
1385
1386
1387
1388
1389
1390
1391
1392
0.007135 -0.007 0.010379375
0.007135 -0.007 0.01062375
0.007135 -0.007 0.010868125
0.007135 -0.007 0.0111125
0.007135 -0.007 0.011356875
0.007135 -0.007 0.01160125
0.007135 -0.007 0.011845625
0.007135 -0.007 0.01209
0.007135 -0.007 0.012334375
0.007135 -0.007 0.01257875
0.007135 -0.007 0.012823125
0.007135 -0.007 0.0130675
0.007135 -0.007 0.013311875
0.007135 -0.007 0.01355625
0.007135 -0.007 0.013800625
0.007135 -0.007 0.014045
0.007135 -0.007 0.014289375
0.007135 -0.007 0.01453375
0.007135 -0.007 0.014778125
0.007135 -0.007 0.0150225
0.007135 -0.007 0.015266875
0.007135 -0.007 0.01551125
0.007135 -0.007 0.015755625
1 54 0 18
1393
1394
1395
1396
1397
1398
1399
1400
1401
1402
1403
1404
1405
1406
1407
1408
1409
1410
0.007846506431322068 0.007290606024938192 0.08
0.007706280755909773 0.007549720377857253 0.08
0.007489518601519573 0.007749263998044963 0.08
0.007219709510991016 0.0078676132380157 0.08
0.006926091485802264 0.007891943121240969 0.08
0.006640482594935593 0.007819617127356276 0.08
0.006393832993394962 0.007658472900052454 0.08
0.006212870992670193 0.007425972916768183 0.08
0.006117206633454564 0.007147312158301258 0.08
0.006117206633454563 0.006852687841698743 0.08
0.006212870992670193 0.006574027083231819 0.08
0.006393832993394962 0.006341527099947546 0.08
0.006640482594935594 0.006180382872643723 0.08
0.006926091485802264 0.006108056878759031 0.08
0.007219709510991018 0.0061323867619843 0.08
0.007489518601519575 0.006250736001955039 0.08
0.007706280755909775 0.00645027962214275 0.08
0.007846506431322068 0.006709393975061809 0.08
1 57 0 109
1411
1412
1413
1414
1415
1416
1417
1418
1419
1420
1421
1422
1423
1424
1425
1426
1427
1428
1429
1430
1431
1432
1433
1434
1435
1436
1437
1438
1439
1440
1441
1442
1443
1444
1445
1446
1447
1448
1449
1450
1451
1452
1453
1454
1455
1456
1457
1458
1459
1460
1461
1462
1463
1464
1465
1466
1467
1468
1469
1470
1471
1472
1473
1474
1475
1476
1477
1478
1479
1480
1481
1482
1483
1484
1485
1486
1487
1488
1489
1490
1491
1492
1493
1494
1495
1496
1497
1498
1499
1500
1501
1502
1503
1504
1505
1506
1507
1508
1509
1510
1511
1512
1513
1514
1515
1516
1517
1518
1519
0.007894999999999999 0.007 0.04238736760544057
0.007894999999999999 0.007 0.04278343715976557
0.007894999999999999 0.007 0.04317847237529385
0.007894999999999999 0.007 0.04357247542183228
0.007894999999999999 0.007 0.04396544950695677
0.007894999999999999 0.007 0.04435739725297718
0.007894999999999999 0.007 0.04474832129586045
0.007894999999999999 0.007 0.04513822428533755
0.007894999999999999 0.007 0.04552710888501155
0.007894999999999999 0.007 0.0459149777724669
0.007894999999999999 0.007 0.04630183363937973
0.007894999999999999 0.007 0.04668767919162944
0.007894999999999999 0.007 0.04707251676654382
0.007894999999999999 0.007 0.04745634911437364
0.007894999999999999 0.007 0.04783917922028683
0.007894999999999999 0.007 0.04822100918238858
0.007894999999999999 0.007 0.04860184196901617
0.007894999999999999 0.007 0.04898168001163777
0.007894999999999999 0.007 0.04936052612193023
0.007894999999999999 0.007 0.04973838243438977
0.007894999999999999 0.007 0.05011525210177385
0.007894999999999999 0.007 0.05049113750264045
0.007894999999999999 0.007 0.05086604079925738
0.007894999999999999 0.007 0.05123996500228196
0.007894999999999999 0.007 0.05161291261367755
0.007894999999999999 0.007 0.05198488614844961
0.007894999999999999 0.007 0.05235588813474801
0.007894999999999999 0.007 0.05272592111397033
0.007894999999999999 0.007 0.05309498764086623
0.007894999999999999 0.007 0.05346309028364301
0.007894999999999999 0.007 0.05383023149776617
0.007894999999999999 0.007 0.05419641346642778
0.007894999999999999 0.007 0.0545616392066194
0.007894999999999999 0.007 0.05492591130320354
0.007894999999999999 0.007 0.05528923141500101
0.007894999999999999 0.007 0.05565160307482166
0.007894999999999999 0.007 0.05601302784778316
0.007894999999999999 0.007 0.0563735091201983
0.007894999999999999 0.007 0.05673304830910035
0.007894999999999999 0.007 0.05709164870418708
0.007894999999999999 0.007 0.05744931268087371
0.007894999999999999 0.007 0.0578060421562078
0.007894999999999999 0.007 0.05816183990717884
0.007894999999999999 0.007 0.05851670843411952
0.007894999999999999 0.007 0.05887065011866027
0.007894999999999999 0.007 0.05922366735485884
0.007894999999999999 0.007 0.0595757625492979
0.007894999999999999 0.007 0.05992693840763764
0.007894999999999999 0.007 0.06027719670823359
0.007894999999999999 0.007 0.06062654023070869
0.007894999999999999 0.007 0.06097497132099471
0.007894999999999999 0.007 0.06132249231526092
0.007894999999999999 0.007 0.0616691056360852
0.007894999999999999 0.007 0.06201481369947692
0.007894999999999999 0.007 0.06235961879583832
0.007894999999999999 0.007 0.06270352326643605
0.007894999999999999 0.007 0.06304652952863028
0.007894999999999999 0.007 0.0633886398889049
0.007894999999999999 0.007 0.06372985665447789
0.007894999999999999 0.007 0.06407018224425823
0.007894999999999999 0.007 0.06440961901644343
0.007894999999999999 0.007 0.06474816909373565
0.007894999999999999 0.007 0.06508583501996421
0.007894999999999999 0.007 0.06542261898721063
0.007894999999999999 0.007 0.06575852326386616
0.007894999999999999 0.007 0.0660935502290388
0.007894999999999999 0.007 0.0664277021547022
0.007894999999999999 0.007 0.06676098132472652
0.007894999999999999 0.007 0.06709339003497208
0.007894999999999999 0.007 0.06742493051664433
0.007894999999999999 0.007 0.06775560499361433
0.007894999999999999 0.007 0.06808541590632369
0.007894999999999999 0.007 0.0684143652636353
0.007894999999999999 0.007 0.06874245555776273
0.007894999999999999 0.007 0.06906968887650755
0.007894999999999999 0.007 0.06939606746799157
0.007894999999999999 0.007 0.06972159362425001
0.007894999999999999 0.007 0.07004626955679555
0.007894999999999999 0.007 0.07037009748872777
0.007894999999999999 0.007 0.07069307965482445
0.007894999999999999 0.007 0.07101521814989359
0.007894999999999999 0.007 0.07133651527122514
0.007894999999999999 0.007 0.07165697329476625
0.007894999999999999 0.007 0.07197659419395031
0.007894999999999999 0.007 0.07229538036134985
0.007894999999999999 0.007 0.0726133339530966
0.007894999999999999 0.007 0.07293045697108998
0.007894999999999999 0.007 0.07324675173662977
0.007894999999999999 0.007 0.07356222039774077
0.007894999999999999 0.007 0.07387686511309882
0.007894999999999999 0.007 0.07419068803673731
0.007894999999999999 0.007 0.07450369118734942
0.007894999999999999 0.007 0.07481587687195558
0.007894999999999999 0.007 0.07512724722461554
0.007894999999999999 0.007 0.07543780421377672
0.007894999999999999 0.007 0.07574755013572068
0.007894999999999999 0.007 0.07605648707887261
0.007894999999999999 0.007 0.076364617009269
0.007894999999999999 0.007 0.07667194217921777
0.007894999999999999 0.007 0.07697846466844319
0.007894999999999999 0.007 0.07728418656755162
0.007894999999999999 0.007 0.07758910997811735
0.007894999999999999 0.007 0.07789323699149509
0.007894999999999999 0.007 0.07819656954176113
0.007894999999999999 0.007 0.07849910991002107
0.007894999999999999 0.007 0.07880086007668874
0.007894999999999999 0.007 0.07910182210439605
0.007894999999999999 0.007 0.07940199802454198
0.007894999999999999 0.007 0.07970138999039825
1 58 0 15
1520
1521
1522
1523
1524
1525
1526
1527
1528
1529
1530
1531
1532
1533
1534
0.007823556292183554 0.007350398802966116 0.04187494018916248
0.00760921671719748 0.007655652337816332 0.0418371852898775
0.007290761379902575 0.007846453086459006 0.0418901738094717
0.006939596801124817 0.007892959380156517 0.04201596865867149
0.006613785507975398 0.007807380553480851 0.04218437224094676
0.006348847604578495 0.007614024079338349 0.04237005388868075
0.006170722622825962 0.007336636345876831 0.04255266217246255
0.006105001899561019 0.007001797203497625 0.04271168502502274
0.006176330081904338 0.006649867154337012 0.04282223933227848
0.006390783565888535 0.006344347436711022 0.04285797133900294
0.006709675932133093 0.006153396697836858 0.04280774999442793
0.007062537770585261 0.006107187570388969 0.04268679790708109
0.007389740928973843 0.006194315711485208 0.04252204846110726
0.007654262937843623 0.006389291486261149 0.04233750883296919
0.007830648033719785 0.006666760064999222 0.04215328721396049
1 65 0 20
1535
1536
1537
1538
1539
1540
1541
1542
1543
1544
1545
1546
1547
1548
1549
1550
1551
1552
1553
1554
0.007894999999999999 0.007 0.03528925865778151
0.007894999999999999 0.007 0.03558250713481328
0.007894999999999999 0.007 0.03587980048723825
0.007894999999999999 0.007 0.03618119450891662
0.007894999999999999 0.007 0.03648674586133487
0.007894999999999999 0.007 0.03679651175563907
0.007894999999999999 0.007 0.03711055038316963
0.007894999999999999 0.007 0.03742892067568603
0.007894999999999999 0.007 0.03775168235733869
0.007894999999999999 0.007 0.03807889601968145
0.007894999999999999 0.007 0.03841062313135375
0.007894999999999999 0.007 0.03874692585669433
0.007894999999999999 0.007 0.03908786735594884
0.007894999999999999 0.007 0.03943351155377984
0.007894999999999999 0.007 0.03978392343962936
0.007894999999999999 0.007 0.04013916865529583
0.007894999999999999 0.007 0.04049931390270543
0.007894999999999999 0.007 0.04086442679300125
0.007894999999999999 0.007 0.04123457586281393
0.007894999999999999 0.007 0.04160983052801413
1 66 0 18
1555
1556
1557
1558
1559
1560
1561
1562
1563
1564
1565
1566
1567
1568
1569
1570
1571
1572
0.007846506431322068 0.007290606024938192 0.035
0.007706280755909773 0.007549720377857253 0.035
0.007489518601519573 0.007749263998044963 0.035
0.007219709510991016 0.0078676132380157 0.035
0.006926091485802264 0.007891943121240969 0.035
0.006640482594935593 0.007819617127356276 0.035
0.006393832993394962 0.007658472900052454 0.035
0.006212870992670193 0.007425972916768183 0.035
0.006117206633454564 0.007147312158301258 0.035
0.006117206633454563 0.006852687841698743 0.035
0.006212870992670193 0.006574027083231819 0.035
0.006393832993394962 0.006341527099947546 0.035
0.006640482594935594 0.006180382872643723 0.035
0.006926091485802264 0.006108056878759031 0.035
0.007219709510991018 0.0061323867619843 0.035
0.007489518601519575 0.006250736001955039 0.035
0.007706280755909775 0.00645027962214275 0.035
0.007846506431322068 0.006709393975061809 0.035
1 67 0 83
1573
1574
1575
1576
1577
1578
1579
1580
1581
1582
1583
1584
1585
1586
1587
1588
1589
1590
1591
1592
1593
1594
1595
1596
1597
1598
1599
1600
1601
1602
1603
1604
1605
1606
1607
1608
1609
1610
1611
1612
1613
1614
1615
1616
1617
1618
1619
1620
1621
1622
1623
1624
1625
1626
1627
1628
1629
1630
1631
1632
1633
1634
1635
1636
1637
1638
1639
1640
1641
1642
1643
1644
1645
1646
1647
1648
1649
1650
1651
1652
1653
1654
1655
0.007894999999999999 0.007 0.01029761904761905
0.007894999999999999 0.007 0.0105952380952381
0.007894999999999999 0.007 0.01089285714285715
0.007894999999999999 0.007 0.01119047619047619
0.007894999999999999 0.007 0.01148809523809524
0.007894999999999999 0.007 0.01178571428571429
0.007894999999999999 0.007 0.01208333333333334
0.007894999999999999 0.007 0.01238095238095239
0.007894999999999999 0.007 0.01267857142857143
0.007894999999999999 0.007 0.01297619047619048
0.007894999999999999 0.007 0.01327380952380953
0.007894999999999999 0.007 0.01357142857142858
0.007894999999999999 0.007 0.01386904761904763
0.007894999999999999 0.007 0.01416666666666667
0.007894999999999999 0.007 0.01446428571428572
0.007894999999999999 0.007 0.01476190476190477
0.007894999999999999 0.007 0.01505952380952382
0.007894999999999999 0.007 0.01535714285714287
0.007894999999999999 0.007 0.01565476190476191
0.007894999999999999 0.007 0.01595238095238096
0.007894999999999999 0.007 0.01625000000000001
0.007894999999999999 0.007 0.01654761904761906
0.007894999999999999 0.007 0.01684523809523811
0.007894999999999999 0.007 0.01714285714285715
0.007894999999999999 0.007 0.0174404761904762
0.007894999999999999 0.007 0.01773809523809525
0.007894999999999999 0.007 0.0180357142857143
0.007894999999999999 0.007 0.01833333333333335
0.007894999999999999 0.007 0.01863095238095239
0.007894999999999999 0.007 0.01892857142857144
0.007894999999999999 0.007 0.01922619047619049
0.007894999999999999 0.007 0.01952380952380954
0.007894999999999999 0.007 0.01982142857142859
0.007894999999999999 0.007 0.02011904761904763
0.007894999999999999 0.007 0.02041666666666668
0.007894999999999999 0.007 0.02071428571428573
0.007894999999999999 0.007 0.02101190476190478
0.007894999999999999 0.007 0.02130952380952383
0.007894999999999999 0.007 0.02160714285714287
0.007894999999999999 0.007 0.02190476190476192
0.007894999999999999 0.007 0.02220238095238097
0.007894999999999999 0.007 0.02250000000000002
0.007894999999999999 0.007 0.02279761904761907
0.007894999999999999 0.007 0.02309523809523811
0.007894999999999999 0.007 0.02339285714285716
0.007894999999999999 0.007 0.02369047619047621
0.007894999999999999 0.007 0.02398809523809526
0.007894999999999999 0.007 0.02428571428571431
0.007894999999999999 0.007 0.02458333333333336
0.007894999999999999 0.007 0.02488095238095241
0.007894999999999999 0.007 0.02517857142857145
0.007894999999999999 0.007 0.0254761904761905
0.007894999999999999 0.007 0.02577380952380955
0.007894999999999999 0.007 0.02607142857142859
0.007894999999999999 0.007 0.02636904761904765
0.007894999999999999 0.007 0.02666666666666669
0.007894999999999999 0.007 0.02696428571428574
0.007894999999999999 0.007 0.02726190476190479
0.007894999999999999 0.007 0.02755952380952383
0.007894999999999999 0.007 0.02785714285714289
0.007894999999999999 0.007 0.02815476190476193
0.007894999999999999 0.007 0.02845238095238098
0.007894999999999999 0.007 0.02875000000000003
0.007894999999999999 0.007 0.02904761904761907
0.007894999999999999 0.007 0.02934523809523812
0.007894999999999999 0.007 0.02964285714285717
0.007894999999999999 0.007 0.02994047619047622
0.007894999999999999 0.007 0.03023809523809526
0.007894999999999999 0.007 0.0305357142857143
0.007894999999999999 0.007 0.03083333333333335
0.007894999999999999 0.007 0.0311309523809524
0.007894999999999999 0.007 0.03142857142857144
0.007894999999999999 0.007 0.03172619047619049
0.007894999999999999 0.007 0.03202380952380953
0.007894999999999999 0.007 0.03232142857142858
0.007894999999999999 0.007 0.03261904761904763
0.007894999999999999 0.007 0.03291666666666668
0.007894999999999999 0.007 0.03321428571428572
0.007894999999999999 0.007 0.03351190476190477
0.007894999999999999 0.007 0.03380952380952382
0.007894999999999999 0.007 0.03410714285714286
0.007894999999999999 0.007 0.03440476190476191
0.007894999999999999 0.007 0.03470238095238096
1 68 0 9
1656
1657
1658
1659
1660
1661
1662
1663
1664
0.006148804417915838 0.006723429790034422 0.01
0.006275929790034422 0.006473932199198237 0.01
0.006473932199198236 0.006275929790034423 0.01
0.00672342979003442 0.006148804417915838 0.01
0.006999999999999999 0.006105 0.01
0.007276570209965577 0.006148804417915838 0.01
0.007526067800801764 0.006275929790034423 0.01
0.007724070209965579 0.006473932199198239 0.01
0.007851195582084164 0.006723429790034424 0.01
1 69 0 9
1665
1666
1667
1668
1669
1670
1671
1672
1673
0.007851195582084162 0.007276570209965577 0.01
0.007724070209965578 0.007526067800801763 0.01
0.007526067800801763 0.007724070209965578 0.01
0.007276570209965578 0.007851195582084162 0.01
0.007 0.007894999999999999 0.01
0.006723429790034422 0.007851195582084162 0.01
0.006473932199198236 0.007724070209965577 0.01
0.006275929790034421 0.007526067800801763 0.01
0.006148804417915837 0.007276570209965577 0.01
1 70 0 4
1674
1675
1676
1677
0.006284 0.007 0.0098
0.006463000000000001 0.007 0.009599999999999999
0.006642 0.007 0.009399999999999999
0.006821 0.007 0.0092
1 72 0 14
1678
1679
1680
1681
1682
1683
1684
1685
1686
1687
1688
1689
1690
1691
0.007543559547297348 0.007242008302630101 0.08
0.007398132710783521 0.00744217117115905 0.08
0.007183865111653095 0.007565878627195616 0.08
0.006937805564355748 0.007591740527744123 0.08
0.006702500000000002 0.007515285115251742 0.08
0.006518634888346908 0.007349732225114023 0.08
0.006418002177563386 0.007123707456036569 0.08
0.006418002177563385 0.006876292543963436 0.08
0.006518634888346904 0.006650267774885981 0.08
0.006702499999999998 0.006484714884748261 0.08
0.006937805564355744 0.006408259472255878 0.08
0.007183865111653092 0.006434121372804383 0.08
0.00739813271078352 0.00655782882884095 0.08
0.007543559547297347 0.006757991697369898 0.08
1 73 0 151
1692
1693
1694
1695
1696
1697
1698
1699
1700
1701
1702
1703
1704
1705
1706
1707
1708
1709
1710
1711
1712
1713
1714
1715
1716
1717
1718
1719
1720
1721
1722
1723
1724
1725
1726
1727
1728
1729
1730
1731
1732
1733
1734
1735
1736
1737
1738
1739
1740
1741
1742
1743
1744
1745
1746
1747
1748
1749
1750
1751
1752
1753
1754
1755
1756
1757
1758
1759
1760
1761
1762
1763
1764
1765
1766
1767
1768
1769
1770
1771
1772
1773
1774
1775
1776
1777
1778
1779
1780
1781
1782
1783
1784
1785
1786
1787
1788
1789
1790
1791
1792
1793
1794
1795
1796
1797
1798
1799
1800
1801
1802
1803
1804
1805
1806
1807
1808
1809
1810
1811
1812
1813
1814
1815
1816
1817
1818
1819
1820
1821
1822
1823
1824
1825
1826
1827
1828
1829
1830
1831
1832
1833
1834
1835
1836
1837
1838
1839
1840
1841
1842
0.007595 0.007 0.04237563797036106
0.007595 0.007 0.04262480593082225
0.007595 0.007 0.04287397389128343
0.007595 0.007 0.04312314185174462
0.007595 0.007 0.0433723098122058
0.007595 0.007 0.04362147777266698
0.007595 0.007 0.04387064573312817
0.007595 0.007 0.04411981369358935
0.007595 0.007 0.04436898165405054
0.007595 0.007 0.04461814961451173
0.007595 0.007 0.04486731757497291
0.007595 0.007 0.0451164855354341
0.007595 0.007 0.04536565349589528
0.007595 0.007 0.04561482145635647
0.007595 0.007 0.04586398941681765
0.007595 0.007 0.04611315737727884
0.007595 0.007 0.04636232533774002
0.007595 0.007 0.0466114932982012
0.007595 0.007 0.04686066125866239
0.007595 0.007 0.04710982921912357
0.007595 0.007 0.04735899717958476
0.007595 0.007 0.04760816514004594
0.007595 0.007 0.04785733310050713
0.007595 0.007 0.04810650106096831
0.007595 0.007 0.04835566902142949
0.007595 0.007 0.04860483698189068
0.007595 0.007 0.04885400494235186
0.007595 0.007 0.04910317290281305
0.007595 0.007 0.04935234086327423
0.007595 0.007 0.04960150882373542
0.007595 0.007 0.0498506767841966
0.007595 0.007 0.05009984474465778
0.007595 0.007 0.05034901270511897
0.007595 0.007 0.05059818066558015
0.007595 0.007 0.05084734862604134
0.007595 0.007 0.05109651658650252
0.007595 0.007 0.05134568454696371
0.007595 0.007 0.05159485250742489
0.007595 0.007 0.05184402046788608
0.007595 0.007 0.05209318842834727
0.007595 0.007 0.05234235638880845
0.007595 0.007 0.05259152434926963
0.007595 0.007 0.05284069230973082
0.007595 0.007 0.05308986027019201
0.007595 0.007 0.05333902823065319
0.007595 0.007 0.05358819619111438
0.007595 0.007 0.05383736415157556
0.007595 0.007 0.05408653211203675
0.007595 0.007 0.05433570007249793
0.007595 0.007 0.05458486803295912
0.007595 0.007 0.0548340359934203
0.007595 0.007 0.05508320395388148
0.007595 0.007 0.05533237191434268
0.007595 0.007 0.05558153987480385
0.007595 0.007 0.05583070783526504
0.007595 0.007 0.05607987579572622
0.007595 0.007 0.05632904375618741
0.007595 0.007 0.0565782117166486
0.007595 0.007 0.05682737967710978
0.007595 0.007 0.05707654763757097
0.007595 0.007 0.05732571559803215
0.007595 0.007 0.05757488355849334
0.007595 0.007 0.05782405151895452
0.007595 0.007 0.05807321947941571
0.007595 0.007 0.05832238743987689
0.007595 0.007 0.05857155540033808
0.007595 0.007 0.05882072336079926
0.007595 0.007 0.05906989132126045
0.007595 0.007 0.05931905928172164
0.007595 0.007 0.05956822724218282
0.007595 0.007 0.05981739520264401
0.007595 0.007 0.06006656316310519
0.007595 0.007 0.06031573112356638
0.007595 0.007 0.06056489908402756
0.007595 0.007 0.06081406704448875
0.007595 0.007 0.06106323500494993
0.007595 0.007 0.06131240296541111
0.007595 0.007 0.0615615709258723
0.007595 0.007 0.06181073888633348
0.007595 0.007 0.06205990684679467
0.007595 0.007 0.06230907480725585
0.007595 0.007 0.06255824276771704
0.007595 0.007 0.06280741072817822
0.007595 0.007 0.06305657868863941
0.007595 0.007 0.0633057466491006
0.007595 0.007 0.06355491460956178
0.007595 0.007 0.06380408257002296
0.007595 0.007 0.06405325053048415
0.007595 0.007 0.06430241849094534
0.007595 0.007 0.06455158645140652
0.007595 0.007 0.06480075441186771
0.007595 0.007 0.06504992237232889
0.007595 0.007 0.06529909033279008
0.007595 0.007 0.06554825829325125
0.007595 0.007 0.06579742625371245
0.007595 0.007 0.06604659421417364
0.007595 0.007 0.06629576217463481
0.007595 0.007 0.06654493013509599
0.007595 0.007 0.0667940980955572
0.007595 0.007 0.06704326605601837
0.007595 0.007 0.06729243401647955
0.007595 0.007 0.06754160197694074
0.007595 0.007 0.06779076993740193
0.007595 0.007 0.06803993789786311
0.007595 0.007 0.06828910585832429
0.007595 0.007 0.06853827381878548
0.007595 0.007 0.06878744177924667
0.007595 0.007 0.06903660973970785
0.007595 0.007 0.06928577770016904
0.007595 0.007 0.06953494566063023
0.007595 0.007 0.06978411362109141
0.007595 0.007 0.07003328158155259
0.007595 0.007 0.07028244954201378
0.007595 0.007 0.07053161750247497
0.007595 0.007 0.07078078546293615
0.007595 0.007 0.07102995342339734
0.007595 0.007 0.07127912138385852
0.007595 0.007 0.07152828934431971
0.007595 0.007 0.07177745730478088
0.007595 0.007 0.07202662526524208
0.007595 0.007 0.07227579322570327
0.007595 0.007 0.07252496118616444
0.007595 0.007 0.07277412914662562
0.007595 0.007 0.07302329710708683
0.007595 0.007 0.073272465067548
0.007595 0.007 0.07352163302800918
0.007595 0.007 0.07377080098847037
0.007595 0.007 0.07401996894893156
0.007595 0.007 0.07426913690939274
0.007595 0.007 0.07451830486985392
0.007595 0.007 0.07476747283031511
0.007595 0.007 0.0750166407907763
0.007595 0.007 0.07526580875123748
0.007595 0.007 0.07551497671169866
0.007595 0.007 0.07576414467215986
0.007595 0.007 0.07601331263262104
0.007595 0.007 0.07626248059308222
0.007595 0.007 0.07651164855354342
0.007595 0.007 0.0767608165140046
0.007595 0.007 0.07700998447446578
0.007595 0.007 0.07725915243492697
0.007595 0.007 0.07750832039538816
0.007595 0.007 0.07775748835584934
0.007595 0.007 0.07800665631631051
0.007595 0.007 0.0782558242767717
0.007595 0.007 0.0785049922372329
0.007595 0.007 0.07875416019769407
0.007595 0.007 0.07900332815815526
0.007595 0.007 0.07925249611861644
0.007595 0.007 0.07950166407907763
0.007595 0.007 0.07975083203953881
1 74 0 16
1843
1844
1845
1846
1847
1848
1849
1850
1851
1852
1853
1854
1855
1856
1857
1858
0.007552931816978322 0.007219752335999714 0.04205369162350528
0.007426053979432074 0.007415334835831908 0.04202546714503356
0.007233432384253799 0.007547297294376495 0.0420503888311259
0.007014055003190017 0.007594833955075962 0.04212079231909802
0.006803093748454263 0.007561473881674186 0.04222039569354349
0.006623014683671475 0.007460333680538231 0.0423343329393801
0.00648907044140712 0.007304919599134986 0.04245079121058312
0.00641503814921366 0.007108833209371586 0.04255880908240058
0.006415259660809912 0.006889982937076093 0.0426457524455266
0.00650040239592071 0.006676847939958226 0.04269645355140419
0.006664300925684584 0.006508745329920793 0.04269811643831477
0.006875790066433613 0.006418109192998111 0.04265025172916867
0.007095270649616857 0.00641267680270163 0.04256515616432081
0.00729343008928373 0.006482386435699952 0.04245807961200571
0.00745187234472193 0.00661291297556919 0.04234182747798819
0.007556881314842652 0.006790457168747899 0.04222739784421653
1 75 0 28
1859
1860
1861
1862
1863
1864
1865
1866
1867
1868
1869
1870
1871
1872
1873
1874
1875
1876
1877
1878
1879
1880
1881
1882
1883
1884
1885
1886
0.007595 0.007 0.03524574034516897
0.007595 0.007 0.03549148069033792
0.007595 0.007 0.03573722103550689
0.007595 0.007 0.03598296138067585
0.007595 0.007 0.03622870172584481
0.007595 0.007 0.03647444207101377
0.007595 0.007 0.03672018241618273
0.007595 0.007 0.0369659227613517
0.007595 0.007 0.03721166310652066
0.007595 0.007 0.03745740345168962
0.007595 0.007 0.03770314379685858
0.007595 0.007 0.03794888414202754
0.007595 0.007 0.03819462448719651
0.007595 0.007 0.03844036483236547
0.007595 0.007 0.03868610517753443
0.007595 0.007 0.03893184552270339
0.007595 0.007 0.03917758586787235
0.007595 0.007 0.03942332621304132
0.007595 0.007 0.03966906655821027
0.007595 0.007 0.03991480690337924
0.007595 0.007 0.04016054724854819
0.007595 0.007 0.04040628759371716
0.007595 0.007 0.04065202793888611
0.007595 0.007 0.04089776828405508
0.007595 0.007 0.04114350862922404
0.007595 0.007 0.041389248974393
0.007595 0.007 0.04163498931956196
0.007595 0.007 0.04188072966473091
1 76 0 14
1887
1888
1889
1890
1891
1892
1893
1894
1895
1896
1897
1898
1899
1900
0.007543559547297348 0.007242008302630101 0.035
0.007398132710783521 0.00744217117115905 0.035
0.007183865111653095 0.007565878627195616 0.035
0.006937805564355748 0.007591740527744123 0.035
0.006702500000000002 0.007515285115251742 0.035
0.006518634888346908 0.007349732225114023 0.035
0.006418002177563386 0.007123707456036569 0.035
0.006418002177563385 0.006876292543963436 0.035
0.006518634888346904 0.006650267774885981 0.035
0.006702499999999998 0.006484714884748261 0.035
0.006937805564355744 0.006408259472255878 0.035
0.007183865111653092 0.006434121372804383 0.035
0.00739813271078352 0.00655782882884095 0.035
0.007543559547297347 0.006757991697369898 0.035
1 77 0 71
1901
1902
1903
1904
1905
1906
1907
1908
1909
1910
1911
1912
1913
1914
1915
1916
1917
1918
1919
1920
1921
1922
1923
1924
1925
1926
1927
1928
1929
1930
1931
1932
1933
1934
1935
1936
1937
1938
1939
1940
1941
1942
1943
1944
1945
1946
1947
1948
1949
1950
1951
1952
1953
1954
1955
1956
1957
1958
1959
1960
1961
1962
1963
1964
1965
1966
1967
1968
1969
1970
1971
0.007595 0.007 0.01725
0.007595 0.007 0.0175
0.007595 0.007 0.01775
0.007595 0.007 0.018
0.007595 0.007 0.01825
0.007595 0.007 0.0185
0.007595 0.007 0.01875
0.007595 0.007 0.019
0.007595 0.007 0.01925
0.007595 0.007 0.0195
0.007595 0.007 0.01975
0.007595 0.007 0.02
0.007595 0.007 0.02025
0.007595 0.007 0.0205
0.007595 0.007 0.02075
0.007595 0.007 0.021
0.007595 0.007 0.02125
0.007595 0.007 0.02150000000000001
0.007595 0.007 0.02175000000000001
0.007595 0.007 0.02200000000000001
0.007595 0.007 0.02225000000000001
0.007595 0.007 0.02250000000000001
0.007595 0.007 0.02275000000000001
0.007595 0.007 0.02300000000000001
0.007595 0.007 0.02325000000000001
0.007595 0.007 0.02350000000000001
0.007595 0.007 0.02375000000000001
0.007595 0.007 0.02400000000000001
0.007595 0.007 0.02425000000000001
0.007595 0.007 0.02450000000000001
0.007595 0.007 0.02475000000000001
0.007595 0.007 0.02500000000000001
0.007595 0.007 0.02525000000000001
0.007595 0.007 0.02550000000000001
0.007595 0.007 0.02575000000000001
0.007595 0.007 0.02600000000000001
0.007595 0.007 0.02625000000000001
0.007595 0.007 0.02650000000000002
0.007595 0.007 0.02675000000000002
0.007595 0.007 0.02700000000000002
0.007595 0.007 0.02725000000000002
0.007595 0.007 0.02750000000000002
0.007595 0.007 0.02775000000000002
0.007595 0.007 0.02800000000000002
0.007595 0.007 0.02825000000000002
0.007595 0.007 0.02850000000000002
0.007595 0.007 0.02875000000000002
0.007595 0.007 0.02900000000000002
0.007595 0.007 0.02925000000000002
0.007595 0.007 0.02950000000000002
0.007595 0.007 0.02975000000000002
0.007595 0.007 0.03000000000000002
0.007595 0.007 0.03025000000000002
0.007595 0.007 0.03050000000000002
0.007595 0.007 0.03075000000000002
0.007595 0.007 0.03100000000000002
0.007595 0.007 0.03125000000000002
0.007595 0.007 0.03150000000000002
0.007595 0.007 0.03175000000000002
0.007595 0.007 0.03200000000000002
0.007595 0.007 0.03225000000000002
0.007595 0.007 0.03250000000000002
0.007595 0.007 0.03275000000000003
0.007595 0.007 0.03300000000000002
0.007595 0.007 0.03325000000000002
0.007595 0.007 0.03350000000000002
0.007595 0.007 0.03375000000000002
0.007595 0.007 0.03400000000000002
0.007595 0.007 0.03425000000000001
0.007595 0.007 0.0345
0.007595 0.007 0.03475
1 78 0 14
1972
1973
1974
1975
1976
1977
1978
1979
1980
1981
1982
1983
1984
1985
0.007543559547297348 0.007242008302630101 0.017
0.007398132710783521 0.00744217117115905 0.017
0.007183865111653095 0.007565878627195616 0.017
0.006937805564355748 0.007591740527744123 0.017
0.006702500000000002 0.007515285115251742 0.017
0.006518634888346908 0.007349732225114023 0.017
0.006418002177563386 0.007123707456036569 0.017
0.006418002177563385 0.006876292543963436 0.017
0.006518634888346904 0.006650267774885981 0.017
0.006702499999999998 0.006484714884748261 0.017
0.006937805564355744 0.006408259472255878 0.017
0.007183865111653092 0.006434121372804383 0.017
0.00739813271078352 0.00655782882884095 0.017
0.007543559547297347 0.006757991697369898 0.017
1 79 0 3
1986
1987
1988
0.007595 0.007 0.01625
0.007595 0.007 0.0165
0.007595 0.007 0.01675
1 80 0 14
1989
1990
1991
1992
1993
1994
1995
1996
1997
1998
1999
2000
2001
2002
0.007543559547297348 0.007242008302630101 0.016
0.007398132710783521 0.00744217117115905 0.016
0.007183865111653095 0.007565878627195616 0.016
0.006937805564355748 0.007591740527744123 0.016
0.006702500000000002 0.007515285115251742 0.016
0.006518634888346908 0.007349732225114023 0.016
0.006418002177563386 0.007123707456036569 0.016
0.006418002177563385 0.006876292543963436 0.016
0.006518634888346904 0.006650267774885981 0.016
0.006702499999999998 0.006484714884748261 0.016
0.006937805564355744 0.006408259472255878 0.016
0.007183865111653092 0.006434121372804383 0.016
0.00739813271078352 0.00655782882884095 0.016
0.007543559547297347 0.006757991697369898 0.016
1 81 0 23
2003
2004
2005
2006
2007
2008
2009
2010
2011
2012
2013
2014
2015
2016
2017
2018
2019
2020
2021
2022
2023
2024
2025
0.007595 0.007 0.01025
0.007595 0.007 0.0105
0.007595 0.007 0.01075
0.007595 0.007 0.011
0.007595 0.007 0.01125
0.007595 0.007 0.0115
0.007595 0.007 0.01175
0.007595 0.007 0.012
0.007595 0.007 0.01225
0.007595 0.007 0.0125
0.007595 0.007 0.01275
0.007595 0.007 0.013
0.007595 0.007 0.01325
0.007595 0.007 0.0135
0.007595 0.007 0.01375
0.007595 0.007 0.014
0.007595 0.007 0.01425
0.007595 0.007 0.0145
0.007595 0.007 0.01475
0.007595 0.007 0.015
0.007595 0.007 0.01525
0.007595 0.007 0.0155
0.007595 0.007 0.01575
1 82 0 14
2026
2027
2028
2029
2030
2031
2032
2033
2034
2035
2036
2037
2038
2039
0.007543559547297348 0.007242008302630101 0.01
0.007398132710783521 0.00744217117115905 0.01
0.007183865111653095 0.007565878627195616 0.01
0.006937805564355748 0.007591740527744123 0.01
0.006702500000000002 0.007515285115251742 0.01
0.006518634888346908 0.007349732225114023 0.01
0.006418002177563386 0.007123707456036569 0.01
0.006418002177563385 0.006876292543963436 0.01
0.006518634888346904 0.006650267774885981 0.01
0.006702499999999998 0.006484714884748261 0.01
0.006937805564355744 0.006408259472255878 0.01
0.007183865111653092 0.006434121372804383 0.01
0.00739813271078352 0.00655782882884095 0.01
0.007543559547297347 0.006757991697369898 0.01
1 83 0 11
2040
2041
2042
2043
2044
2045
2046
2047
2048
2049
2050
0.007407031939778686 0.007235 0.017
0.007234999999999999 0.007407031939778687 0.017
0.006999999999999999 0.00747 0.017
0.006764999999999999 0.007407031939778686 0.017
0.006592968060221313 0.007234999999999999 0.017
0.00653 0.006999999999999998 0.017
0.006592968060221316 0.006764999999999997 0.017
0.006765000000000005 0.006592968060221312 0.017
0.007000000000000004 0.00653 0.017
0.007235000000000003 0.006592968060221315 0.017
0.007407031939778687 0.006765000000000001 0.017
1 84 0 3
2051
2052
2053
0.00747 0.007 0.01625
0.00747 0.007 0.0165
0.00747 0.007 0.01675
1 85 0 11
2054
2055
2056
2057
2058
2059
2060
2061
2062
2063
2064
0.007407031939778686 0.007235 0.016
0.007234999999999999 0.007407031939778687 0.016
0.006999999999999999 0.00747 0.016
0.006764999999999999 0.007407031939778686 0.016
0.006592968060221313 0.007234999999999999 0.016
0.00653 0.006999999999999998 0.016
0.006592968060221316 0.006764999999999997 0.016
0.006765000000000005 0.006592968060221312 0.016
0.007000000000000004 0.00653 0.016
0.007235000000000003 0.006592968060221315 0.016
0.007407031939778687 0.006765000000000001 0.016
1 86 0 23
2065
2066
2067
2068
2069
2070
2071
2072
2073
2074
2075
2076
2077
2078
2079
2080
2081
2082
2083
2084
2085
2086
2087
0.00747 0.007 0.010379375
0.00747 0.007 0.01062375
0.00747 0.007 0.010868125
0.00747 0.007 0.0111125
0.00747 0.007 0.011356875
0.00747 0.007 0.01160125
0.00747 0.007 0.011845625
0.00747 0.007 0.01209
0.00747 0.007 0.012334375
0.00747 0.007 0.01257875
0.00747 0.007 0.012823125
0.00747 0.007 0.0130675
0.00747 0.007 0.013311875
0.00747 0.007 0.01355625
0.00747 0.007 0.013800625
0.00747 0.007 0.014045
0.00747 0.007 0.014289375
0.00747 0.007 0.01453375
0.00747 0.007 0.014778125
0.00747 0.007 0.0150225
0.00747 0.007 0.015266875
0.00747 0.007 0.01551125
0.00747 0.007 0.015755625
1 87 0 11
2088
2089
2090
2091
2092
2093
2094
2095
2096
2097
2098
0.007407031939778686 0.007235 0.010135
0.007234999999999999 0.007407031939778687 0.010135
0.006999999999999999 0.00747 0.010135
0.006764999999999999 0.007407031939778686 0.010135
0.006592968060221313 0.007234999999999999 0.010135
0.00653 0.006999999999999998 0.010135
0.006592968060221316 0.006764999999999997 0.010135
0.006765000000000005 0.006592968060221312 0.010135
0.007000000000000004 0.00653 0.010135
0.007235000000000003 0.006592968060221315 0.010135
0.007407031939778687 0.006765000000000001 0.010135
1 88 0 3
2099
2100
2101
0.006999999999999999 0.007135 0.010135
0.006865 0.007 0.010135
0.007 0.006865 0.010135
1 89 0 71
2102
2103
2104
2105
2106
2107
2108
2109
2110
2111
2112
2113
2114
2115
2116
2117
2118
2119
2120
2121
2122
2123
2124
2125
2126
2127
2128
2129
2130
2131
2132
2133
2134
2135
2136
2137
2138
2139
2140
2141
2142
2143
2144
2145
2146
2147
2148
2149
2150
2151
2152
2153
2154
2155
2156
2157
2158
2159
2160
2161
2162
2163
2164
2165
2166
2167
2168
2169
2170
2171
2172
0.00747 0.007 0.01725
0.00747 0.007 0.0175
0.00747 0.007 0.01775
0.00747 0.007 0.018
0.00747 0.007 0.01825
0.00747 0.007 0.0185
0.00747 0.007 0.01875
0.00747 0.007 0.019
0.00747 0.007 0.01925
0.00747 0.007 0.0195
0.00747 0.007 0.01975
0.00747 0.007 0.02
0.00747 0.007 0.02025
0.00747 0.007 0.0205
0.00747 0.007 0.02075
0.00747 0.007 0.021
0.00747 0.007 0.02125
0.00747 0.007 0.02150000000000001
0.00747 0.007 0.02175000000000001
0.00747 0.007 0.02200000000000001
0.00747 0.007 0.02225000000000001
0.00747 0.007 0.02250000000000001
0.00747 0.007 0.02275000000000001
0.00747 0.007 0.02300000000000001
0.00747 0.007 0.02325000000000001
0.00747 0.007 0.02350000000000001
0.00747 0.007 0.02375000000000001
0.00747 0.007 0.02400000000000001
0.00747 0.007 0.02425000000000001
0.00747 0.007 0.02450000000000001
0.00747 0.007 0.02475000000000002
0.00747 0.007 0.02500000000000001
0.00747 0.007 0.02525000000000001
0.00747 0.007 0.02550000000000001
0.00747 0.007 0.02575000000000001
0.00747 0.007 0.02600000000000002
0.00747 0.007 0.02625000000000002
0.00747 0.007 0.02650000000000002
0.00747 0.007 0.02675000000000002
0.00747 0.007 0.02700000000000002
0.00747 0.007 0.02725000000000002
0.00747 0.007 0.02750000000000002
0.00747 0.007 0.02775000000000002
0.00747 0.007 0.02800000000000002
0.00747 0.007 0.02825000000000002
0.00747 0.007 0.02850000000000002
0.00747 0.007 0.02875000000000002
0.00747 0.007 0.02900000000000002
0.00747 0.007 0.02925000000000002
0.00747 0.007 0.02950000000000002
0.00747 0.007 0.02975000000000002
0.00747 0.007 0.03000000000000002
0.00747 0.007 0.03025000000000002
0.00747 0.007 0.03050000000000002
0.00747 0.007 0.03075000000000002
0.00747 0.007 0.03100000000000002
0.00747 0.007 0.03125000000000002
0.00747 0.007 0.03150000000000002
0.00747 0.007 0.03175000000000002
0.00747 0.007 0.03200000000000002
0.00747 0.007 0.03225000000000002
0.00747 0.007 0.03250000000000002
0.00747 0.007 0.03275000000000002
0.00747 0.007 0.03300000000000002
0.00747 0.007 0.03325000000000002
0.00747 0.007 0.03350000000000002
0.00747 0.007 0.03375000000000002
0.00747 0.007 0.03400000000000002
0.00747 0.007 0.03425000000000001
0.00747 0.007 0.03450000000000001
0.00747 0.007 0.03475
1 90 0 11
2173
2174
2175
2176
2177
2178
2179
2180
2181
2182
2183
0.007407031939778686 0.007235 0.035
0.007234999999999999 0.007407031939778687 0.035
0.006999999999999999 0.00747 0.035
0.006764999999999999 0.007407031939778686 0.035
0.006592968060221313 0.007234999999999999 0.035
0.00653 0.006999999999999998 0.035
0.006592968060221316 0.006764999999999997 0.035
0.006765000000000005 0.006592968060221312 0.035
0.007000000000000004 0.00653 0.035
0.007235000000000003 0.006592968060221315 0.035
0.007407031939778687 0.006765000000000001 0.035
1 91 0 3
2184
2185
2186
0.006999999999999999 0.007135 0.016
0.006865 0.007 0.016
0.007 0.006865 0.016
1 92 0 23
2187
2188
2189
2190
2191
2192
2193
2194
2195
2196
2197
2198
2199
2200
2201
2202
2203
2204
2205
2206
2207
2208
2209
0.007135 0.007 0.010379375
0.007135 0.007 0.01062375
0.007135 0.007 0.010868125
0.007135 0.007 0.0111125
0.007135 0.007 0.011356875
0.007135 0.007 0.01160125
0.007135 0.007 0.011845625
0.007135 0.007 0.01209
0.007135 0.007 0.012334375
0.007135 0.007 0.01257875
0.007135 0.007 0.012823125
0.007135 0.007 0.0130675
0.007135 0.007 0.013311875
0.007135 0.007 0.01355625
0.007135 0.007 0.013800625
0.007135 0.007 0.014045
0.007135 0.007 0.014289375
0.007135 0.007 0.01453375
0.007135 0.007 0.014778125
0.007135 0.007 0.0150225
0.007135 0.007 0.015266875
0.007135 0.007 0.01551125
0.007135 0.007 0.015755625
1 93 0 11
2210
2211
2212
2213
2214
2215
2216
2217
2218
2219
2220
0.007407031939778686 0.007235 0.08
0.007234999999999999 0.007407031939778687 0.08
0.006999999999999999 0.00747 0.08
0.006764999999999999 0.007407031939778686 0.08
0.006592968060221313 0.007234999999999999 0.08
0.00653 0.006999999999999998 0.08
0.006592968060221316 0.006764999999999997 0.08
0.006765000000000005 0.006592968060221312 0.08
0.007000000000000004 0.00653 0.08
0.007235000000000003 0.006592968060221315 0.08
0.007407031939778687 0.006765000000000001 0.08
1 94 0 179
2221
2222
2223
2224
2225
2226
2227
2228
2229
2230
2231
2232
2233
2234
2235
2236
2237
2238
2239
2240
2241
2242
2243
2244
2245
2246
2247
2248
2249
2250
2251
2252
2253
2254
2255
2256
2257
2258
2259
2260
2261
2262
2263
2264
2265
2266
2267
2268
2269
2270
2271
2272
2273
2274
2275
2276
2277
2278
2279
2280
2281
2282
2283
2284
2285
2286
2287
2288
2289
2290
2291
2292
2293
2294
2295
2296
2297
2298
2299
2300
2301
2302
2303
2304
2305
2306
2307
2308
2309
2310
2311
2312
2313
2314
2315
2316
2317
2318
2319
2320
2321
2322
2323
2324
2325
2326
2327
2328
2329
2330
2331
2332
2333
2334
2335
2336
2337
2338
2339
2340
2341
2342
2343
2344
2345
2346
2347
2348
2349
2350
2351
2352
2353
2354
2355
2356
2357
2358
2359
2360
2361
2362
2363
2364
2365
2366
2367
2368
2369
2370
2371
2372
2373
2374
2375
2376
2377
2378
2379
2380
2381
2382
2383
2384
2385
2386
2387
2388
2389
2390
2391
2392
2393
2394
2395
2396
2397
2398
2399
0.00747 0.007 0.03525
0.00747 0.007 0.0355
0.00747 0.007 0.03575
0.00747 0.007 0.036
0.00747 0.007 0.03625
0.00747 0.007 0.0365
0.00747 0.007 0.03675
0.00747 0.007 0.03700000000000001
0.00747 0.007 0.03725000000000001
0.00747 0.007 0.03750000000000001
0.00747 0.007 0.03775000000000001
0.00747 0.007 0.03800000000000001
0.00747 0.007 0.03825000000000001
0.00747 0.007 0.03850000000000001
0.00747 0.007 0.03875000000000001
0.00747 0.007 0.03900000000000001
0.00747 0.007 0.03925000000000001
0.00747 0.007 0.03950000000000001
0.00747 0.007 0.03975000000000001
0.00747 0.007 0.04000000000000001
0.00747 0.007 0.04025000000000001
0.00747 0.007 0.04050000000000001
0.00747 0.007 0.04075000000000001
0.00747 0.007 0.04100000000000001
0.00747 0.007 0.04125000000000001
0.00747 0.007 0.04150000000000001
0.00747 0.007 0.04175000000000001
0.00747 0.007 0.04200000000000001
0.00747 0.007 0.04225000000000001
0.00747 0.007 0.04250000000000001
0.00747 0.007 0.04275000000000002
0.00747 0.007 0.04300000000000002
0.00747 0.007 0.04325000000000001
0.00747 0.007 0.04350000000000001
0.00747 0.007 0.04375000000000001
0.00747 0.007 0.04400000000000001
0.00747 0.007 0.04425000000000001
0.00747 0.007 0.04450000000000001
0.00747 0.007 0.04475000000000001
0.00747 0.007 0.04500000000000001
0.00747 0.007 0.04525000000000001
0.00747 0.007 0.04550000000000001
0.00747 0.007 0.04575000000000001
0.00747 0.007 0.04600000000000001
0.00747 0.007 0.04625000000000001
0.00747 0.007 0.04650000000000001
0.00747 0.007 0.04675000000000001
0.00747 0.007 0.04700000000000001
0.00747 0.007 0.04725000000000001
0.00747 0.007 0.04750000000000001
0.00747 0.007 0.04775000000000001
0.00747 0.007 0.04800000000000001
0.00747 0.007 0.04825000000000002
0.00747 0.007 0.04850000000000002
0.00747 0.007 0.04875000000000002
0.00747 0.007 0.04900000000000002
0.00747 0.007 0.04925000000000002
0.00747 0.007 0.04950000000000001
0.00747 0.007 0.04975000000000001
0.00747 0.007 0.05000000000000001
0.00747 0.007 0.05025000000000001
0.00747 0.007 0.05050000000000001
0.00747 0.007 0.05075000000000001
0.00747 0.007 0.05100000000000001
0.00747 0.007 0.05125000000000001
0.00747 0.007 0.05150000000000001
0.00747 0.007 0.05175000000000001
0.00747 0.007 0.05200000000000001
0.00747 0.007 0.05225000000000001
0.00747 0.007 0.05250000000000001
0.00747 0.007 0.05275000000000001
0.00747 0.007 0.05300000000000001
0.00747 0.007 0.05325000000000001
0.00747 0.007 0.05350000000000001
0.00747 0.007 0.05375000000000001
0.00747 0.007 0.05400000000000001
0.00747 0.007 0.05425000000000001
0.00747 0.007 0.05450000000000001
0.00747 0.007 0.05475000000000001
0.00747 0.007 0.05500000000000001
0.00747 0.007 0.05525000000000001
0.00747 0.007 0.05550000000000001
0.00747 0.007 0.05575000000000001
0.00747 0.007 0.05600000000000001
0.00747 0.007 0.05625000000000001
0.00747 0.007 0.05650000000000001
0.00747 0.007 0.05675000000000001
0.00747 0.007 0.05700000000000001
0.00747 0.007 0.05725000000000001
0.00747 0.007 0.05750000000000001
0.00747 0.007 0.05775000000000001
0.00747 0.007 0.05800000000000001
0.00747 0.007 0.05825000000000001
0.00747 0.007 0.05850000000000001
0.00747 0.007 0.05875000000000001
0.00747 0.007 0.05900000000000001
0.00747 0.007 0.05925000000000001
0.00747 0.007 0.05950000000000001
0.00747 0.007 0.05975000000000001
0.00747 0.007 0.06000000000000001
0.00747 0.007 0.06025000000000001
0.00747 0.007 0.06050000000000001
0.00747 0.007 0.06075000000000001
0.00747 0.007 0.06100000000000001
0.00747 0.007 0.06125000000000001
0.00747 0.007 0.06150000000000001
0.00747 0.007 0.06175000000000001
0.00747 0.007 0.06200000000000001
0.00747 0.007 0.06225000000000001
0.00747 0.007 0.0625
0.00747 0.007 0.06275
0.00747 0.007 0.063
0.00747 0.007 0.06325
0.00747 0.007 0.0635
0.00747 0.007 0.06375
0.00747 0.007 0.064
0.00747 0.007 0.06425
0.00747 0.007 0.0645
0.00747 0.007 0.06475
0.00747 0.007 0.065
0.00747 0.007 0.06525
0.00747 0.007 0.0655
0.00747 0.007 0.06575
0.00747 0.007 0.066
0.00747 0.007 0.06625
0.00747 0.007 0.0665
0.00747 0.007 0.06675
0.00747 0.007 0.067
0.00747 0.007 0.06725
0.00747 0.007 0.0675
0.00747 0.007 0.06775
0.00747 0.007 0.068
0.00747 0.007 0.06825000000000001
0.00747 0.007 0.06850000000000001
0.00747 0.007 0.06875000000000001
0.00747 0.007 0.06900000000000001
0.00747 0.007 0.06925000000000001
0.00747 0.007 0.06950000000000001
0.00747 0.007 0.06975000000000001
0.00747 0.007 0.07000000000000001
0.00747 0.007 0.07025000000000001
0.00747 0.007 0.07050000000000001
0.00747 0.007 0.07075000000000001
0.00747 0.007 0.07100000000000001
0.00747 0.007 0.07125000000000001
0.00747 0.007 0.07150000000000001
0.00747 0.007 0.07175000000000001
0.00747 0.007 0.07200000000000001
0.00747 0.007 0.07225000000000001
0.00747 0.007 0.07250000000000001
0.00747 0.007 0.07275000000000001
0.00747 0.007 0.07300000000000001
0.00747 0.007 0.07325000000000001
0.00747 0.007 0.07350000000000001
0.00747 0.007 0.07375000000000001
0.00747 0.007 0.07400000000000001
0.00747 0.007 0.07425000000000001
0.00747 0.007 0.07450000000000001
0.00747 0.007 0.07475000000000001
0.00747 0.007 0.07500000000000001
0.00747 0.007 0.07525000000000001
0.00747 0.007 0.07550000000000001
0.00747 0.007 0.07575
0.00747 0.007 0.076
0.00747 0.007 0.07625
0.00747 0.007 0.0765
0.00747 0.007 0.07675000000000001
0.00747 0.007 0.07700000000000001
0.00747 0.007 0.07725000000000001
0.00747 0.007 0.07750000000000001
0.00747 0.007 0.07775000000000001
0.00747 0.007 0.07800000000000001
0.00747 0.007 0.07825000000000001
0.00747 0.007 0.07850000000000001
0.00747 0.007 0.07875
0.00747 0.007 0.079
0.00747 0.007 0.07925
0.00747 0.007 0.0795
0.00747 0.007 0.07975
1 95 0 3
2400
2401
2402
0.006999999999999999 0.007135 0.017
0.006865 0.007 0.017
0.007 0.006865 0.017
1 96 0 3
2403
2404
2405
0.007135 0.007 0.01625
0.007135 0.007 0.0165
0.007135 0.007 0.01675
1 97 0 3
2406
2407
2408
0.006999999999999999 0.007135 0.08
0.006865 0.007 0.08
0.007 0.006865 0.08
1 98 0 71
2409
2410
2411
2412
2413
2414
2415
2416
2417
2418
2419
2420
2421
2422
2423
2424
2425
2426
2427
2428
2429
2430
2431
2432
2433
2434
2435
2436
2437
2438
2439
2440
2441
2442
2443
2444
2445
2446
2447
2448
2449
2450
2451
2452
2453
2454
2455
2456
2457
2458
2459
2460
2461
2462
2463
2464
2465
2466
2467
2468
2469
2470
2471
2472
2473
2474
2475
2476
2477
2478
2479
0.007135 0.007 0.01725
0.007135 0.007 0.0175
0.007135 0.007 0.01775
0.007135 0.007 0.018
0.007135 0.007 0.01825
0.007135 0.007 0.0185
0.007135 0.007 0.01875
0.007135 0.007 0.019
0.007135 0.007 0.01925
0.007135 0.007 0.0195
0.007135 0.007 0.01975
0.007135 0.007 0.02
0.007135 0.007 0.02025
0.007135 0.007 0.0205
0.007135 0.007 0.02075
0.007135 0.007 0.021
0.007135 0.007 0.02125
0.007135 0.007 0.02150000000000001
0.007135 0.007 0.02175000000000001
0.007135 0.007 0.02200000000000001
0.007135 0.007 0.02225000000000001
0.007135 0.007 0.02250000000000001
0.007135 0.007 0.02275000000000001
0.007135 0.007 0.02300000000000001
0.007135 0.007 0.02325000000000001
0.007135 0.007 0.02350000000000001
0.007135 0.007 0.02375000000000001
0.007135 0.007 0.02400000000000001
0.007135 0.007 0.02425000000000001
0.007135 0.007 0.02450000000000001
0.007135 0.007 0.02475000000000002
0.007135 0.007 0.02500000000000001
0.007135 0.007 0.02525000000000001
0.007135 0.007 0.02550000000000001
0.007135 0.007 0.02575000000000001
0.007135 0.007 0.02600000000000002
0.007135 0.007 0.02625000000000002
0.007135 0.007 0.02650000000000002
0.007135 0.007 0.02675000000000002
0.007135 0.007 0.02700000000000002
0.007135 0.007 0.02725000000000002
0.007135 0.007 0.02750000000000002
0.007135 0.007 0.02775000000000002
0.007135 0.007 0.02800000000000002
0.007135 0.007 0.02825000000000002
0.007135 0.007 0.02850000000000002
0.007135 0.007 0.02875000000000002
0.007135 0.007 0.02900000000000002
0.007135 0.007 0.02925000000000002
0.007135 0.007 0.02950000000000002
0.007135 0.007 0.02975000000000002
0.007135 0.007 0.03000000000000002
0.007135 0.007 0.03025000000000002
0.007135 0.007 0.03050000000000002
0.007135 0.007 0.03075000000000002
0.007135 0.007 0.03100000000000002
0.007135 0.007 0.03125000000000002
0.007135 0.007 0.03150000000000002
0.007135 0.007 0.03175000000000002
0.007135 0.007 0.03200000000000002
0.007135 0.007 0.03225000000000002
0.007135 0.007 0.03250000000000002
0.007135 0.007 0.03275000000000002
0.007135 0.007 0.03300000000000002
0.007135 0.007 0.03325000000000002
0.007135 0.007 0.03350000000000002
0.007135 0.007 0.03375000000000002
0.007135 0.007 0.03400000000000002
0.007135 0.007 0.03425000000000001
0.007135 0.007 0.03450000000000001
0.007135 0.007 0.03475
1 99 0 3
2480
2481
2482
0.006999999999999999 0.007135 0.035
0.006865 0.007 0.035
0.007 0.006865 0.035
1 100 0 179
2483
2484
2485
2486
2487
2488
2489
2490
2491
2492
2493
2494
2495
2496
2497
2498
2499
2500
2501
2502
2503
2504
2505
2506
2507
2508
2509
2510
2511
2512
2513
2514
2515
2516
2517
2518
2519
2520
2521
2522
2523
2524
2525
2526
2527
2528
2529
2530
2531
2532
2533
2534
2535
2536
2537
2538
2539
2540
2541
2542
2543
2544
2545
2546
2547
2548
2549
2550
2551
2552
2553
2554
2555
2556
2557
2558
2559
2560
2561
2562
2563
2564
2565
2566
2567
2568
2569
2570
2571
2572
2573
2574
2575
2576
2577
2578
2579
2580
2581
2582
2583
2584
2585
2586
2587
2588
2589
2590
2591
2592
2593
2594
2595
2596
2597
2598
2599
2600
2601
2602
2603
2604
2605
2606
2607
2608
2609
2610
2611
2612
2613
2614
2615
2616
2617
2618
2619
2620
2621
2622
2623
2624
2625
2626
2627
2628
2629
2630
2631
2632
2633
2634
2635
2636
2637
2638
2639
2640
2641
2642
2643
2644
2645
2646
2647
2648
2649
2650
2651
2652
2653
2654
2655
2656
2657
2658
2659
2660
2661
0.007135 0.007 0.03525
0.007135 0.007 0.0355
0.007135 0.007 0.03575
0.007135 0.007 0.036
0.007135 0.007 0.03625
0.007135 0.007 0.0365
0.007135 0.007 0.03675
0.007135 0.007 0.03700000000000001
0.007135 0.007 0.03725000000000001
0.007135 0.007 0.03750000000000001
0.007135 0.007 0.03775000000000001
0.007135 0.007 0.03800000000000001
0.007135 0.007 0.03825000000000001
0.007135 0.007 0.03850000000000001
0.007135 0.007 0.03875000000000001
0.007135 0.007 0.03900000000000001
0.007135 0.007 0.03925000000000001
0.007135 0.007 0.03950000000000001
0.007135 0.007 0.03975000000000001
0.007135 0.007 0.04000000000000001
0.007135 0.007 0.04025000000000001
0.007135 0.007 0.04050000000000001
0.007135 0.007 0.04075000000000001
0.007135 0.007 0.04100000000000001
0.007135 0.007 0.04125000000000001
0.007135 0.007 0.04150000000000001
0.007135 0.007 0.04175000000000001
0.007135 0.007 0.04200000000000001
0.007135 0.007 0.04225000000000001
0.007135 0.007 0.04250000000000001
0.007135 0.007 0.04275000000000002
0.007135 0.007 0.04300000000000002
0.007135 0.007 0.04325000000000001
0.007135 0.007 0.04350000000000001
0.007135 0.007 0.04375000000000001
0.007135 0.007 0.04400000000000001
0.007135 0.007 0.04425000000000001
0.007135 0.007 0.04450000000000001
0.007135 0.007 0.04475000000000001
0.007135 0.007 0.04500000000000001
0.007135 0.007 0.04525000000000001
0.007135 0.007 0.04550000000000001
0.007135 0.007 0.04575000000000001
0.007135 0.007 0.04600000000000001
0.007135 0.007 0.04625000000000001
0.007135 0.007 0.04650000000000001
0.007135 0.007 0.04675000000000001
0.007135 0.007 0.04700000000000001
0.007135 0.007 0.04725000000000001
0.007135 0.007 0.04750000000000001
0.007135 0.007 0.04775000000000001
0.007135 0.007 0.04800000000000001
0.007135 0.007 0.04825000000000002
0.007135 0.007 0.04850000000000002
0.007135 0.007 0.04875000000000002
0.007135 0.007 0.04900000000000002
0.007135 0.007 0.04925000000000002
0.007135 0.007 0.04950000000000001
0.007135 0.007 0.04975000000000001
0.007135 0.007 0.05000000000000001
0.007135 0.007 0.05025000000000001
0.007135 0.007 0.05050000000000001
0.007135 0.007 0.05075000000000001
0.007135 0.007 0.05100000000000001
0.007135 0.007 0.05125000000000001
0.007135 0.007 0.05150000000000001
0.007135 0.007 0.05175000000000001
0.007135 0.007 0.05200000000000001
0.007135 0.007 0.05225000000000001
0.007135 0.007 0.05250000000000001
0.007135 0.007 0.05275000000000001
0.007135 0.007 0.05300000000000001
0.007135 0.007 0.05325000000000001
0.007135 0.007 0.05350000000000001
0.007135 0.007 0.05375000000000001
0.007135 0.007 0.05400000000000001
0.007135 0.007 0.05425000000000001
0.007135 0.007 0.05450000000000001
0.007135 0.007 0.05475000000000001
0.007135 0.007 0.05500000000000001
0.007135 0.007 0.05525000000000001
0.007135 0.007 0.05550000000000001
0.007135 0.007 0.05575000000000001
0.007135 0.007 0.05600000000000001
0.007135 0.007 0.05625000000000001
0.007135 0.007 0.05650000000000001
0.007135 0.007 0.05675000000000001
0.007135 0.007 0.05700000000000001
0.007135 0.007 0.05725000000000001
0.007135 0.007 0.05750000000000001
0.007135 0.007 0.05775000000000001
0.007135 0.007 0.05800000000000001
0.007135 0.007 0.05825000000000001
0.007135 0.007 0.05850000000000001
0.007135 0.007 0.05875000000000001
0.007135 0.007 0.05900000000000001
0.007135 0.007 0.05925000000000001
0.007135 0.007 0.05950000000000001
0.007135 0.007 0.05975000000000001
0.007135 0.007 0.06000000000000001
0.007135 0.007 0.06025000000000001
0.007135 0.007 0.06050000000000001
0.007135 0.007 0.06075000000000001
0.007135 0.007 0.06100000000000001
0.007135 0.007 0.06125000000000001
0.007135 0.007 0.06150000000000001
0.007135 0.007 0.06175000000000001
0.007135 0.007 0.06200000000000001
0.007135 0.007 0.06225000000000001
0.007135 0.007 0.0625
0.007135 0.007 0.06275
0.007135 0.007 0.063
0.007135 0.007 0.06325
0.007135 0.007 0.0635
0.007135 0.007 0.06375
0.007135 0.007 0.064
0.007135 0.007 0.06425
0.007135 0.007 0.0645
0.007135 0.007 0.06475
0.007135 0.007 0.065
0.007135 0.007 0.06525
0.007135 0.007 0.0655
0.007135 0.007 0.06575
0.007135 0.007 0.066
0.007135 0.007 0.06625
0.007135 0.007 0.0665
0.007135 0.007 0.06675
0.007135 0.007 0.067
0.007135 0.007 0.06725
0.007135 0.007 0.0675
0.007135 0.007 0.06775
0.007135 0.007 0.068
0.007135 0.007 0.06825000000000001
0.007135 0.007 0.06850000000000001
0.007135 0.007 0.06875000000000001
0.007135 0.007 0.06900000000000001
0.007135 0.007 0.06925000000000001
0.007135 0.007 0.06950000000000001
0.007135 0.007 0.06975000000000001
0.007135 0.007 0.07000000000000001
0.007135 0.007 0.07025000000000001
0.007135 0.007 0.07050000000000001
0.007135 0.007 0.07075000000000001
0.007135 0.007 0.07100000000000001
0.007135 0.007 0.07125000000000001
0.007135 0.007 0.07150000000000001
0.007135 0.007 0.07175000000000001
0.007135 0.007 0.07200000000000001
0.007135 0.007 0.07225000000000001
0.007135 0.007 0.07250000000000001
0.007135 0.007 0.07275000000000001
0.007135 0.007 0.07300000000000001
0.007135 0.007 0.07325000000000001
0.007135 0.007 0.07350000000000001
0.007135 0.007 0.07375000000000001
0.007135 0.007 0.07400000000000001
0.007135 0.007 0.07425000000000001
0.007135 0.007 0.07450000000000001
0.007135 0.007 0.07475000000000001
0.007135 0.007 0.07500000000000001
0.007135 0.007 0.07525000000000001
0.007135 0.007 0.07550000000000001
0.007135 0.007 0.07575
0.007135 0.007 0.076
0.007135 0.007 0.07625
0.007135 0.007 0.0765
0.007135 0.007 0.07675000000000001
0.007135 0.007 0.07700000000000001
0.007135 0.007 0.07725000000000001
0.007135 0.007 0.07750000000000001
0.007135 0.007 0.07775000000000001
0.007135 0.007 0.07800000000000001
0.007135 0.007 0.07825000000000001
0.007135 0.007 0.07850000000000001
0.007135 0.007 0.07875
0.007135 0.007 0.079
0.007135 0.007 0.07925
0.007135 0.007 0.0795
0.007135 0.007 0.07975
1 104 0 18
2662
2663
2664
2665
2666
2667
2668
2669
2670
2671
2672
2673
2674
2675
2676
2677
2678
2679
-0.006153493568677932 0.007290606024938192 0.08
-0.006293719244090228 0.007549720377857253 0.08
-0.006510481398480428 0.007749263998044963 0.08
-0.006780290489008984 0.0078676132380157 0.08
-0.007073908514197737 0.007891943121240969 0.08
-0.007359517405064408 0.007819617127356276 0.08
-0.007606167006605038 0.007658472900052454 0.08
-0.007787129007329807 0.007425972916768183 0.08
-0.007882793366545437 0.007147312158301258 0.08
-0.007882793366545437 0.006852687841698743 0.08
-0.007787129007329807 0.006574027083231819 0.08
-0.007606167006605038 0.006341527099947546 0.08
-0.007359517405064406 0.006180382872643723 0.08
-0.007073908514197736 0.006108056878759031 0.08
-0.006780290489008982 0.0061323867619843 0.08
-0.006510481398480425 0.006250736001955039 0.08
-0.006293719244090225 0.00645027962214275 0.08
-0.006153493568677932 0.006709393975061809 0.08
1 107 0 107
2680
2681
2682
2683
2684
2685
2686
2687
2688
2689
2690
2691
2692
2693
2694
2695
2696
2697
2698
2699
2700
2701
2702
2703
2704
2705
2706
2707
2708
2709
2710
2711
2712
2713
2714
2715
2716
2717
2718
2719
2720
2721
2722
2723
2724
2725
2726
2727
2728
2729
2730
2731
2732
2733
2734
2735
2736
2737
2738
2739
2740
2741
2742
2743
2744
2745
2746
2747
2748
2749
2750
2751
2752
2753
2754
2755
2756
2757
2758
2759
2760
2761
2762
2763
2764
2765
2766
2767
2768
2769
2770
2771
2772
2773
2774
2775
2776
2777
2778
2779
2780
2781
2782
2783
2784
2785
2786
-0.006105 0.007 0.04310916260310997
-0.006105 0.007 0.04350487374140331
-0.006105 0.007 0.04389953240975899
-0.006105 0.007 0.04429314113490985
-0.006105 0.007 0.04468570267292377
-0.006105 0.007 0.04507722018086186
-0.006105 0.007 0.04546769589224364
-0.006105 0.007 0.04585713303042055
-0.006105 0.007 0.04624553433994177
-0.006105 0.007 0.04663290207229646
-0.006105 0.007 0.04701923949988435
-0.006105 0.007 0.04740454927984317
-0.006105 0.007 0.04778883408337584
-0.006105 0.007 0.04817209659586245
-0.006105 0.007 0.0485543395169734
-0.006105 0.007 0.04893556556078377
-0.006105 0.007 0.04931577745588895
-0.006105 0.007 0.04969497794552147
-0.006105 0.007 0.05007316978766906
-0.006105 0.007 0.05045035575519407
-0.006105 0.007 0.05082653784747972
-0.006105 0.007 0.05120171951525596
-0.006105 0.007 0.05157590316464287
-0.006105 0.007 0.05194909127245345
-0.006105 0.007 0.05232128676173108
-0.006105 0.007 0.05269249216411184
-0.006105 0.007 0.05306270988623377
-0.006105 0.007 0.05343194299134676
-0.006105 0.007 0.05380019399225158
-0.006105 0.007 0.05416746502254927
-0.006105 0.007 0.05453375911949637
-0.006105 0.007 0.05489907885858315
-0.006105 0.007 0.05526342680694357
-0.006105 0.007 0.05562680554539842
-0.006105 0.007 0.05598921766856511
-0.006105 0.007 0.05635066578496861
-0.006105 0.007 0.05671115220703263
-0.006105 0.007 0.05707067956824202
-0.006105 0.007 0.05742925069994924
-0.006105 0.007 0.0577868681594962
-0.006105 0.007 0.05814353382284783
-0.006105 0.007 0.05849925115891168
-0.006105 0.007 0.05885402180220721
-0.006105 0.007 0.05920784920335181
-0.006105 0.007 0.059560734767033
-0.006105 0.007 0.05991268192525442
-0.006105 0.007 0.06026369304929867
-0.006105 0.007 0.06061376996076234
-0.006105 0.007 0.06096291598458968
-0.006105 0.007 0.0613111330870337
-0.006105 0.007 0.06165842379824184
-0.006105 0.007 0.06200479068128704
-0.006105 0.007 0.06235023618460302
-0.006105 0.007 0.06269476276970334
-0.006105 0.007 0.06303837277294308
-0.006105 0.007 0.06338106872948718
-0.006105 0.007 0.06372285314928391
-0.006105 0.007 0.06406372821997704
-0.006105 0.007 0.0644036965931932
-0.006105 0.007 0.06474276062497875
-0.006105 0.007 0.06508092259078614
-0.006105 0.007 0.06541818501517795
-0.006105 0.007 0.06575455028202455
-0.006105 0.007 0.06609002078793103
-0.006105 0.007 0.06642459878242073
-0.006105 0.007 0.06675828677890364
-0.006105 0.007 0.06709108719638662
-0.006105 0.007 0.06742300216236638
-0.006105 0.007 0.06775403427469649
-0.006105 0.007 0.06808418579046964
-0.006105 0.007 0.068413458968928
-0.006105 0.007 0.06874185625065297
-0.006105 0.007 0.06906937995152773
-0.006105 0.007 0.06939603239979734
-0.006105 0.007 0.069721815904558
-0.006105 0.007 0.07004673267249681
-0.006105 0.007 0.07037078518184312
-0.006105 0.007 0.07069397563587054
-0.006105 0.007 0.07101630636922496
-0.006105 0.007 0.07133777958298673
-0.006105 0.007 0.07165839767307852
-0.006105 0.007 0.07197816287212966
-0.006105 0.007 0.07229707742463674
-0.006105 0.007 0.07261514358705835
-0.006105 0.007 0.072932363627911
-0.006105 0.007 0.07324873982786601
-0.006105 0.007 0.07356427447984751
-0.006105 0.007 0.07387896961654422
-0.006105 0.007 0.07419282773173612
-0.006105 0.007 0.07450585081410988
-0.006105 0.007 0.07481804128354895
-0.006105 0.007 0.07512940129870622
-0.006105 0.007 0.07543993297135929
-0.006105 0.007 0.0757496385847875
-0.006105 0.007 0.07605852035362479
-0.006105 0.007 0.07636658039213887
-0.006105 0.007 0.07667382091953623
-0.006105 0.007 0.07698024418818276
-0.006105 0.007 0.07728585233323548
-0.006105 0.007 0.07759064744228798
-0.006105 0.007 0.07789463178644571
-0.006105 0.007 0.07819780753025954
-0.006105 0.007 0.07850017665490083
-0.006105 0.007 0.0788017414625282
-0.006105 0.007 0.07910250406851591
-0.006105 0.007 0.07940246659950978
-0.006105 0.007 0.0797016311935175
1 108 0 15
2787
2788
2789
2790
2791
2792
2793
2794
2795
2796
2797
2798
2799
2800
2801
-0.006170078962327319 0.00733504638694899 0.0425535529230678
-0.006347696536222077 0.00761280110823239 0.04237101056497623
-0.006612254176253086 0.007806646248706621 0.04218529513783329
-0.006937830816644237 0.007892838155713636 0.04201674494206058
-0.007288990670715105 0.007847059260834611 0.04189065657387071
-0.007607799674470127 0.007656966207767815 0.04183722813562384
-0.007822815623582778 0.007352135561854153 0.04187452688873779
-0.007894998215485893 0.007001787355558803 0.0419895255373751
-0.007831282228812009 0.006668345288267055 0.04215238143209925
-0.007655407328803111 0.006390519688786126 0.04233655091886158
-0.00739127509754627 0.006195059768397888 0.04252113826045558
-0.007064313499691117 0.006107313711044987 0.04268604518324394
-0.00671145240951522 0.006152789595927651 0.04280729031377458
-0.006392200586339232 0.006343033603787521 0.04285793089993545
-0.006177072415015767 0.006648126170677583 0.04282263153453707
1 115 0 22
2802
2803
2804
2805
2806
2807
2808
2809
2810
2811
2812
2813
2814
2815
2816
2817
2818
2819
2820
2821
2822
2823
-0.006105 0.007 0.03529121553097072
-0.006105 0.007 0.03558609637101377
-0.006105 0.007 0.03588468866797574
-0.006105 0.007 0.0361870392655849
-0.006105 0.007 0.03649319538282098
-0.006105 0.007 0.03680320486818863
-0.006105 0.007 0.03711711631546532
-0.006105 0.007 0.03743497881722776
-0.006105 0.007 0.03775684201314069
-0.006105 0.007 0.03808275642528681
-0.006105 0.007 0.03841277288780597
-0.006105 0.007 0.03874694305902784
-0.006105 0.007 0.03908531933107574
-0.006105 0.007 0.03942795453531821
-0.006105 0.007 0.03977490227772541
-0.006105 0.007 0.04012621693038444
-0.006105 0.007 0.04048195335984241
-0.006105 0.007 0.04084216725675465
-0.006105 0.007 0.04120691495307938
-0.006105 0.007 0.04157625355748432
-0.006105 0.007 0.04195024082766716
-0.006105 0.007 0.04232893524805569
1 116 0 18
2824
2825
2826
2827
2828
2829
2830
2831
2832
2833
2834
2835
2836
2837
2838
2839
2840
2841
-0.006153493568677932 0.007290606024938192 0.035
-0.006293719244090228 0.007549720377857253 0.035
-0.006510481398480428 0.007749263998044963 0.035
-0.006780290489008984 0.0078676132380157 0.035
-0.007073908514197737 0.007891943121240969 0.035
-0.007359517405064408 0.007819617127356276 0.035
-0.007606167006605038 0.007658472900052454 0.035
-0.007787129007329807 0.007425972916768183 0.035
-0.007882793366545437 0.007147312158301258 0.035
-0.007882793366545437 0.006852687841698743 0.035
-0.007787129007329807 0.006574027083231819 0.035
-0.007606167006605038 0.006341527099947546 0.035
-0.007359517405064406 0.006180382872643723 0.035
-0.007073908514197736 0.006108056878759031 0.035
-0.006780290489008982 0.0061323867619843 0.035
-0.006510481398480425 0.006250736001955039 0.035
-0.006293719244090225 0.00645027962214275 0.035
-0.006153493568677932 0.006709393975061809 0.035
1 117 0 83
2842
2843
2844
2845
2846
2847
2848
2849
2850
2851
2852
2853
2854
2855
2856
2857
2858
2859
2860
2861
2862
2863
2864
2865
2866
2867
2868
2869
2870
2871
2872
2873
2874
2875
2876
2877
2878
2879
2880
2881
2882
2883
2884
2885
2886
2887
2888
2889
2890
2891
2892
2893
2894
2895
2896
2897
2898
2899
2900
2901
2902
2903
2904
2905
2906
2907
2908
2909
2910
2911
2912
2913
2914
2915
2916
2917
2918
2919
2920
2921
2922
2923
2924
-0.006105 0.007 0.01029761904761905
-0.006105 0.007 0.0105952380952381
-0.006105 0.007 0.01089285714285715
-0.006105 0.007 0.01119047619047619
-0.006105 0.007 0.01148809523809524
-0.006105 0.007 0.01178571428571429
-0.006105 0.007 0.01208333333333334
-0.006105 0.007 0.01238095238095239
-0.006105 0.007 0.01267857142857143
-0.006105 0.007 0.01297619047619048
-0.006105 0.007 0.01327380952380953
-0.006105 0.007 0.01357142857142858
-0.006105 0.007 0.01386904761904763
-0.006105 0.007 0.01416666666666667
-0.006105 0.007 0.01446428571428572
-0.006105 0.007 0.01476190476190477
-0.006105 0.007 0.01505952380952382
-0.006105 0.007 0.01535714285714287
-0.006105 0.007 0.01565476190476191
-0.006105 0.007 0.01595238095238096
-0.006105 0.007 0.01625000000000001
-0.006105 0.007 0.01654761904761906
-0.006105 0.007 0.01684523809523811
-0.006105 0.007 0.01714285714285715
-0.006105 0.007 0.0174404761904762
-0.006105 0.007 0.01773809523809525
-0.006105 0.007 0.0180357142857143
-0.006105 0.007 0.01833333333333335
-0.006105 0.007 0.01863095238095239
-0.006105 0.007 0.01892857142857144
-0.006105 0.007 0.01922619047619049
-0.006105 0.007 0.01952380952380954
-0.006105 0.007 0.01982142857142859
-0.006105 0.007 0.02011904761904763
-0.006105 0.007 0.02041666666666668
-0.006105 0.007 0.02071428571428573
-0.006105 0.007 0.02101190476190478
-0.006105 0.007 0.02130952380952383
-0.006105 0.007 0.02160714285714287
-0.006105 0.007 0.02190476190476192
-0.006105 0.007 0.02220238095238097
-0.006105 0.007 0.02250000000000002
-0.006105 0.007 0.02279761904761907
-0.006105 0.007 0.02309523809523811
-0.006105 0.007 0.02339285714285716
-0.006105 0.007 0.02369047619047621
-0.006105 0.007 0.02398809523809526
-0.006105 0.007 0.02428571428571431
-0.006105 0.007 0.02458333333333336
-0.006105 0.007 0.02488095238095241
-0.006105 0.007 0.02517857142857145
-0.006105 0.007 0.0254761904761905
-0.006105 0.007 0.02577380952380955
-0.006105 0.007 0.02607142857142859
-0.006105 0.007 0.02636904761904765
-0.006105 0.007 0.02666666666666669
-0.006105 0.007 0.02696428571428574
-0.006105 0.007 0.02726190476190479
-0.006105 0.007 0.02755952380952383
-0.006105 0.007 0.02785714285714289
-0.006105 0.007 0.02815476190476193
-0.006105 0.007 0.02845238095238098
-0.006105 0.007 0.02875000000000003
-0.006105 0.007 0.02904761904761907
-0.006105 0.007 0.02934523809523812
-0.006105 0.007 0.02964285714285717
-0.006105 0.007 0.02994047619047622
-0.006105 0.007 0.03023809523809526
-0.006105 0.007 0.0305357142857143
-0.006105 0.007 0.03083333333333335
-0.006105 0.007 0.0311309523809524
-0.006105 0.007 0.03142857142857144
-0.006105 0.007 0.03172619047619049
-0.006105 0.007 0.03202380952380953
-0.006105 0.007 0.03232142857142858
-0.006105 0.007 0.03261904761904763
-0.006105 0.007 0.03291666666666668
-0.006105 0.007 0.03321428571428572
-0.006105 0.007 0.03351190476190477
-0.006105 0.007 0.03380952380952382
-0.006105 0.007 0.03410714285714286
-0.006105 0.007 0.03440476190476191
-0.006105 0.007 0.03470238095238096
1 118 0 9
2925
2926
2927
2928
2929
2930
2931
2932
2933
-0.007851195582084162 0.006723429790034422 0.01
-0.007724070209965578 0.006473932199198237 0.01
-0.007526067800801764 0.006275929790034423 0.01
-0.00727657020996558 0.006148804417915838 0.01
-0.007000000000000001 0.006105 0.01
-0.006723429790034423 0.006148804417915838 0.01
-0.006473932199198236 0.006275929790034423 0.01
-0.006275929790034421 0.006473932199198239 0.01
-0.006148804417915837 0.006723429790034424 0.01
1 119 0 9
2934
2935
2936
2937
2938
2939
2940
2941
2942
-0.006148804417915838 0.007276570209965577 0.01
-0.006275929790034422 0.007526067800801763 0.01
-0.006473932199198237 0.007724070209965578 0.01
-0.006723429790034422 0.007851195582084162 0.01
-0.007 0.007894999999999999 0.01
-0.007276570209965578 0.007851195582084162 0.01
-0.007526067800801764 0.007724070209965577 0.01
-0.007724070209965579 0.007526067800801763 0.01
-0.007851195582084164 0.007276570209965577 0.01
1 120 0 4
2943
2944
2945
2946
-0.007715999999999999 0.007 0.0098
-0.007536999999999998 0.007 0.009599999999999999
-0.007357999999999998 0.007 0.009399999999999999
-0.007178999999999999 0.007 0.0092
1 122 0 14
2947
2948
2949
2950
2951
2952
2953
2954
2955
2956
2957
2958
2959
2960
-0.006456440452702652 0.007242008302630101 0.08
-0.006601867289216479 0.00744217117115905 0.08
-0.006816134888346905 0.007565878627195616 0.08
-0.007062194435644252 0.007591740527744123 0.08
-0.007297499999999998 0.007515285115251742 0.08
-0.007481365111653092 0.007349732225114023 0.08
-0.007581997822436615 0.007123707456036569 0.08
-0.007581997822436615 0.006876292543963436 0.08
-0.007481365111653096 0.006650267774885981 0.08
-0.007297500000000003 0.006484714884748261 0.08
-0.007062194435644256 0.006408259472255878 0.08
-0.006816134888346908 0.006434121372804383 0.08
-0.006601867289216481 0.00655782882884095 0.08
-0.006456440452702653 0.006757991697369898 0.08
1 123 0 149
2961
2962
2963
2964
2965
2966
2967
2968
2969
2970
2971
2972
2973
2974
2975
2976
2977
2978
2979
2980
2981
2982
2983
2984
2985
2986
2987
2988
2989
2990
2991
2992
2993
2994
2995
2996
2997
2998
2999
3000
3001
3002
3003
3004
3005
3006
3007
3008
3009
3010
3011
3012
3013
3014
3015
3016
3017
3018
3019
3020
3021
3022
3023
3024
3025
3026
3027
3028
3029
3030
3031
3032
3033
3034
3035
3036
3037
3038
3039
3040
3041
3042
3043
3044
3045
3046
3047
3048
3049
3050
3051
3052
3053
3054
3055
3056
3057
3058
3059
3060
3061
3062
3063
3064
3065
3066
3067
3068
3069
3070
3071
3072
3073
3074
3075
3076
3077
3078
3079
3080
3081
3082
3083
3084
3085
3086
3087
3088
3089
3090
3091
3092
3093
3094
3095
3096
3097
3098
3099
3100
3101
3102
3103
3104
3105
3106
3107
3108
3109
-0.006405 0.007 0.042855427020391
-0.006405 0.007 0.04310471945649575
-0.006405 0.007 0.04335401189260051
-0.006405 0.007 0.04360330432870527
-0.006405 0.007 0.04385259676481003
-0.006405 0.007 0.04410188920091478
-0.006405 0.007 0.04435118163701954
-0.006405 0.007 0.0446004740731243
-0.006405 0.007 0.04484976650922906
-0.006405 0.007 0.04509905894533382
-0.006405 0.007 0.04534835138143858
-0.006405 0.007 0.04559764381754334
-0.006405 0.007 0.04584693625364809
-0.006405 0.007 0.04609622868975286
-0.006405 0.007 0.04634552112585761
-0.006405 0.007 0.04659481356196237
-0.006405 0.007 0.04684410599806713
-0.006405 0.007 0.04709339843417189
-0.006405 0.007 0.04734269087027665
-0.006405 0.007 0.0475919833063814
-0.006405 0.007 0.04784127574248617
-0.006405 0.007 0.04809056817859092
-0.006405 0.007 0.04833986061469568
-0.006405 0.007 0.04858915305080044
-0.006405 0.007 0.0488384454869052
-0.006405 0.007 0.04908773792300995
-0.006405 0.007 0.04933703035911471
-0.006405 0.007 0.04958632279521948
-0.006405 0.007 0.04983561523132423
-0.006405 0.007 0.05008490766742899
-0.006405 0.007 0.05033420010353375
-0.006405 0.007 0.05058349253963851
-0.006405 0.007 0.05083278497574327
-0.006405 0.007 0.05108207741184802
-0.006405 0.007 0.05133136984795278
-0.006405 0.007 0.05158066228405754
-0.006405 0.007 0.0518299547201623
-0.006405 0.007 0.05207924715626706
-0.006405 0.007 0.05232853959237181
-0.006405 0.007 0.05257783202847657
-0.006405 0.007 0.05282712446458133
-0.006405 0.007 0.0530764169006861
-0.006405 0.007 0.05332570933679085
-0.006405 0.007 0.05357500177289561
-0.006405 0.007 0.05382429420900037
-0.006405 0.007 0.05407358664510513
-0.006405 0.007 0.05432287908120988
-0.006405 0.007 0.05457217151731464
-0.006405 0.007 0.0548214639534194
-0.006405 0.007 0.05507075638952416
-0.006405 0.007 0.05532004882562892
-0.006405 0.007 0.05556934126173368
-0.006405 0.007 0.05581863369783843
-0.006405 0.007 0.05606792613394319
-0.006405 0.007 0.05631721857004795
-0.006405 0.007 0.05656651100615271
-0.006405 0.007 0.05681580344225746
-0.006405 0.007 0.05706509587836223
-0.006405 0.007 0.05731438831446699
-0.006405 0.007 0.05756368075057174
-0.006405 0.007 0.0578129731866765
-0.006405 0.007 0.05806226562278126
-0.006405 0.007 0.05831155805888602
-0.006405 0.007 0.05856085049499078
-0.006405 0.007 0.05881014293109553
-0.006405 0.007 0.05905943536720029
-0.006405 0.007 0.05930872780330505
-0.006405 0.007 0.05955802023940981
-0.006405 0.007 0.05980731267551456
-0.006405 0.007 0.06005660511161932
-0.006405 0.007 0.06030589754772409
-0.006405 0.007 0.06055518998382883
-0.006405 0.007 0.06080448241993359
-0.006405 0.007 0.06105377485603836
-0.006405 0.007 0.06130306729214311
-0.006405 0.007 0.06155235972824787
-0.006405 0.007 0.06180165216435263
-0.006405 0.007 0.06205094460045739
-0.006405 0.007 0.06230023703656214
-0.006405 0.007 0.0625495294726669
-0.006405 0.007 0.06279882190877166
-0.006405 0.007 0.06304811434487642
-0.006405 0.007 0.06329740678098117
-0.006405 0.007 0.06354669921708593
-0.006405 0.007 0.06379599165319069
-0.006405 0.007 0.06404528408929544
-0.006405 0.007 0.0642945765254002
-0.006405 0.007 0.06454386896150496
-0.006405 0.007 0.06479316139760972
-0.006405 0.007 0.06504245383371447
-0.006405 0.007 0.06529174626981923
-0.006405 0.007 0.065541038705924
-0.006405 0.007 0.06579033114202876
-0.006405 0.007 0.06603962357813351
-0.006405 0.007 0.06628891601423827
-0.006405 0.007 0.06653820845034303
-0.006405 0.007 0.06678750088644778
-0.006405 0.007 0.06703679332255254
-0.006405 0.007 0.0672860857586573
-0.006405 0.007 0.06753537819476205
-0.006405 0.007 0.06778467063086682
-0.006405 0.007 0.06803396306697157
-0.006405 0.007 0.06828325550307632
-0.006405 0.007 0.06853254793918109
-0.006405 0.007 0.06878184037528584
-0.006405 0.007 0.0690311328113906
-0.006405 0.007 0.06928042524749536
-0.006405 0.007 0.06952971768360011
-0.006405 0.007 0.06977901011970487
-0.006405 0.007 0.07002830255580964
-0.006405 0.007 0.07027759499191438
-0.006405 0.007 0.07052688742801914
-0.006405 0.007 0.07077617986412391
-0.006405 0.007 0.07102547230022865
-0.006405 0.007 0.07127476473633342
-0.006405 0.007 0.07152405717243818
-0.006405 0.007 0.07177334960854292
-0.006405 0.007 0.0720226420446477
-0.006405 0.007 0.07227193448075245
-0.006405 0.007 0.07252122691685721
-0.006405 0.007 0.07277051935296197
-0.006405 0.007 0.07301981178906672
-0.006405 0.007 0.07326910422517148
-0.006405 0.007 0.07351839666127624
-0.006405 0.007 0.07376768909738099
-0.006405 0.007 0.07401698153348575
-0.006405 0.007 0.07426627396959051
-0.006405 0.007 0.07451556640569526
-0.006405 0.007 0.07476485884180002
-0.006405 0.007 0.07501415127790478
-0.006405 0.007 0.07526344371400956
-0.006405 0.007 0.07551273615011431
-0.006405 0.007 0.07576202858621908
-0.006405 0.007 0.07601132102232383
-0.006405 0.007 0.07626061345842859
-0.006405 0.007 0.07650990589453335
-0.006405 0.007 0.07675919833063811
-0.006405 0.007 0.07700849076674288
-0.006405 0.007 0.07725778320284762
-0.006405 0.007 0.0775070756389524
-0.006405 0.007 0.07775636807505715
-0.006405 0.007 0.07800566051116192
-0.006405 0.007 0.07825495294726667
-0.006405 0.007 0.07850424538337145
-0.006405 0.007 0.07875353781947619
-0.006405 0.007 0.07900283025558097
-0.006405 0.007 0.07925212269168572
-0.006405 0.007 0.07950141512779049
-0.006405 0.007 0.07975070756389524
1 124 0 16
3110
3111
3112
3113
3114
3115
3116
3117
3118
3119
3120
3121
3122
3123
3124
3125
-0.006443406390952329 0.007210305898401215 0.04250697012567047
-0.006548942183932322 0.007388035877003724 0.04239334015791176
-0.006707505352435739 0.007518142723774049 0.04227677348448637
-0.006905101651486495 0.007587383437876146 0.04216831918673946
-0.007123784282949188 0.00758198148744468 0.04208113737910732
-0.00733501348772548 0.007491722440601173 0.04203149061116526
-0.007499125850533901 0.00732387994140854 0.04203302357809466
-0.007584512487713883 0.007111221797294931 0.04208524791866602
-0.007585318499095045 0.006893102290570014 0.04217405259236222
-0.007512253036992185 0.00669730881436607 0.04228328992830897
-0.007379086093936744 0.006541394937476532 0.04239997810922386
-0.007199062023067125 0.006439286632162589 0.04251311211347151
-0.006987476227752027 0.006405131885963432 0.04261106072439413
-0.006767449967852193 0.006452327199322825 0.04267962373752835
-0.006574540272645067 0.006584056469671765 0.0427038306759748
-0.006447319460709358 0.006779615742993707 0.0426767893617617
1 125 0 30
3126
3127
3128
3129
3130
3131
3132
3133
3134
3135
3136
3137
3138
3139
3140
3141
3142
3143
3144
3145
3146
3147
3148
3149
3150
3151
3152
3153
3154
3155
-0.006405 0.007 0.03524535918013827
-0.006405 0.007 0.03549071836027654
-0.006405 0.007 0.0357360775404148
-0.006405 0.007 0.03598143672055306
-0.006405 0.007 0.03622679590069133
-0.006405 0.007 0.03647215508082959
-0.006405 0.007 0.03671751426096786
-0.006405 0.007 0.03696287344110612
-0.006405 0.007 0.03720823262124438
-0.006405 0.007 0.03745359180138265
-0.006405 0.007 0.03769895098152092
-0.006405 0.007 0.03794431016165918
-0.006405 0.007 0.03818966934179745
-0.006405 0.007 0.03843502852193571
-0.006405 0.007 0.03868038770207397
-0.006405 0.007 0.03892574688221224
-0.006405 0.007 0.0391711060623505
-0.006405 0.007 0.03941646524248877
-0.006405 0.007 0.03966182442262704
-0.006405 0.007 0.0399071836027653
-0.006405 0.007 0.04015254278290357
-0.006405 0.007 0.04039790196304183
-0.006405 0.007 0.0406432611431801
-0.006405 0.007 0.04088862032331837
-0.006405 0.007 0.04113397950345664
-0.006405 0.007 0.0413793386835949
-0.006405 0.007 0.04162469786373317
-0.006405 0.007 0.04187005704387144
-0.006405 0.007 0.0421154162240097
-0.006405 0.007 0.04236077540414797
1 126 0 14
3156
3157
3158
3159
3160
3161
3162
3163
3164
3165
3166
3167
3168
3169
-0.006456440452702652 0.007242008302630101 0.035
-0.006601867289216479 0.00744217117115905 0.035
-0.006816134888346905 0.007565878627195616 0.035
-0.007062194435644252 0.007591740527744123 0.035
-0.007297499999999998 0.007515285115251742 0.035
-0.007481365111653092 0.007349732225114023 0.035
-0.007581997822436615 0.007123707456036569 0.035
-0.007581997822436615 0.006876292543963436 0.035
-0.007481365111653096 0.006650267774885981 0.035
-0.007297500000000003 0.006484714884748261 0.035
-0.007062194435644256 0.006408259472255878 0.035
-0.006816134888346908 0.006434121372804383 0.035
-0.006601867289216481 0.00655782882884095 0.035
-0.006456440452702653 0.006757991697369898 0.035
1 127 0 71
3170
3171
3172
3173
3174
3175
3176
3177
3178
3179
3180
3181
3182
3183
3184
3185
3186
3187
3188
3189
3190
3191
3192
3193
3194
3195
3196
3197
3198
3199
3200
3201
3202
3203
3204
3205
3206
3207
3208
3209
3210
3211
3212
3213
3214
3215
3216
3217
3218
3219
3220
3221
3222
3223
3224
3225
3226
3227
3228
3229
3230
3231
3232
3233
3234
3235
3236
3237
3238
3239
3240
-0.006405 0.007 0.01725
-0.006405 0.007 0.0175
-0.006405 0.007 0.01775
-0.006405 0.007 0.018
-0.006405 0.007 0.01825
-0.006405 0.007 0.0185
-0.006405 0.007 0.01875
-0.006405 0.007 0.019
-0.006405 0.007 0.01925
-0.006405 0.007 0.0195
-0.006405 0.007 0.01975
-0.006405 0.007 0.02
-0.006405 0.007 0.02025
-0.006405 0.007 0.0205
-0.006405 0.007 0.02075
-0.006405 0.007 0.021
-0.006405 0.007 0.02125
-0.006405 0.007 0.02150000000000001
-0.006405 0.007 0.02175000000000001
-0.006405 0.007 0.02200000000000001
-0.006405 0.007 0.02225000000000001
-0.006405 0.007 0.02250000000000001
-0.006405 0.007 0.02275000000000001
-0.006405 0.007 0.02300000000000001
-0.006405 0.007 0.02325000000000001
-0.006405 0.007 0.02350000000000001
-0.006405 0.007 0.02375000000000001
-0.006405 0.007 0.02400000000000001
-0.006405 0.007 0.02425000000000001
-0.006405 0.007 0.02450000000000001
-0.006405 0.007 0.02475000000000001
-0.006405 0.007 0.02500000000000001
-0.006405 0.007 0.02525000000000001
-0.006405 0.007 0.02550000000000001
-0.006405 0.007 0.02575000000000001
-0.006405 0.007 0.02600000000000001
-0.006405 0.007 0.02625000000000001
-0.006405 0.007 0.02650000000000002
-0.006405 0.007 0.02675000000000002
-0.006405 0.007 0.02700000000000002
-0.006405 0.007 0.02725000000000002
-0.006405 0.007 0.02750000000000002
-0.006405 0.007 0.02775000000000002
-0.006405 0.007 0.02800000000000002
-0.006405 0.007 0.02825000000000002
-0.006405 0.007 0.02850000000000002
-0.006405 0.007 0.02875000000000002
-0.006405 0.007 0.02900000000000002
-0.006405 0.007 0.02925000000000002
-0.006405 0.007 0.02950000000000002
-0.006405 0.007 0.02975000000000002
-0.006405 0.007 0.03000000000000002
-0.006405 0.007 0.03025000000000002
-0.006405 0.007 0.03050000000000002
-0.006405 0.007 0.03075000000000002
-0.006405 0.007 0.03100000000000002
-0.006405 0.007 0.03125000000000002
-0.006405 0.007 0.03150000000000002
-0.006405 0.007 0.03175000000000002
-0.006405 0.007 0.03200000000000002
-0.006405 0.007 0.03225000000000002
-0.006405 0.007 0.03250000000000002
-0.006405 0.007 0.03275000000000003
-0.006405 0.007 0.03300000000000002
-0.006405 0.007 0.03325000000000002
-0.006405 0.007 0.03350000000000002
-0.006405 0.007 0.03375000000000002
-0.006405 0.007 0.03400000000000002
-0.006405 0.007 0.03425000000000001
-0.006405 0.007 0.0345
-0.006405 0.007 0.03475
1 128 0 14
3241
3242
3243
3244
3245
3246
3247
3248
3249
3250
3251
3252
3253
3254
-0.006456440452702652 0.007242008302630101 0.017
-0.006601867289216479 0.00744217117115905 0.017
-0.006816134888346905 0.007565878627195616 0.017
-0.007062194435644252 0.007591740527744123 0.017
-0.007297499999999998 0.007515285115251742 0.017
-0.007481365111653092 0.007349732225114023 0.017
-0.007581997822436615 0.007123707456036569 0.017
-0.007581997822436615 0.006876292543963436 0.017
-0.007481365111653096 0.006650267774885981 0.017
-0.007297500000000003 0.006484714884748261 0.017
-0.007062194435644256 0.006408259472255878 0.017
-0.006816134888346908 0.006434121372804383 0.017
-0.006601867289216481 0.00655782882884095 0.017
-0.006456440452702653 0.006757991697369898 0.017
1 129 0 3
3255
3256
3257
-0.006405 0.007 0.01625
-0.006405 0.007 0.0165
-0.006405 0.007 0.01675
1 130 0 14
3258
3259
3260
3261
3262
3263
3264
3265
3266
3267
3268
3269
3270
3271
-0.006456440452702652 0.007242008302630101 0.016
-0.006601867289216479 0.00744217117115905 0.016
-0.006816134888346905 0.007565878627195616 0.016
-0.007062194435644252 0.007591740527744123 0.016
-0.007297499999999998 0.007515285115251742 0.016
-0.007481365111653092 0.007349732225114023 0.016
-0.007581997822436615 0.007123707456036569 0.016
-0.007581997822436615 0.006876292543963436 0.016
-0.007481365111653096 0.006650267774885981 0.016
-0.007297500000000003 0.006484714884748261 0.016
-0.007062194435644256 0.006408259472255878 0.016
-0.006816134888346908 0.006434121372804383 0.016
-0.006601867289216481 0.00655782882884095 0.016
-0.006456440452702653 0.006757991697369898 0.016
1 131 0 23
3272
3273
3274
3275
3276
3277
3278
3279
3280
3281
3282
3283
3284
3285
3286
3287
3288
3289
3290
3291
3292
3293
3294
-0.006405 0.007 0.01025
-0.006405 0.007 0.0105
-0.006405 0.007 0.01075
-0.006405 0.007 0.011
-0.006405 0.007 0.01125
-0.006405 0.007 0.0115
-0.006405 0.007 0.01175
-0.006405 0.007 0.012
-0.006405 0.007 0.01225
-0.006405 0.007 0.0125
-0.006405 0.007 0.01275
-0.006405 0.007 0.013
-0.006405 0.007 0.01325
-0.006405 0.007 0.0135
-0.006405 0.007 0.01375
-0.006405 0.007 0.014
-0.006405 0.007 0.01425
-0.006405 0.007 0.0145
-0.006405 0.007 0.01475
-0.006405 0.007 0.015
-0.006405 0.007 0.01525
-0.006405 0.007 0.0155
-0.006405 0.007 0.01575
1 132 0 14
3295
3296
3297
3298
3299
3300
3301
3302
3303
3304
3305
3306
3307
3308
-0.006456440452702652 0.007242008302630101 0.01
-0.006601867289216479 0.00744217117115905 0.01
-0.006816134888346905 0.007565878627195616 0.01
-0.007062194435644252 0.007591740527744123 0.01
-0.007297499999999998 0.007515285115251742 0.01
-0.007481365111653092 0.007349732225114023 0.01
-0.007581997822436615 0.007123707456036569 0.01
-0.007581997822436615 0.006876292543963436 0.01
-0.007481365111653096 0.006650267774885981 0.01
-0.007297500000000003 0.006484714884748261 0.01
-0.007062194435644256 0.006408259472255878 0.01
-0.006816134888346908 0.006434121372804383 0.01
-0.006601867289216481 0.00655782882884095 0.01
-0.006456440452702653 0.006757991697369898 0.01
1 133 0 11
3309
3310
3311
3312
3313
3314
3315
3316
3317
3318
3319
-0.006592968060221314 0.007235 0.017
-0.006765000000000001 0.007407031939778687 0.017
-0.007000000000000001 0.00747 0.017
-0.007235000000000001 0.007407031939778686 0.017
-0.007407031939778687 0.007234999999999999 0.017
-0.00747 0.006999999999999998 0.017
-0.007407031939778684 0.006764999999999997 0.017
-0.007234999999999996 0.006592968060221312 0.017
-0.006999999999999996 0.00653 0.017
-0.006764999999999998 0.006592968060221315 0.017
-0.006592968060221313 0.006765000000000001 0.017
1 134 0 3
3320
3321
3322
-0.00653 0.007 0.01625
-0.00653 0.007 0.0165
-0.00653 0.007 0.01675
1 135 0 11
3323
3324
3325
3326
3327
3328
3329
3330
3331
3332
3333
-0.006592968060221314 0.007235 0.016
-0.006765000000000001 0.007407031939778687 0.016
-0.007000000000000001 0.00747 0.016
-0.007235000000000001 0.007407031939778686 0.016
-0.007407031939778687 0.007234999999999999 0.016
-0.00747 0.006999999999999998 0.016
-0.007407031939778684 0.006764999999999997 0.016
-0.007234999999999996 0.006592968060221312 0.016
-0.006999999999999996 0.00653 0.016
-0.006764999999999998 0.006592968060221315 0.016
-0.006592968060221313 0.006765000000000001 0.016
1 136 0 23
3334
3335
3336
3337
3338
3339
3340
3341
3342
3343
3344
3345
3346
3347
3348
3349
3350
3351
3352
3353
3354
3355
3356
-0.00653 0.007 0.010379375
-0.00653 0.007 0.01062375
-0.00653 0.007 0.010868125
-0.00653 0.007 0.0111125
-0.00653 0.007 0.011356875
-0.00653 0.007 0.01160125
-0.00653 0.007 0.011845625
-0.00653 0.007 0.01209
-0.00653 0.007 0.012334375
-0.00653 0.007 0.01257875
-0.00653 0.007 0.012823125
-0.00653 0.007 0.0130675
-0.00653 0.007 0.013311875
-0.00653 0.007 0.01355625
-0.00653 0.007 0.013800625
-0.00653 0.007 0.014045
-0.00653 0.007 0.014289375
-0.00653 0.007 0.01453375
-0.00653 0.007 0.014778125
-0.00653 0.007 0.0150225
-0.00653 0.007 0.015266875
-0.00653 0.007 0.01551125
-0.00653 0.007 0.015755625
1 137 0 11
3357
3358
3359
3360
3361
3362
3363
3364
3365
3366
3367
-0.006592968060221314 0.007235 0.010135
-0.006765000000000001 0.007407031939778687 0.010135
-0.007000000000000001 0.00747 0.010135
-0.007235000000000001 0.007407031939778686 0.010135
-0.007407031939778687 0.007234999999999999 0.010135
-0.00747 0.006999999999999998 0.010135
-0.007407031939778684 0.006764999999999997 0.010135
-0.007234999999999996 0.006592968060221312 0.010135
-0.006999999999999996 0.00653 0.010135
-0.006764999999999998 0.006592968060221315 0.010135
-0.006592968060221313 0.006765000000000001 0.010135
1 138 0 3
3368
3369
3370
-0.007000000000000001 0.007135 0.010135
-0.007135 0.007 0.010135
-0.007 0.006865 0.010135
1 139 0 71
3371
3372
3373
3374
3375
3376
3377
3378
3379
3380
3381
3382
3383
3384
3385
3386
3387
3388
3389
3390
3391
3392
3393
3394
3395
3396
3397
3398
3399
3400
3401
3402
3403
3404
3405
3406
3407
3408
3409
3410
3411
3412
3413
3414
3415
3416
3417
3418
3419
3420
3421
3422
3423
3424
3425
3426
3427
3428
3429
3430
3431
3432
3433
3434
3435
3436
3437
3438
3439
3440
3441
-0.00653 0.007 0.01725
-0.00653 0.007 0.0175
-0.00653 0.007 0.01775
-0.00653 0.007 0.018
-0.00653 0.007 0.01825
-0.00653 0.007 0.0185
-0.00653 0.007 0.01875
-0.00653 0.007 0.019
-0.00653 0.007 0.01925
-0.00653 0.007 0.0195
-0.00653 0.007 0.01975
-0.00653 0.007 0.02
-0.00653 0.007 0.02025
-0.00653 0.007 0.0205
-0.00653 0.007 0.02075
-0.00653 0.007 0.021
-0.00653 0.007 0.02125
-0.00653 0.007 0.02150000000000001
-0.00653 0.007 0.02175000000000001
-0.00653 0.007 0.02200000000000001
-0.00653 0.007 0.02225000000000001
-0.00653 0.007 0.02250000000000001
-0.00653 0.007 0.02275000000000001
-0.00653 0.007 0.02300000000000001
-0.00653 0.007 0.02325000000000001
-0.00653 0.007 0.02350000000000001
-0.00653 0.007 0.02375000000000001
-0.00653 0.007 0.02400000000000001
-0.00653 0.007 0.02425000000000001
-0.00653 0.007 0.02450000000000001
-0.00653 0.007 0.02475000000000002
-0.00653 0.007 0.02500000000000001
-0.00653 0.007 0.02525000000000001
-0.00653 0.007 0.02550000000000001
-0.00653 0.007 0.02575000000000001
-0.00653 0.007 0.02600000000000002
-0.00653 0.007 0.02625000000000002
-0.00653 0.007 0.02650000000000002
-0.00653 0.007 0.02675000000000002
-0.00653 0.007 0.02700000000000002
-0.00653 0.007 0.02725000000000002
-0.00653 0.007 0.02750000000000002
-0.00653 0.007 0.02775000000000002
-0.00653 0.007 0.02800000000000002
-0.00653 0.007 0.02825000000000002
-0.00653 0.007 0.02850000000000002
-0.00653 0.007 0.02875000000000002
-0.00653 0.007 0.02900000000000002
-0.00653 0.007 0.02925000000000002
-0.00653 0.007 0.02950000000000002
-0.00653 0.007 0.02975000000000002
-0.00653 0.007 0.03000000000000002
-0.00653 0.007 0.03025000000000002
-0.00653 0.007 0.03050000000000002
-0.00653 0.007 0.03075000000000002
-0.00653 0.007 0.03100000000000002
-0.00653 0.007 0.03125000000000002
-0.00653 0.007 0.03150000000000002
-0.00653 0.007 0.03175000000000002
-0.00653 0.007 0.03200000000000002
-0.00653 0.007 0.03225000000000002
-0.00653 0.007 0.03250000000000002
-0.00653 0.007 0.03275000000000002
-0.00653 0.007 0.03300000000000002
-0.00653 0.007 0.03325000000000002
-0.00653 0.007 0.03350000000000002
-0.00653 0.007 0.03375000000000002
-0.00653 0.007 0.03400000000000002
-0.00653 0.007 0.03425000000000001
-0.00653 0.007 0.03450000000000001
-0.00653 0.007 0.03475
1 140 0 11
3442
3443
3444
3445
3446
3447
3448
3449
3450
3451
3452
-0.006592968060221314 0.007235 0.035
-0.006765000000000001 0.007407031939778687 0.035
-0.007000000000000001 0.00747 0.035
-0.007235000000000001 0.007407031939778686 0.035
-0.007407031939778687 0.007234999999999999 0.035
-0.00747 0.006999999999999998 0.035
-0.007407031939778684 0.006764999999999997 0.035
-0.007234999999999996 0.006592968060221312 0.035
-0.006999999999999996 0.00653 0.035
-0.006764999999999998 0.006592968060221315 0.035
-0.006592968060221313 0.006765000000000001 0.035
1 141 0 3
3453
3454
3455
-0.007000000000000001 0.007135 0.016
-0.007135 0.007 0.016
-0.007 0.006865 0.016
1 142 0 23
3456
3457
3458
3459
3460
3461
3462
3463
3464
3465
3466
3467
3468
3469
3470
3471
3472
3473
3474
3475
3476
3477
3478
-0.006865 0.007 0.010379375
-0.006865 0.007 0.01062375
-0.006865 0.007 0.010868125
-0.006865 0.007 0.0111125
-0.006865 0.007 0.011356875
-0.006865 0.007 0.01160125
-0.006865 0.007 0.011845625
-0.006865 0.007 0.01209
-0.006865 0.007 0.012334375
-0.006865 0.007 0.01257875
-0.006865 0.007 0.012823125
-0.006865 0.007 0.0130675
-0.006865 0.007 0.013311875
-0.006865 0.007 0.01355625
-0.006865 0.007 0.013800625
-0.006865 0.007 0.014045
-0.006865 0.007 0.014289375
-0.006865 0.007 0.01453375
-0.006865 0.007 0.014778125
-0.006865 0.007 0.0150225
-0.006865 0.007 0.015266875
-0.006865 0.007 0.01551125
-0.006865 0.007 0.015755625
1 143 0 11
3479
3480
3481
3482
3483
3484
3485
3486
3487
3488
3489
-0.006592968060221314 0.007235 0.08
-0.006765000000000001 0.007407031939778687 0.08
-0.007000000000000001 0.00747 0.08
-0.007235000000000001 0.007407031939778686 0.08
-0.007407031939778687 0.007234999999999999 0.08
-0.00747 0.006999999999999998 0.08
-0.007407031939778684 0.006764999999999997 0.08
-0.007234999999999996 0.006592968060221312 0.08
-0.006999999999999996 0.00653 0.08
-0.006764999999999998 0.006592968060221315 0.08
-0.006592968060221313 0.006765000000000001 0.08
1 144 0 179
3490
3491
3492
3493
3494
3495
3496
3497
3498
3499
3500
3501
3502
3503
3504
3505
3506
3507
3508
3509
3510
3511
3512
3513
3514
3515
3516
3517
3518
3519
3520
3521
3522
3523
3524
3525
3526
3527
3528
3529
3530
3531
3532
3533
3534
3535
3536
3537
3538
3539
3540
3541
3542
3543
3544
3545
3546
3547
3548
3549
3550
3551
3552
3553
3554
3555
3556
3557
3558
3559
3560
3561
3562
3563
3564
3565
3566
3567
3568
3569
3570
3571
3572
3573
3574
3575
3576
3577
3578
3579
3580
3581
3582
3583
3584
3585
3586
3587
3588
3589
3590
3591
3592
3593
3594
3595
3596
3597
3598
3599
3600
3601
3602
3603
3604
3605
3606
3607
3608
3609
3610
3611
3612
3613
3614
3615
3616
3617
3618
3619
3620
3621
3622
3623
3624
3625
3626
3627
3628
3629
3630
3631
3632
3633
3634
3635
3636
3637
3638
3639
3640
3641
3642
3643
3644
3645
3646
3647
3648
3649
3650
3651
3652
3653
3654
3655
3656
3657
3658
3659
3660
3661
3662
3663
3664
3665
3666
3667
3668
-0.00653 0.007 0.03525
-0.00653 0.007 0.0355
-0.00653 0.007 0.03575
-0.00653 0.007 0.036
-0.00653 0.007 0.03625
-0.00653 0.007 0.0365
-0.00653 0.007 0.03675
-0.00653 0.007 0.03700000000000001
-0.00653 0.007 0.03725000000000001
-0.00653 0.007 0.03750000000000001
-0.00653 0.007 0.03775000000000001
-0.00653 0.007 0.03800000000000001
-0.00653 0.007 0.03825000000000001
-0.00653 0.007 0.03850000000000001
-0.00653 0.007 0.03875000000000001
-0.00653 0.007 0.03900000000000001
-0.00653 0.007 0.03925000000000001
-0.00653 0.007 0.03950000000000001
-0.00653 0.007 0.03975000000000001
-0.00653 0.007 0.04000000000000001
-0.00653 0.007 0.04025000000000001
-0.00653 0.007 0.04050000000000001
-0.00653 0.007 0.04075000000000001
-0.00653 0.007 0.04100000000000001
-0.00653 0.007 0.04125000000000001
-0.00653 0.007 0.04150000000000001
-0.00653 0.007 0.04175000000000001
-0.00653 0.007 0.04200000000000001
-0.00653 0.007 0.04225000000000001
-0.00653 0.007 0.04250000000000001
-0.00653 0.007 0.04275000000000002
-0.00653 0.007 0.04300000000000002
-0.00653 0.007 0.04325000000000001
-0.00653 0.007 0.04350000000000001
-0.00653 0.007 0.04375000000000001
-0.00653 0.007 0.04400000000000001
-0.00653 0.007 0.04425000000000001
-0.00653 0.007 0.04450000000000001
-0.00653 0.007 0.04475000000000001
-0.00653 0.007 0.04500000000000001
-0.00653 0.007 0.04525000000000001
-0.00653 0.007 0.04550000000000001
-0.00653 0.007 0.04575000000000001
-0.00653 0.007 0.04600000000000001
-0.00653 0.007 0.04625000000000001
-0.00653 0.007 0.04650000000000001
-0.00653 0.007 0.04675000000000001
-0.00653 0.007 0.04700000000000001
-0.00653 0.007 0.04725000000000001
-0.00653 0.007 0.04750000000000001
-0.00653 0.007 0.04775000000000001
-0.00653 0.007 0.04800000000000001
-0.00653 0.007 0.04825000000000002
-0.00653 0.007 0.04850000000000002
-0.00653 0.007 0.04875000000000002
-0.00653 0.007 0.04900000000000002
-0.00653 0.007 0.04925000000000002
-0.00653 0.007 0.04950000000000001
-0.00653 0.007 0.04975000000000001
-0.00653 0.007 0.05000000000000001
-0.00653 0.007 0.05025000000000001
-0.00653 0.007 0.05050000000000001
-0.00653 0.007 0.05075000000000001
-0.00653 0.007 0.05100000000000001
-0.00653 0.007 0.05125000000000001
-0.00653 0.007 0.05150000000000001
-0.00653 0.007 0.05175000000000001
-0.00653 0.007 0.05200000000000001
-0.00653 0.007 0.05225000000000001
-0.00653 0.007 0.05250000000000001
-0.00653 0.007 0.05275000000000001
-0.00653 0.007 0.05300000000000001
-0.00653 0.007 0.05325000000000001
-0.00653 0.007 0.05350000000000001
-0.00653 0.007 0.05375000000000001
-0.00653 0.007 0.05400000000000001
-0.00653 0.007 0.05425000000000001
-0.00653 0.007 0.05450000000000001
-0.00653 0.007 0.05475000000000001
-0.00653 0.007 0.05500000000000001
-0.00653 0.007 0.05525000000000001
-0.00653 0.007 0.05550000000000001
-0.00653 0.007 0.05575000000000001
-0.00653 0.007 0.05600000000000001
-0.00653 0.007 0.05625000000000001
-0.00653 0.007 0.05650000000000001
-0.00653 0.007 0.05675000000000001
-0.00653 0.007 0.05700000000000001
-0.00653 0.007 0.05725000000000001
-0.00653 0.007 0.05750000000000001
-0.00653 0.007 0.05775000000000001
-0.00653 0.007 0.05800000000000001
-0.00653 0.007 0.05825000000000001
-0.00653 0.007 0.05850000000000001
-0.00653 0.007 0.05875000000000001
-0.00653 0.007 0.05900000000000001
-0.00653 0.007 0.05925000000000001
-0.00653 0.007 0.05950000000000001
-0.00653 0.007 0.05975000000000001
-0.00653 0.007 0.06000000000000001
-0.00653 0.007 0.06025000000000001
-0.00653 0.007 0.06050000000000001
-0.00653 0.007 0.06075000000000001
-0.00653 0.007 0.06100000000000001
-0.00653 0.007 0.06125000000000001
-0.00653 0.007 0.06150000000000001
-0.00653 0.007 0.06175000000000001
-0.00653 0.007 0.06200000000000001
-0.00653 0.007 0.06225000000000001
-0.00653 0.007 0.0625
-0.00653 0.007 0.06275
-0.00653 0.007 0.063
-0.00653 0.007 0.06325
-0.00653 0.007 0.0635
-0.00653 0.007 0.06375
-0.00653 0.007 0.064
-0.00653 0.007 0.06425
-0.00653 0.007 0.0645
-0.00653 0.007 0.06475
-0.00653 0.007 0.065
-0.00653 0.007 0.06525
-0.00653 0.007 0.0655
-0.00653 0.007 0.06575
-0.00653 0.007 0.066
-0.00653 0.007 0.06625
-0.00653 0.007 0.0665
-0.00653 0.007 0.06675
-0.00653 0.007 0.067
-0.00653 0.007 0.06725
-0.00653 0.007 0.0675
-0.00653 0.007 0.06775
-0.00653 0.007 0.068
-0.00653 0.007 0.06825000000000001
-0.00653 0.007 0.06850000000000001
-0.00653 0.007 0.06875000000000001
-0.00653 0.007 0.06900000000000001
-0.00653 0.007 0.06925000000000001
-0.00653 0.007 0.06950000000000001
-0.00653 0.007 0.06975000000000001
-0.00653 0.007 0.07000000000000001
-0.00653 0.007 0.07025000000000001
-0.00653 0.007 0.07050000000000001
-0.00653 0.007 0.07075000000000001
-0.00653 0.007 0.07100000000000001
-0.00653 0.007 0.07125000000000001
-0.00653 0.007 0.07150000000000001
-0.00653 0.007 0.07175000000000001
-0.00653 0.007 0.07200000000000001
-0.00653 0.007 0.07225000000000001
-0.00653 0.007 0.07250000000000001
-0.00653 0.007 0.07275000000000001
-0.00653 0.007 0.07300000000000001
-0.00653 0.007 0.07325000000000001
-0.00653 0.007 0.07350000000000001
-0.00653 0.007 0.07375000000000001
-0.00653 0.007 0.07400000000000001
-0.00653 0.007 0.07425000000000001
-0.00653 0.007 0.07450000000000001
-0.00653 0.007 0.07475000000000001
-0.00653 0.007 0.07500000000000001
-0.00653 0.007 0.07525000000000001
-0.00653 0.007 0.07550000000000001
-0.00653 0.007 0.07575
-0.00653 0.007 0.076
-0.00653 0.007 0.07625
-0.00653 0.007 0.0765
-0.00653 0.007 0.07675000000000001
-0.00653 0.007 0.07700000000000001
-0.00653 0.007 0.07725000000000001
-0.00653 0.007 0.07750000000000001
-0.00653 0.007 0.07775000000000001
-0.00653 0.007 0.07800000000000001
-0.00653 0.007 0.07825000000000001
-0.00653 0.007 0.07850000000000001
-0.00653 0.007 0.07875
-0.00653 0.007 0.079
-0.00653 0.007 0.07925
-0.00653 0.007 0.0795
-0.00653 0.007 0.07975
1 145 0 3
3669
3670
3671
-0.007000000000000001 0.007135 0.017
-0.007135 0.007 0.017
-0.007 0.006865 0.017
1 146 0 3
3672
3673
3674
-0.006865 0.007 0.01625
-0.006865 0.007 0.0165
-0.006865 0.007 0.01675
1 147 0 3
3675
3676
3677
-0.007000000000000001 0.007135 0.08
-0.007135 0.007 0.08
-0.007 0.006865 0.08
1 148 0 71
3678
3679
3680
3681
3682
3683
3684
3685
3686
3687
3688
3689
3690
3691
3692
3693
3694
3695
3696
3697
3698
3699
3700
3701
3702
3703
3704
3705
3706
3707
3708
3709
3710
3711
3712
3713
3714
3715
3716
3717
3718
3719
3720
3721
3722
3723
3724
3725
3726
3727
3728
3729
3730
3731
3732
3733
3734
3735
3736
3737
3738
3739
3740
3741
3742
3743
3744
3745
3746
3747
3748
-0.006865 0.007 0.01725
-0.006865 0.007 0.0175
-0.006865 0.007 0.01775
-0.006865 0.007 0.018
-0.006865 0.007 0.01825
-0.006865 0.007 0.0185
-0.006865 0.007 0.01875
-0.006865 0.007 0.019
-0.006865 0.007 0.01925
-0.006865 0.007 0.0195
-0.006865 0.007 0.01975
-0.006865 0.007 0.02
-0.006865 0.007 0.02025
-0.006865 0.007 0.0205
-0.006865 0.007 0.02075
-0.006865 0.007 0.021
-0.006865 0.007 0.02125
-0.006865 0.007 0.02150000000000001
-0.006865 0.007 0.02175000000000001
-0.006865 0.007 0.02200000000000001
-0.006865 0.007 0.02225000000000001
-0.006865 0.007 0.02250000000000001
-0.006865 0.007 0.02275000000000001
-0.006865 0.007 0.02300000000000001
-0.006865 0.007 0.02325000000000001
-0.006865 0.007 0.02350000000000001
-0.006865 0.007 0.02375000000000001
-0.006865 0.007 0.02400000000000001
-0.006865 0.007 0.02425000000000001
-0.006865 0.007 0.02450000000000001
-0.006865 0.007 0.02475000000000002
-0.006865 0.007 0.02500000000000001
-0.006865 0.007 0.02525000000000001
-0.006865 0.007 0.02550000000000001
-0.006865 0.007 0.02575000000000001
-0.006865 0.007 0.02600000000000002
-0.006865 0.007 0.02625000000000002
-0.006865 0.007 0.02650000000000002
-0.006865 0.007 0.02675000000000002
-0.006865 0.007 0.02700000000000002
-0.006865 0.007 0.02725000000000002
-0.006865 0.007 0.02750000000000002
-0.006865 0.007 0.02775000000000002
-0.006865 0.007 0.02800000000000002
-0.006865 0.007 0.02825000000000002
-0.006865 0.007 0.02850000000000002
-0.006865 0.007 0.02875000000000002
-0.006865 0.007 0.02900000000000002
-0.006865 0.007 0.02925000000000002
-0.006865 0.007 0.02950000000000002
-0.006865 0.007 0.02975000000000002
-0.006865 0.007 0.03000000000000002
-0.006865 0.007 0.03025000000000002
-0.006865 0.007 0.03050000000000002
-0.006865 0.007 0.03075000000000002
-0.006865 0.007 0.03100000000000002
-0.006865 0.007 0.03125000000000002
-0.006865 0.007 0.03150000000000002
-0.006865 0.007 0.03175000000000002
-0.006865 0.007 0.03200000000000002
-0.006865 0.007 0.03225000000000002
-0.006865 0.007 0.03250000000000002
-0.006865 0.007 0.03275000000000002
-0.006865 0.007 0.03300000000000002
-0.006865 0.007 0.03325000000000002
-0.006865 0.007 0.03350000000000002
-0.006865 0.007 0.03375000000000002
-0.006865 0.007 0.03400000000000002
-0.006865 0.007 0.03425000000000001
-0.006865 0.007 0.03450000000000001
-0.006865 0.007 0.03475
1 149 0 3
3749
3750
3751
-0.007000000000000001 0.007135 0.035
-0.007135 0.007 0.035
-0.007 0.006865 0.035
1 150 0 179
3752
3753
3754
3755
3756
3757
3758
3759
3760
3761
3762
3763
3764
3765
3766
3767
3768
3769
3770
3771
3772
3773
3774
3775
3776
3777
3778
3779
3780
3781
3782
3783
3784
3785
3786
3787
3788
3789
3790
3791
3792
3793
3794
3795
3796
3797
3798
3799
3800
3801
3802
3803
3804
3805
3806
3807
3808
3809
3810
3811
3812
3813
3814
3815
3816
3817
3818
3819
3820
3821
3822
3823
3824
3825
3826
3827
3828
3829
3830
3831
3832
3833
3834
3835
3836
3837
3838
3839
3840
3841
3842
3843
3844
3845
3846
3847
3848
3849
3850
3851
3852
3853
3854
3855
3856
3857
3858
3859
3860
3861
3862
3863
3864
3865
3866
3867
3868
3869
3870
3871
3872
3873
3874
3875
3876
3877
3878
3879
3880
3881
3882
3883
3884
3885
3886
3887
3888
3889
3890
3891
3892
3893
3894
3895
3896
3897
3898
3899
3900
3901
3902
3903
3904
3905
3906
3907
3908
3909
3910
3911
3912
3913
3914
3915
3916
3917
3918
3919
3920
3921
3922
3923
3924
3925
3926
3927
3928
3929
3930
-0.006865 0.007 0.03525
-0.006865 0.007 0.0355
-0.006865 0.007 0.03575
-0.006865 0.007 0.036
-0.006865 0.007 0.03625
-0.006865 0.007 0.0365
-0.006865 0.007 0.03675
-0.006865 0.007 0.03700000000000001
-0.006865 0.007 0.03725000000000001
-0.006865 0.007 0.03750000000000001
-0.006865 0.007 0.03775000000000001
-0.006865 0.007 0.03800000000000001
-0.006865 0.007 0.03825000000000001
-0.006865 0.007 0.03850000000000001
-0.006865 0.007 0.03875000000000001
-0.006865 0.007 0.03900000000000001
-0.006865 0.007 0.03925000000000001
-0.006865 0.007 0.03950000000000001
-0.006865 0.007 0.03975000000000001
-0.006865 0.007 0.04000000000000001
-0.006865 0.007 0.04025000000000001
-0.006865 0.007 0.04050000000000001
-0.006865 0.007 0.04075000000000001
-0.006865 0.007 0.04100000000000001
-0.006865 0.007 0.04125000000000001
-0.006865 0.007 0.04150000000000001
-0.006865 0.007 0.04175000000000001
-0.006865 0.007 0.04200000000000001
-0.006865 0.007 0.04225000000000001
-0.006865 0.007 0.04250000000000001
-0.006865 0.007 0.04275000000000002
-0.006865 0.007 0.04300000000000002
-0.006865 0.007 0.04325000000000001
-0.006865 0.007 0.04350000000000001
-0.006865 0.007 0.04375000000000001
-0.006865 0.007 0.04400000000000001
-0.006865 0.007 0.04425000000000001
-0.006865 0.007 0.04450000000000001
-0.006865 0.007 0.04475000000000001
-0.006865 0.007 0.04500000000000001
-0.006865 0.007 0.04525000000000001
-0.006865 0.007 0.04550000000000001
-0.006865 0.007 0.04575000000000001
-0.006865 0.007 0.04600000000000001
-0.006865 0.007 0.04625000000000001
-0.006865 0.007 0.04650000000000001
-0.006865 0.007 0.04675000000000001
-0.006865 0.007 0.04700000000000001
-0.006865 0.007 0.04725000000000001
-0.006865 0.007 0.04750000000000001
-0.006865 0.007 0.04775000000000001
-0.006865 0.007 0.04800000000000001
-0.006865 0.007 0.04825000000000002
-0.006865 0.007 0.04850000000000002
-0.006865 0.007 0.04875000000000002
-0.006865 0.007 0.04900000000000002
-0.006865 0.007 0.04925000000000002
-0.006865 0.007 0.04950000000000001
-0.006865 0.007 0.04975000000000001
-0.006865 0.007 0.05000000000000001
-0.006865 0.007 0.05025000000000001
-0.006865 0.007 0.05050000000000001
-0.006865 0.007 0.05075000000000001
-0.006865 0.007 0.05100000000000001
-0.006865 0.007 0.05125000000000001
-0.006865 0.007 0.05150000000000001
-0.006865 0.007 0.05175000000000001
-0.006865 0.007 0.05200000000000001
-0.006865 0.007 0.05225000000000001
-0.006865 0.007 0.05250000000000001
-0.006865 0.007 0.05275000000000001
-0.006865 0.007 0.05300000000000001
-0.006865 0.007 0.05325000000000001
-0.006865 0.007 0.05350000000000001
-0.006865 0.007 0.05375000000000001
-0.006865 0.007 0.05400000000000001
-0.006865 0.007 0.05425000000000001
-0.006865 0.007 0.05450000000000001
-0.006865 0.007 0.05475000000000001
-0.006865 0.007 0.05500000000000001
-0.006865 0.007 0.05525000000000001
-0.006865 0.007 0.05550000000000001
-0.006865 0.007 0.05575000000000001
-0.006865 0.007 0.05600000000000001
-0.006865 0.007 0.05625000000000001
-0.006865 0.007 0.05650000000000001
-0.006865 0.007 0.05675000000000001
-0.006865 0.007 0.05700000000000001
-0.006865 0.007 0.05725000000000001
-0.006865 0.007 0.05750000000000001
-0.006865 0.007 0.05775000000000001
-0.006865 0.007 0.05800000000000001
-0.006865 0.007 0.05825000000000001
-0.006865 0.007 0.05850000000000001
-0.006865 0.007 0.05875000000000001
-0.006865 0.007 0.05900000000000001
-0.006865 0.007 0.05925000000000001
-0.006865 0.007 0.05950000000000001
-0.006865 0.007 0.05975000000000001
-0.006865 0.007 0.06000000000000001
-0.006865 0.007 0.06025000000000001
-0.006865 0.007 0.06050000000000001
-0.006865 0.007 0.06075000000000001
-0.006865 0.007 0.06100000000000001
-0.006865 0.007 0.06125000000000001
-0.006865 0.007 0.06150000000000001
-0.006865 0.007 0.06175000000000001
-0.006865 0.007 0.06200000000000001
-0.006865 0.007 0.06225000000000001
-0.006865 0.007 0.0625
-0.006865 0.007 0.06275
-0.006865 0.007 0.063
-0.006865 0.007 0.06325
-0.006865 0.007 0.0635
-0.006865 0.007 0.06375
-0.006865 0.007 0.064
-0.006865 0.007 0.06425
-0.006865 0.007 0.0645
-0.006865 0.007 0.06475
-0.006865 0.007 0.065
-0.006865 0.007 0.06525
-0.006865 0.007 0.0655
-0.006865 0.007 0.06575
-0.006865 0.007 0.066
-0.006865 0.007 0.06625
-0.006865 0.007 0.0665
-0.006865 0.007 0.06675
-0.006865 0.007 0.067
-0.006865 0.007 0.06725
-0.006865 0.007 0.0675
-0.006865 0.007 0.06775
-0.006865 0.007 0.068
-0.006865 0.007 0.06825000000000001
-0.006865 0.007 0.06850000000000001
-0.006865 0.007 0.06875000000000001
-0.006865 0.007 0.06900000000000001
-0.006865 0.007 0.06925000000000001
-0.006865 0.007 0.06950000000000001
-0.006865 0.007 0.06975000000000001
-0.006865 0.007 0.07000000000000001
-0.006865 0.007 0.07025000000000001
-0.006865 0.007 0.07050000000000001
-0.006865 0.007 0.07075000000000001
-0.006865 0.007 0.07100000000000001
-0.006865 0.007 0.07125000000000001
-0.006865 0.007 0.07150000000000001
-0.006865 0.007 0.07175000000000001
-0.006865 0.007 0.07200000000000001
-0.006865 0.007 0.07225000000000001
-0.006865 0.007 0.07250000000000001
-0.006865 0.007 0.07275000000000001
-0.006865 0.007 0.07300000000000001
-0.006865 0.007 0.07325000000000001
-0.006865 0.007 0.07350000000000001
-0.006865 0.007 0.07375000000000001
-0.006865 0.007 0.07400000000000001
-0.006865 0.007 0.07425000000000001
-0.006865 0.007 0.07450000000000001
-0.006865 0.007 0.07475000000000001
-0.006865 0.007 0.07500000000000001
-0.006865 0.007 0.07525000000000001
-0.006865 0.007 0.07550000000000001
-0.006865 0.007 0.07575
-0.006865 0.007 0.076
-0.006865 0.007 0.07625
-0.006865 0.007 0.0765
-0.006865 0.007 0.07675000000000001
-0.006865 0.007 0.07700000000000001
-0.006865 0.007 0.07725000000000001
-0.006865 0.007 0.07750000000000001
-0.006865 0.007 0.07775000000000001
-0.006865 0.007 0.07800000000000001
-0.006865 0.007 0.07825000000000001
-0.006865 0.007 0.07850000000000001
-0.006865 0.007 0.07875
-0.006865 0.007 0.079
-0.006865 0.007 0.07925
-0.006865 0.007 0.0795
-0.006865 0.007 0.07975
1 151 0 58
3931
3932
3933
3934
3935
3936
3937
3938
3939
3940
3941
3942
3943
3944
3945
3946
3947
3948
3949
3950
3951
3952
3953
3954
3955
3956
3957
3958
3959
3960
3961
3962
3963
3964
3965
3966
3967
3968
3969
3970
3971
3972
3973
3974
3975
3976
3977
3978
3979
3980
3981
3982
3983
3984
3985
3986
3987
3988
0.0348017180073548 0.003720271997657795 0.08
0.03420911864362533 0.007398391827036862 0.08
0.03322891629639334 0.01099268492076823 0.08
0.03187221704992196 0.01446242650189326 0.08
0.0301543928487832 0.01776830301185942 0.08
0.02809490732758371 0.02087285754884758 0.08
0.02571709528020734 0.02374091426943659 0.08
0.02304789826727632 0.02633997694496487 0.08
0.02011755935750421 0.02864059715678595 0.08
0.01695928046164272 0.03061670795861867 0.08
0.01360884614156618 0.03224591922546448 0.08
0.01010421815688668 0.03350977134267021 0.08
0.00648510534304894 0.03439394436073825 0.08
0.002792513694357847 0.03488842024607626 0.08
-0.0009317182503221765 0.03498759638932084 0.08
-0.004645393454930335 0.03469034908514024 0.08
-0.008306434495489082 0.03400004626426484 0.08
-0.01187336031413114 0.03292450933348615 0.08
-0.01530575621606001 0.03147592455599264 0.08
-0.01856473178419106 0.02967070497613844 0.08
-0.0216133615231168 0.02752930445309243 0.08
-0.02441710323972455 0.02507598591044095 0.08
-0.0269441894200468 0.0223385464275686 0.08
-0.02916598716788811 0.01934800228764165 0.08
-0.03105732262698008 0.01613823755072626 0.08
-0.03259676621083191 0.01274562013384863 0.08
-0.0337668754085081 0.00920858974796308 0.08
-0.0345543924152471 0.00556722236066734 0.08
-0.03495039434868669 0.00186277611947607 0.08
-0.03495039434868666 -0.00186277611947645 0.08
-0.03455439241524703 -0.005567222360667715 0.08
-0.03376687540850801 -0.009208589747963448 0.08
-0.03259676621083177 -0.01274562013384897 0.08
-0.03105732262697991 -0.01613823755072659 0.08
-0.02916598716788791 -0.01934800228764194 0.08
-0.0269441894200466 -0.02233854642756886 0.08
-0.02441710323972431 -0.02507598591044118 0.08
-0.02161336152311655 -0.02752930445309262 0.08
-0.01856473178419081 -0.0296707049761386 0.08
-0.01530575621605975 -0.03147592455599277 0.08
-0.01187336031413086 -0.03292450933348624 0.08
-0.008306434495488849 -0.03400004626426489 0.08
-0.004645393454930128 -0.03469034908514027 0.08
-0.0009317182503219442 -0.03498759638932085 0.08
0.002792513694358048 -0.03488842024607625 0.08
0.006485105343049138 -0.03439394436073821 0.08
0.01010421815688684 -0.03350977134267016 0.08
0.01360884614156635 -0.03224591922546441 0.08
0.01695928046164285 -0.0306167079586186 0.08
0.02011755935750432 -0.02864059715678586 0.08
0.02304789826727641 -0.02633997694496481 0.08
0.0257170952802074 -0.02374091426943652 0.08
0.02809490732758377 -0.0208728575488475 0.08
0.03015439284878323 -0.01776830301185937 0.08
0.03187221704992198 -0.01446242650189321 0.08
0.03322891629639334 -0.01099268492076821 0.08
0.03420911864362533 -0.007398391827036856 0.08
0.0348017180073548 -0.003720271997657796 0.08
1 152 0 10
3989
3990
3991
3992
3993
3994
3995
3996
3997
3998
0.035 -8.572527594031473e-18 0.04363636363636364
0.035 -8.572527594031473e-18 0.04727272727272727
0.035 -8.572527594031473e-18 0.0509090909090909
0.035 -8.572527594031473e-18 0.05454545454545454
0.035 -8.572527594031473e-18 0.0581818181818182
0.035 -8.572527594031473e-18 0.06181818181818184
0.035 -8.572527594031473e-18 0.0654545454545455
0.035 -8.572527594031473e-18 0.06909090909090915
0.035 -8.572527594031473e-18 0.07272727272727278
0.035 -8.572527594031473e-18 0.07636363636363638
1 153 0 58
3999
4000
4001
4002
4003
4004
4005
4006
4007
4008
4009
4010
4011
4012
4013
4014
4015
4016
4017
4018
4019
4020
4021
4022
4023
4024
4025
4026
4027
4028
4029
4030
4031
4032
4033
4034
4035
4036
4037
4038
4039
4040
4041
4042
4043
4044
4045
4046
4047
4048
4049
4050
4051
4052
4053
4054
4055
4056
0.0348017180073548 0.003720271997657795 0.04
0.03420911864362533 0.007398391827036862 0.04
0.03322891629639334 0.01099268492076823 0.04
0.03187221704992196 0.01446242650189326 0.04
0.0301543928487832 0.01776830301185942 0.04
0.02809490732758371 0.02087285754884758 0.04
0.02571709528020734 0.02374091426943659 0.04
0.02304789826727632 0.02633997694496487 0.04
0.02011755935750421 0.02864059715678595 0.04
0.01695928046164272 0.03061670795861867 0.04
0.01360884614156618 0.03224591922546448 0.04
0.01010421815688668 0.03350977134267021 0.04
0.00648510534304894 0.03439394436073825 0.04
0.002792513694357847 0.03488842024607626 0.04
-0.0009317182503221765 0.03498759638932084 0.04
-0.004645393454930335 0.03469034908514024 0.04
-0.008306434495489082 0.03400004626426484 0.04
-0.01187336031413114 0.03292450933348615 0.04
-0.01530575621606001 0.03147592455599264 0.04
-0.01856473178419106 0.02967070497613844 0.04
-0.0216133615231168 0.02752930445309243 0.04
-0.02441710323972455 0.02507598591044095 0.04
-0.0269441894200468 0.0223385464275686 0.04
-0.02916598716788811 0.01934800228764165 0.04
-0.03105732262698008 0.01613823755072626 0.04
-0.03259676621083191 0.01274562013384863 0.04
-0.0337668754085081 0.00920858974796308 0.04
-0.0345543924152471 0.00556722236066734 0.04
-0.03495039434868669 0.00186277611947607 0.04
-0.03495039434868666 -0.00186277611947645 0.04
-0.03455439241524703 -0.005567222360667715 0.04
-0.03376687540850801 -0.009208589747963448 0.04
-0.03259676621083177 -0.01274562013384897 0.04
-0.03105732262697991 -0.01613823755072659 0.04
-0.02916598716788791 -0.01934800228764194 0.04
-0.0269441894200466 -0.02233854642756886 0.04
-0.02441710323972431 -0.02507598591044118 0.04
-0.02161336152311655 -0.02752930445309262 0.04
-0.01856473178419081 -0.0296707049761386 0.04
-0.01530575621605975 -0.03147592455599277 0.04
-0.01187336031413086 -0.03292450933348624 0.04
-0.008306434495488849 -0.03400004626426489 0.04
-0.004645393454930128 -0.03469034908514027 0.04
-0.0009317182503219442 -0.03498759638932085 0.04
0.002792513694358048 -0.03488842024607625 0.04
0.006485105343049138 -0.03439394436073821 0.04
0.01010421815688684 -0.03350977134267016 0.04
0.01360884614156635 -0.03224591922546441 0.04
0.01695928046164285 -0.0306167079586186 0.04
0.02011755935750432 -0.02864059715678586 0.04
0.02304789826727641 -0.02633997694496481 0.04
0.0257170952802074 -0.02374091426943652 0.04
0.02809490732758377 -0.0208728575488475 0.04
0.03015439284878323 -0.01776830301185937 0.04
0.03187221704992198 -0.01446242650189321 0.04
0.03322891629639334 -0.01099268492076821 0.04
0.03420911864362533 -0.007398391827036856 0.04
0.0348017180073548 -0.003720271997657796 0.04
1 154 0 18
4057
4058
4059
4060
4061
4062
4063
4064
4065
4066
4067
4068
4069
4070
4071
4072
4073
4074
-0.006153493568677932 -0.006709393975061808 0.08
-0.006293719244090228 -0.006450279622142748 0.08
-0.006510481398480428 -0.006250736001955037 0.08
-0.006780290489008984 -0.0061323867619843 0.08
-0.007073908514197737 -0.006108056878759031 0.08
-0.007359517405064408 -0.006180382872643724 0.08
-0.007606167006605038 -0.006341527099947546 0.08
-0.007787129007329807 -0.006574027083231818 0.08
-0.007882793366545437 -0.006852687841698742 0.08
-0.007882793366545437 -0.007147312158301257 0.08
-0.007787129007329807 -0.007425972916768182 0.08
-0.007606167006605038 -0.007658472900052454 0.08
-0.007359517405064406 -0.007819617127356277 0.08
-0.007073908514197736 -0.007891943121240971 0.08
-0.006780290489008982 -0.0078676132380157 0.08
-0.006510481398480425 -0.007749263998044961 0.08
-0.006293719244090225 -0.00754972037785725 0.08
-0.006153493568677932 -0.007290606024938191 0.08
1 155 0 11
4075
4076
4077
4078
4079
4080
4081
4082
4083
4084
4085
0.035 -8.572527594031473e-18 -0.001249999999999996
0.035 -8.572527594031473e-18 0.002500000000000011
0.035 -8.572527594031473e-18 0.006250000000000012
0.035 -8.572527594031473e-18 0.01000000000000001
0.035 -8.572527594031473e-18 0.01375000000000001
0.035 -8.572527594031473e-18 0.01750000000000001
0.035 -8.572527594031473e-18 0.02125
0.035 -8.572527594031473e-18 0.025
0.035 -8.572527594031473e-18 0.02875000000000001
0.035 -8.572527594031473e-18 0.03250000000000001
0.035 -8.572527594031473e-18 0.03625
1 156 0 58
4086
4087
4088
4089
4090
4091
4092
4093
4094
4095
4096
4097
4098
4099
4100
4101
4102
4103
4104
4105
4106
4107
4108
4109
4110
4111
4112
4113
4114
4115
4116
4117
4118
4119
4120
4121
4122
4123
4124
4125
4126
4127
4128
4129
4130
4131
4132
4133
4134
4135
4136
4137
4138
4139
4140
4141
4142
4143
0.0348017180073548 0.003720271997657795 -0.005
0.03420911864362533 0.007398391827036862 -0.005
0.03322891629639334 0.01099268492076823 -0.005
0.03187221704992196 0.01446242650189326 -0.005
0.0301543928487832 0.01776830301185942 -0.005
0.02809490732758371 0.02087285754884758 -0.005
0.02571709528020734 0.02374091426943659 -0.005
0.02304789826727632 0.02633997694496487 -0.005
0.02011755935750421 0.02864059715678595 -0.005
0.01695928046164272 0.03061670795861867 -0.005
0.01360884614156618 0.03224591922546448 -0.005
0.01010421815688668 0.03350977134267021 -0.005
0.00648510534304894 0.03439394436073825 -0.005
0.002792513694357847 0.03488842024607626 -0.005
-0.0009317182503221765 0.03498759638932084 -0.005
-0.004645393454930335 0.03469034908514024 -0.005
-0.008306434495489082 0.03400004626426484 -0.005
-0.01187336031413114 0.03292450933348615 -0.005
-0.01530575621606001 0.03147592455599264 -0.005
-0.01856473178419106 0.02967070497613844 -0.005
-0.0216133615231168 0.02752930445309243 -0.005
-0.02441710323972455 0.02507598591044095 -0.005
-0.0269441894200468 0.0223385464275686 -0.005
-0.02916598716788811 0.01934800228764165 -0.005
-0.03105732262698008 0.01613823755072626 -0.005
-0.03259676621083191 0.01274562013384863 -0.005
-0.0337668754085081 0.00920858974796308 -0.005
-0.0345543924152471 0.00556722236066734 -0.005
-0.03495039434868669 0.00186277611947607 -0.005
-0.03495039434868666 -0.00186277611947645 -0.005
-0.03455439241524703 -0.005567222360667715 -0.005
-0.03376687540850801 -0.009208589747963448 -0.005
-0.03259676621083177 -0.01274562013384897 -0.005
-0.03105732262697991 -0.01613823755072659 -0.005
-0.02916598716788791 -0.01934800228764194 -0.005
-0.0269441894200466 -0.02233854642756886 -0.005
-0.02441710323972431 -0.02507598591044118 -0.005
-0.02161336152311655 -0.02752930445309262 -0.005
-0.01856473178419081 -0.0296707049761386 -0.005
-0.01530575621605975 -0.03147592455599277 -0.005
-0.01187336031413086 -0.03292450933348624 -0.005
-0.008306434495488849 -0.03400004626426489 -0.005
-0.004645393454930128 -0.03469034908514027 -0.005
-0.0009317182503219442 -0.03498759638932085 -0.005
0.002792513694358048 -0.03488842024607625 -0.005
0.006485105343049138 -0.03439394436073821 -0.005
0.01010421815688684 -0.03350977134267016 -0.005
0.01360884614156635 -0.03224591922546441 -0.005
0.01695928046164285 -0.0306167079586186 -0.005
0.02011755935750432 -0.02864059715678586 -0.005
0.02304789826727641 -0.02633997694496481 -0.005
0.0257170952802074 -0.02374091426943652 -0.005
0.02809490732758377 -0.0208728575488475 -0.005
0.03015439284878323 -0.01776830301185937 -0.005
0.03187221704992198 -0.01446242650189321 -0.005
0.03322891629639334 -0.01099268492076821 -0.005
0.03420911864362533 -0.007398391827036856 -0.005
0.0348017180073548 -0.003720271997657796 -0.005
1 157 0 107
4144
4145
4146
4147
4148
4149
4150
4151
4152
4153
4154
4155
4156
4157
4158
4159
4160
4161
4162
4163
4164
4165
4166
4167
4168
4169
4170
4171
4172
4173
4174
4175
4176
4177
4178
4179
4180
4181
4182
4183
4184
4185
4186
4187
4188
4189
4190
4191
4192
4193
4194
4195
4196
4197
4198
4199
4200
4201
4202
4203
4204
4205
4206
4207
4208
4209
4210
4211
4212
4213
4214
4215
4216
4217
4218
4219
4220
4221
4222
4223
4224
4225
4226
4227
4228
4229
4230
4231
4232
4233
4234
4235
4236
4237
4238
4239
4240
4241
4242
4243
4244
4245
4246
4247
4248
4249
4250
-0.006105 -0.007 0.04310916260310997
-0.006105 -0.007 0.04350487374140331
-0.006105 -0.007 0.04389953240975899
-0.006105 -0.007 0.04429314113490985
-0.006105 -0.007 0.04468570267292377
-0.006105 -0.007 0.04507722018086186
-0.006105 -0.007 0.04546769589224364
-0.006105 -0.007 0.04585713303042055
-0.006105 -0.007 0.04624553433994177
-0.006105 -0.007 0.04663290207229646
-0.006105 -0.007 0.04701923949988435
-0.006105 -0.007 0.04740454927984317
-0.006105 -0.007 0.04778883408337584
-0.006105 -0.007 0.04817209659586245
-0.006105 -0.007 0.0485543395169734
-0.006105 -0.007 0.04893556556078377
-0.006105 -0.007 0.04931577745588895
-0.006105 -0.007 0.04969497794552147
-0.006105 -0.007 0.05007316978766906
-0.006105 -0.007 0.05045035575519407
-0.006105 -0.007 0.05082653784747972
-0.006105 -0.007 0.05120171951525596
-0.006105 -0.007 0.05157590316464287
-0.006105 -0.007 0.05194909127245345
-0.006105 -0.007 0.05232128676173108
-0.006105 -0.007 0.05269249216411184
-0.006105 -0.007 0.05306270988623377
-0.006105 -0.007 0.05343194299134676
-0.006105 -0.007 0.05380019399225158
-0.006105 -0.007 0.05416746502254927
-0.006105 -0.007 0.05453375911949637
-0.006105 -0.007 0.05489907885858315
-0.006105 -0.007 0.05526342680694357
-0.006105 -0.007 0.05562680554539842
-0.006105 -0.007 0.05598921766856511
-0.006105 -0.007 0.05635066578496861
-0.006105 -0.007 0.05671115220703263
-0.006105 -0.007 0.05707067956824202
-0.006105 -0.007 0.05742925069994924
-0.006105 -0.007 0.0577868681594962
-0.006105 -0.007 0.05814353382284783
-0.006105 -0.007 0.05849925115891168
-0.006105 -0.007 0.05885402180220721
-0.006105 -0.007 0.05920784920335181
-0.006105 -0.007 0.059560734767033
-0.006105 -0.007 0.05991268192525442
-0.006105 -0.007 0.06026369304929867
-0.006105 -0.007 0.06061376996076234
-0.006105 -0.007 0.06096291598458968
-0.006105 -0.007 0.0613111330870337
-0.006105 -0.007 0.06165842379824184
-0.006105 -0.007 0.06200479068128704
-0.006105 -0.007 0.06235023618460302
-0.006105 -0.007 0.06269476276970334
-0.006105 -0.007 0.06303837277294308
-0.006105 -0.007 0.06338106872948718
-0.006105 -0.007 0.06372285314928391
-0.006105 -0.007 0.06406372821997704
-0.006105 -0.007 0.0644036965931932
-0.006105 -0.007 0.06474276062497875
-0.006105 -0.007 0.06508092259078614
-0.006105 -0.007 0.06541818501517795
-0.006105 -0.007 0.06575455028202455
-0.006105 -0.007 0.06609002078793103
-0.006105 -0.007 0.06642459878242073
-0.006105 -0.007 0.06675828677890364
-0.006105 -0.007 0.06709108719638662
-0.006105 -0.007 0.06742300216236638
-0.006105 -0.007 0.06775403427469649
-0.006105 -0.007 0.06808418579046964
-0.006105 -0.007 0.068413458968928
-0.006105 -0.007 0.06874185625065297
-0.006105 -0.007 0.06906937995152773
-0.006105 -0.007 0.06939603239979734
-0.006105 -0.007 0.069721815904558
-0.006105 -0.007 0.07004673267249681
-0.006105 -0.007 0.07037078518184312
-0.006105 -0.007 0.07069397563587054
-0.006105 -0.007 0.07101630636922496
-0.006105 -0.007 0.07133777958298673
-0.006105 -0.007 0.07165839767307852
-0.006105 -0.007 0.07197816287212966
-0.006105 -0.007 0.07229707742463674
-0.006105 -0.007 0.07261514358705835
-0.006105 -0.007 0.072932363627911
-0.006105 -0.007 0.07324873982786601
-0.006105 -0.007 0.07356427447984751
-0.006105 -0.007 0.07387896961654422
-0.006105 -0.007 0.07419282773173612
-0.006105 -0.007 0.07450585081410988
-0.006105 -0.007 0.07481804128354895
-0.006105 -0.007 0.07512940129870622
-0.006105 -0.007 0.07543993297135929
-0.006105 -0.007 0.0757496385847875
-0.006105 -0.007 0.07605852035362479
-0.006105 -0.007 0.07636658039213887
-0.006105 -0.007 0.07667382091953623
-0.006105 -0.007 0.07698024418818276
-0.006105 -0.007 0.07728585233323548
-0.006105 -0.007 0.07759064744228798
-0.006105 -0.007 0.07789463178644571
-0.006105 -0.007 0.07819780753025954
-0.006105 -0.007 0.07850017665490083
-0.006105 -0.007 0.0788017414625282
-0.006105 -0.007 0.07910250406851591
-0.006105 -0.007 0.07940246659950978
-0.006105 -0.007 0.0797016311935175
1 158 0 15
4251
4252
4253
4254
4255
4256
4257
4258
4259
4260
4261
4262
4263
4264
4265
-0.006177072414847322 -0.006648126171071528 0.0428226315344485
-0.006392200585704922 -0.006343033604374351 0.04285793089995404
-0.006711452408251762 -0.006152789596357986 0.04280729031410208
-0.007064313497980965 -0.006107313710921788 0.0426860451839696
-0.007391275095711125 -0.006195059767505895 0.04252113826154513
-0.007655407327274918 -0.006390519687142691 0.04233655092014221
-0.007831282227903337 -0.006668345285989651 0.04215238143339951
-0.007894998215492607 -0.00700178735222203 0.04198952553874712
-0.007822815624948304 -0.007352135558663323 0.04187452688949499
-0.007607799675090421 -0.007656966202099239 0.04183722814344792
-0.007288990665676002 -0.007847059263568202 0.04189065655373095
-0.006937830826138064 -0.007892838172469222 0.04201674496101306
-0.006612254176273336 -0.007806646244153133 0.04218529513666979
-0.00634769653645731 -0.007612801107093984 0.0423710105647862
-0.006170078960821449 -0.00733504638794545 0.04255355292441622
1 160 0 53
4266
4267
4268
4269
4270
4271
4272
4273
4274
4275
4276
4277
4278
4279
4280
4281
4282
4283
4284
4285
4286
4287
4288
4289
4290
4291
4292
4293
4294
4295
4296
4297
4298
4299
4300
4301
4302
4303
4304
4305
4306
4307
4308
4309
4310
4311
4312
4313
4314
4315
4316
4317
4318
0.001162896578209517 -2.848275144487391e-19 0.005033836834574638
0.00232185828250461 -5.686912627486083e-19 0.005135232845161142
0.0034729635533386 -8.506307398303068e-19 0.005303844939755838
0.004612317414848801 -1.129691951749236e-18 0.005539102588403521
0.005736064654221807 -1.404930643699001e-18 0.005840209753690224
0.00684040286651338 -1.675415495070798e-18 0.006206147584281833
0.007921595320783147 -1.940231270747546e-18 0.006635677862394527
0.008975983604009257 -2.198481917969812e-18 0.007127347193531763
0.01 -2.449293598294707e-18 0.007679491924311228
0.01099017956141613 -2.691817644388584e-18 0.008290243771741274
0.01194317183405573 -2.925233431648636e-18 0.008957536144899129
0.0128557521937308 -3.148751154936798e-18 0.00967911113762045
0.01372483275737468 -3.36161450103033e-18 0.01045252716853904
0.01454747283146099 -3.563103207746357e-18 0.01127516724262535
0.01532088886237957 -3.752535501081095e-18 0.01214424780626922
0.01604246385510089 -3.929270402117282e-18 0.01305682816594429
0.01670975622825874 -4.092709895893923e-18 0.0140098204385839
0.01732050807568878 -4.242300954899628e-18 0.01500000000000001
0.01787265280646825 -4.37753741034266e-18 0.01602401639599077
0.01836432213760549 -4.497961664865888e-18 0.01707840467921688
0.01879385241571817 -4.603166240911401e-18 0.01815959713348663
0.01915979024630978 -4.692795159495591e-18 0.0192639353457782
0.01946089741159648 -4.766545144729328e-18 0.02038768258515121
0.01969615506024416 -4.824166650007591e-18 0.02152703644666139
0.01986476715483886 -4.865464702396178e-18 0.0226781417174954
0.01996616316542537 -4.890299562358392e-18 0.02383710342179049
0.02 -4.898587196589413e-18 0.025
0.01996616316542536 -4.890299562358391e-18 0.02616289657820952
0.01986476715483886 -4.865464702396176e-18 0.02732185828250461
0.01969615506024416 -4.824166650007591e-18 0.02847296355333862
0.01946089741159648 -4.766545144729328e-18 0.0296123174148488
0.01915979024630978 -4.69279515949559e-18 0.03073606465422181
0.01879385241571817 -4.603166240911401e-18 0.03184040286651338
0.01836432213760548 -4.497961664865887e-18 0.03292159532078313
0.01787265280646825 -4.37753741034266e-18 0.03397598360400924
0.01732050807568877 -4.242300954899628e-18 0.035
0.01670975622825874 -4.092709895893923e-18 0.03599017956141611
0.01604246385510088 -3.929270402117281e-18 0.03694317183405572
0.01532088886237956 -3.752535501081093e-18 0.03785575219373079
0.01454747283146097 -3.563103207746353e-18 0.03872483275737468
0.01372483275737468 -3.361614501030329e-18 0.03954747283146097
0.01285575219373079 -3.148751154936796e-18 0.04032088886237956
0.01194317183405573 -2.925233431648634e-18 0.04104246385510088
0.01099017956141612 -2.691817644388583e-18 0.04170975622825873
0.01000000000000001 -2.449293598294709e-18 0.04232050807568877
0.00897598360400925 -2.198481917969811e-18 0.04287265280646824
0.007921595320783155 -1.940231270747548e-18 0.04336432213760548
0.00684040286651339 -1.675415495070801e-18 0.04379385241571816
0.005736064654221816 -1.404930643699003e-18 0.04415979024630978
0.004612317414848827 -1.129691951749242e-18 0.04446089741159648
0.003472963553338627 -8.506307398303134e-19 0.04469615506024416
0.00232185828250462 -5.686912627486107e-19 0.04486476715483886
0.001162896578209527 -2.848275144487415e-19 0.04496616316542536
1 165 0 22
4319
4320
4321
4322
4323
4324
4325
4326
4327
4328
4329
4330
4331
4332
4333
4334
4335
4336
4337
4338
4339
4340
-0.006105 -0.007 0.03529121553097072
-0.006105 -0.007 0.03558609637101377
-0.006105 -0.007 0.03588468866797574
-0.006105 -0.007 0.0361870392655849
-0.006105 -0.007 0.03649319538282098
-0.006105 -0.007 0.03680320486818863
-0.006105 -0.007 0.03711711631546532
-0.006105 -0.007 0.03743497881722776
-0.006105 -0.007 0.03775684201314069
-0.006105 -0.007 0.03808275642528681
-0.006105 -0.007 0.03841277288780597
-0.006105 -0.007 0.03874694305902784
-0.006105 -0.007 0.03908531933107574
-0.006105 -0.007 0.03942795453531821
-0.006105 -0.007 0.03977490227772541
-0.006105 -0.007 0.04012621693038444
-0.006105 -0.007 0.04048195335984241
-0.006105 -0.007 0.04084216725675465
-0.006105 -0.007 0.04120691495307938
-0.006105 -0.007 0.04157625355748432
-0.006105 -0.007 0.04195024082766716
-0.006105 -0.007 0.04232893524805569
1 166 0 18
4341
4342
4343
4344
4345
4346
4347
4348
4349
4350
4351
4352
4353
4354
4355
4356
4357
4358
-0.006153493568677932 -0.006709393975061808 0.035
-0.006293719244090228 -0.006450279622142748 0.035
-0.006510481398480428 -0.006250736001955037 0.035
-0.006780290489008984 -0.0061323867619843 0.035
-0.007073908514197737 -0.006108056878759031 0.035
-0.007359517405064408 -0.006180382872643724 0.035
-0.007606167006605038 -0.006341527099947546 0.035
-0.007787129007329807 -0.006574027083231818 0.035
-0.007882793366545437 -0.006852687841698742 0.035
-0.007882793366545437 -0.007147312158301257 0.035
-0.007787129007329807 -0.007425972916768182 0.035
-0.007606167006605038 -0.007658472900052454 0.035
-0.007359517405064406 -0.007819617127356277 0.035
-0.007073908514197736 -0.007891943121240971 0.035
-0.006780290489008982 -0.0078676132380157 0.035
-0.006510481398480425 -0.007749263998044961 0.035
-0.006293719244090225 -0.00754972037785725 0.035
-0.006153493568677932 -0.007290606024938191 0.035
1 167 0 83
4359
4360
4361
4362
4363
4364
4365
4366
4367
4368
4369
4370
4371
4372
4373
4374
4375
4376
4377
4378
4379
4380
4381
4382
4383
4384
4385
4386
4387
4388
4389
4390
4391
4392
4393
4394
4395
4396
4397
4398
4399
4400
4401
4402
4403
4404
4405
4406
4407
4408
4409
4410
4411
4412
4413
4414
4415
4416
4417
4418
4419
4420
4421
4422
4423
4424
4425
4426
4427
4428
4429
4430
4431
4432
4433
4434
4435
4436
4437
4438
4439
4440
4441
-0.006105 -0.007 0.01029761904761905
-0.006105 -0.007 0.0105952380952381
-0.006105 -0.007 0.01089285714285715
-0.006105 -0.007 0.01119047619047619
-0.006105 -0.007 0.01148809523809524
-0.006105 -0.007 0.01178571428571429
-0.006105 -0.007 0.01208333333333334
-0.006105 -0.007 0.01238095238095239
-0.006105 -0.007 0.01267857142857143
-0.006105 -0.007 0.01297619047619048
-0.006105 -0.007 0.01327380952380953
-0.006105 -0.007 0.01357142857142858
-0.006105 -0.007 0.01386904761904763
-0.006105 -0.007 0.01416666666666667
-0.006105 -0.007 0.01446428571428572
-0.006105 -0.007 0.01476190476190477
-0.006105 -0.007 0.01505952380952382
-0.006105 -0.007 0.01535714285714287
-0.006105 -0.007 0.01565476190476191
-0.006105 -0.007 0.01595238095238096
-0.006105 -0.007 0.01625000000000001
-0.006105 -0.007 0.01654761904761906
-0.006105 -0.007 0.01684523809523811
-0.006105 -0.007 0.01714285714285715
-0.006105 -0.007 0.0174404761904762
-0.006105 -0.007 0.01773809523809525
-0.006105 -0.007 0.0180357142857143
-0.006105 -0.007 0.01833333333333335
-0.006105 -0.007 0.01863095238095239
-0.006105 -0.007 0.01892857142857144
-0.006105 -0.007 0.01922619047619049
-0.006105 -0.007 0.01952380952380954
-0.006105 -0.007 0.01982142857142859
-0.006105 -0.007 0.02011904761904763
-0.006105 -0.007 0.02041666666666668
-0.006105 -0.007 0.02071428571428573
-0.006105 -0.007 0.02101190476190478
-0.006105 -0.007 0.02130952380952383
-0.006105 -0.007 0.02160714285714287
-0.006105 -0.007 0.02190476190476192
-0.006105 -0.007 0.02220238095238097
-0.006105 -0.007 0.02250000000000002
-0.006105 -0.007 0.02279761904761907
-0.006105 -0.007 0.02309523809523811
-0.006105 -0.007 0.02339285714285716
-0.006105 -0.007 0.02369047619047621
-0.006105 -0.007 0.02398809523809526
-0.006105 -0.007 0.02428571428571431
-0.006105 -0.007 0.02458333333333336
-0.006105 -0.007 0.02488095238095241
-0.006105 -0.007 0.02517857142857145
-0.006105 -0.007 0.0254761904761905
-0.006105 -0.007 0.02577380952380955
-0.006105 -0.007 0.02607142857142859
-0.006105 -0.007 0.02636904761904765
-0.006105 -0.007 0.02666666666666669
-0.006105 -0.007 0.02696428571428574
-0.006105 -0.007 0.02726190476190479
-0.006105 -0.007 0.02755952380952383
-0.006105 -0.007 0.02785714285714289
-0.006105 -0.007 0.02815476190476193
-0.006105 -0.007 0.02845238095238098
-0.006105 -0.007 0.02875000000000003
-0.006105 -0.007 0.02904761904761907
-0.006105 -0.007 0.02934523809523812
-0.006105 -0.007 0.02964285714285717
-0.006105 -0.007 0.02994047619047622
-0.006105 -0.007 0.03023809523809526
-0.006105 -0.007 0.0305357142857143
-0.006105 -0.007 0.03083333333333335
-0.006105 -0.007 0.0311309523809524
-0.006105 -0.007 0.03142857142857144
-0.006105 -0.007 0.03172619047619049
-0.006105 -0.007 0.03202380952380953
-0.006105 -0.007 0.03232142857142858
-0.006105 -0.007 0.03261904761904763
-0.006105 -0.007 0.03291666666666668
-0.006105 -0.007 0.03321428571428572
-0.006105 -0.007 0.03351190476190477
-0.006105 -0.007 0.03380952380952382
-0.006105 -0.007 0.03410714285714286
-0.006105 -0.007 0.03440476190476191
-0.006105 -0.007 0.03470238095238096
1 168 0 9
4442
4443
4444
4445
4446
4447
4448
4449
4450
-0.007851195582084162 -0.007276570209965578 0.01
-0.007724070209965578 -0.007526067800801763 0.01
-0.007526067800801764 -0.007724070209965577 0.01
-0.00727657020996558 -0.007851195582084162 0.01
-0.007000000000000001 -0.007894999999999999 0.01
-0.006723429790034423 -0.007851195582084162 0.01
-0.006473932199198236 -0.007724070209965577 0.01
-0.006275929790034421 -0.007526067800801762 0.01
-0.006148804417915837 -0.007276570209965577 0.01
1 169 0 9
4451
4452
4453
4454
4455
4456
4457
4458
4459
-0.006148804417915838 -0.006723429790034423 0.01
-0.006275929790034422 -0.006473932199198237 0.01
-0.006473932199198237 -0.006275929790034422 0.01
-0.006723429790034422 -0.006148804417915838 0.01
-0.007 -0.006105 0.01
-0.007276570209965578 -0.006148804417915838 0.01
-0.007526067800801764 -0.006275929790034423 0.01
-0.007724070209965579 -0.006473932199198238 0.01
-0.007851195582084164 -0.006723429790034424 0.01
1 170 0 4
4460
4461
4462
4463
-0.007715999999999999 -0.007 0.0098
-0.007536999999999998 -0.007 0.009599999999999999
-0.007357999999999998 -0.007 0.009399999999999999
-0.007178999999999999 -0.007 0.0092
1 172 0 14
4464
4465
4466
4467
4468
4469
4470
4471
4472
4473
4474
4475
4476
4477
-0.006456440452702652 -0.006757991697369899 0.08
-0.006601867289216479 -0.006557828828840951 0.08
-0.006816134888346905 -0.006434121372804384 0.08
-0.007062194435644252 -0.006408259472255877 0.08
-0.007297499999999998 -0.006484714884748258 0.08
-0.007481365111653092 -0.006650267774885977 0.08
-0.007581997822436615 -0.006876292543963432 0.08
-0.007581997822436615 -0.007123707456036564 0.08
-0.007481365111653096 -0.00734973222511402 0.08
-0.007297500000000003 -0.00751528511525174 0.08
-0.007062194435644256 -0.007591740527744122 0.08
-0.006816134888346908 -0.007565878627195617 0.08
-0.006601867289216481 -0.007442171171159051 0.08
-0.006456440452702653 -0.007242008302630102 0.08
1 173 0 149
4478
4479
4480
4481
4482
4483
4484
4485
4486
4487
4488
4489
4490
4491
4492
4493
4494
4495
4496
4497
4498
4499
4500
4501
4502
4503
4504
4505
4506
4507
4508
4509
4510
4511
4512
4513
4514
4515
4516
4517
4518
4519
4520
4521
4522
4523
4524
4525
4526
4527
4528
4529
4530
4531
4532
4533
4534
4535
4536
4537
4538
4539
4540
4541
4542
4543
4544
4545
4546
4547
4548
4549
4550
4551
4552
4553
4554
4555
4556
4557
4558
4559
4560
4561
4562
4563
4564
4565
4566
4567
4568
4569
4570
4571
4572
4573
4574
4575
4576
4577
4578
4579
4580
4581
4582
4583
4584
4585
4586
4587
4588
4589
4590
4591
4592
4593
4594
4595
4596
4597
4598
4599
4600
4601
4602
4603
4604
4605
4606
4607
4608
4609
4610
4611
4612
4613
4614
4615
4616
4617
4618
4619
4620
4621
4622
4623
4624
4625
4626
-0.006405 -0.007 0.042855427020391
-0.006405 -0.007 0.04310471945649575
-0.006405 -0.007 0.04335401189260051
-0.006405 -0.007 0.04360330432870527
-0.006405 -0.007 0.04385259676481003
-0.006405 -0.007 0.04410188920091478
-0.006405 -0.007 0.04435118163701954
-0.006405 -0.007 0.0446004740731243
-0.006405 -0.007 0.04484976650922906
-0.006405 -0.007 0.04509905894533382
-0.006405 -0.007 0.04534835138143858
-0.006405 -0.007 0.04559764381754334
-0.006405 -0.007 0.04584693625364809
-0.006405 -0.007 0.04609622868975286
-0.006405 -0.007 0.04634552112585761
-0.006405 -0.007 0.04659481356196237
-0.006405 -0.007 0.04684410599806713
-0.006405 -0.007 0.04709339843417189
-0.006405 -0.007 0.04734269087027665
-0.006405 -0.007 0.0475919833063814
-0.006405 -0.007 0.04784127574248617
-0.006405 -0.007 0.04809056817859092
-0.006405 -0.007 0.04833986061469568
-0.006405 -0.007 0.04858915305080044
-0.006405 -0.007 0.0488384454869052
-0.006405 -0.007 0.04908773792300995
-0.006405 -0.007 0.04933703035911471
-0.006405 -0.007 0.04958632279521948
-0.006405 -0.007 0.04983561523132423
-0.006405 -0.007 0.05008490766742899
-0.006405 -0.007 0.05033420010353375
-0.006405 -0.007 0.05058349253963851
-0.006405 -0.007 0.05083278497574327
-0.006405 -0.007 0.05108207741184802
-0.006405 -0.007 0.05133136984795278
-0.006405 -0.007 0.05158066228405754
-0.006405 -0.007 0.0518299547201623
-0.006405 -0.007 0.05207924715626706
-0.006405 -0.007 0.05232853959237181
-0.006405 -0.007 0.05257783202847657
-0.006405 -0.007 0.05282712446458133
-0.006405 -0.007 0.0530764169006861
-0.006405 -0.007 0.05332570933679085
-0.006405 -0.007 0.05357500177289561
-0.006405 -0.007 0.05382429420900037
-0.006405 -0.007 0.05407358664510513
-0.006405 -0.007 0.05432287908120988
-0.006405 -0.007 0.05457217151731464
-0.006405 -0.007 0.0548214639534194
-0.006405 -0.007 0.05507075638952416
-0.006405 -0.007 0.05532004882562892
-0.006405 -0.007 0.05556934126173368
-0.006405 -0.007 0.05581863369783843
-0.006405 -0.007 0.05606792613394319
-0.006405 -0.007 0.05631721857004795
-0.006405 -0.007 0.05656651100615271
-0.006405 -0.007 0.05681580344225746
-0.006405 -0.007 0.05706509587836223
-0.006405 -0.007 0.05731438831446699
-0.006405 -0.007 0.05756368075057174
-0.006405 -0.007 0.0578129731866765
-0.006405 -0.007 0.05806226562278126
-0.006405 -0.007 0.05831155805888602
-0.006405 -0.007 0.05856085049499078
-0.006405 -0.007 0.05881014293109553
-0.006405 -0.007 0.05905943536720029
-0.006405 -0.007 0.05930872780330505
-0.006405 -0.007 0.05955802023940981
-0.006405 -0.007 0.05980731267551456
-0.006405 -0.007 0.06005660511161932
-0.006405 -0.007 0.06030589754772409
-0.006405 -0.007 0.06055518998382883
-0.006405 -0.007 0.06080448241993359
-0.006405 -0.007 0.06105377485603836
-0.006405 -0.007 0.06130306729214311
-0.006405 -0.007 0.06155235972824787
-0.006405 -0.007 0.06180165216435263
-0.006405 -0.007 0.06205094460045739
-0.006405 -0.007 0.06230023703656214
-0.006405 -0.007 0.0625495294726669
-0.006405 -0.007 0.06279882190877166
-0.006405 -0.007 0.06304811434487642
-0.006405 -0.007 0.06329740678098117
-0.006405 -0.007 0.06354669921708593
-0.006405 -0.007 0.06379599165319069
-0.006405 -0.007 0.06404528408929544
-0.006405 -0.007 0.0642945765254002
-0.006405 -0.007 0.06454386896150496
-0.006405 -0.007 0.06479316139760972
-0.006405 -0.007 0.06504245383371447
-0.006405 -0.007 0.06529174626981923
-0.006405 -0.007 0.065541038705924
-0.006405 -0.007 0.06579033114202876
-0.006405 -0.007 0.06603962357813351
-0.006405 -0.007 0.06628891601423827
-0.006405 -0.007 0.06653820845034303
-0.006405 -0.007 0.06678750088644778
-0.006405 -0.007 0.06703679332255254
-0.006405 -0.007 0.0672860857586573
-0.006405 -0.007 0.06753537819476205
-0.006405 -0.007 0.06778467063086682
-0.006405 -0.007 0.06803396306697157
-0.006405 -0.007 0.06828325550307632
-0.006405 -0.007 0.06853254793918109
-0.006405 -0.007 0.06878184037528584
-0.006405 -0.007 0.0690311328113906
-0.006405 -0.007 0.06928042524749536
-0.006405 -0.007 0.06952971768360011
-0.006405 -0.007 0.06977901011970487
-0.006405 -0.007 0.07002830255580964
-0.006405 -0.007 0.07027759499191438
-0.006405 -0.007 0.07052688742801914
-0.006405 -0.007 0.07077617986412391
-0.006405 -0.007 0.07102547230022865
-0.006405 -0.007 0.07127476473633342
-0.006405 -0.007 0.07152405717243818
-0.006405 -0.007 0.07177334960854292
-0.006405 -0.007 0.0720226420446477
-0.006405 -0.007 0.07227193448075245
-0.006405 -0.007 0.07252122691685721
-0.006405 -0.007 0.07277051935296197
-0.006405 -0.007 0.07301981178906672
-0.006405 -0.007 0.07326910422517148
-0.006405 -0.007 0.07351839666127624
-0.006405 -0.007 0.07376768909738099
-0.006405 -0.007 0.07401698153348575
-0.006405 -0.007 0.07426627396959051
-0.006405 -0.007 0.07451556640569526
-0.006405 -0.007 0.07476485884180002
-0.006405 -0.007 0.07501415127790478
-0.006405 -0.007 0.07526344371400956
-0.006405 -0.007 0.07551273615011431
-0.006405 -0.007 0.07576202858621908
-0.006405 -0.007 0.07601132102232383
-0.006405 -0.007 0.07626061345842859
-0.006405 -0.007 0.07650990589453335
-0.006405 -0.007 0.07675919833063811
-0.006405 -0.007 0.07700849076674288
-0.006405 -0.007 0.07725778320284762
-0.006405 -0.007 0.0775070756389524
-0.006405 -0.007 0.07775636807505715
-0.006405 -0.007 0.07800566051116192
-0.006405 -0.007 0.07825495294726667
-0.006405 -0.007 0.07850424538337145
-0.006405 -0.007 0.07875353781947619
-0.006405 -0.007 0.07900283025558097
-0.006405 -0.007 0.07925212269168572
-0.006405 -0.007 0.07950141512779049
-0.006405 -0.007 0.07975070756389524
1 174 0 16
4627
4628
4629
4630
4631
4632
4633
4634
4635
4636
4637
4638
4639
4640
4641
4642
-0.006447319460242891 -0.006779615744163501 0.04267678936148317
-0.006574540270653395 -0.006584056471709003 0.04270383067595677
-0.006767449964983119 -0.006452327200541079 0.04267962373818197
-0.00698747623001319 -0.006405131885915826 0.0426110607235143
-0.007199062020115487 -0.006439286631114712 0.04251311211507011
-0.0073790860880945 -0.006541394932647296 0.042399978113517
-0.007512253032303655 -0.006697308806431537 0.04228328993342151
-0.007585318497458702 -0.006893102281610213 0.04217405259668108
-0.007584512490948159 -0.007111221780297531 0.04208524792430492
-0.007499125858327177 -0.007323879929398458 0.04203302357982764
-0.007335013473279895 -0.007491722395360452 0.04203149068843437
-0.00712378427104913 -0.007581981512386582 0.04208113733296495
-0.006905101671196217 -0.007587383434940496 0.04216831922063494
-0.006707505347968341 -0.00751814271195193 0.04227677345467487
-0.006548942185092412 -0.007388035899044664 0.04239334017745684
-0.006443406412458934 -0.007210305895358226 0.04250697010442991
1 175 0 30
4643
4644
4645
4646
4647
4648
4649
4650
4651
4652
4653
4654
4655
4656
4657
4658
4659
4660
4661
4662
4663
4664
4665
4666
4667
4668
4669
4670
4671
4672
-0.006405 -0.007 0.03524535918013827
-0.006405 -0.007 0.03549071836027654
-0.006405 -0.007 0.0357360775404148
-0.006405 -0.007 0.03598143672055306
-0.006405 -0.007 0.03622679590069133
-0.006405 -0.007 0.03647215508082959
-0.006405 -0.007 0.03671751426096786
-0.006405 -0.007 0.03696287344110612
-0.006405 -0.007 0.03720823262124438
-0.006405 -0.007 0.03745359180138265
-0.006405 -0.007 0.03769895098152092
-0.006405 -0.007 0.03794431016165918
-0.006405 -0.007 0.03818966934179745
-0.006405 -0.007 0.03843502852193571
-0.006405 -0.007 0.03868038770207397
-0.006405 -0.007 0.03892574688221224
-0.006405 -0.007 0.0391711060623505
-0.006405 -0.007 0.03941646524248877
-0.006405 -0.007 0.03966182442262704
-0.006405 -0.007 0.0399071836027653
-0.006405 -0.007 0.04015254278290357
-0.006405 -0.007 0.04039790196304183
-0.006405 -0.007 0.0406432611431801
-0.006405 -0.007 0.04088862032331837
-0.006405 -0.007 0.04113397950345664
-0.006405 -0.007 0.0413793386835949
-0.006405 -0.007 0.04162469786373317
-0.006405 -0.007 0.04187005704387144
-0.006405 -0.007 0.0421154162240097
-0.006405 -0.007 0.04236077540414797
1 176 0 14
4673
4674
4675
4676
4677
4678
4679
4680
4681
4682
4683
4684
4685
4686
-0.006456440452702652 -0.006757991697369899 0.035
-0.006601867289216479 -0.006557828828840951 0.035
-0.006816134888346905 -0.006434121372804384 0.035
-0.007062194435644252 -0.006408259472255877 0.035
-0.007297499999999998 -0.006484714884748258 0.035
-0.007481365111653092 -0.006650267774885977 0.035
-0.007581997822436615 -0.006876292543963432 0.035
-0.007581997822436615 -0.007123707456036564 0.035
-0.007481365111653096 -0.00734973222511402 0.035
-0.007297500000000003 -0.00751528511525174 0.035
-0.007062194435644256 -0.007591740527744122 0.035
-0.006816134888346908 -0.007565878627195617 0.035
-0.006601867289216481 -0.007442171171159051 0.035
-0.006456440452702653 -0.007242008302630102 0.035
1 177 0 71
4687
4688
4689
4690
4691
4692
4693
4694
4695
4696
4697
4698
4699
4700
4701
4702
4703
4704
4705
4706
4707
4708
4709
4710
4711
4712
4713
4714
4715
4716
4717
4718
4719
4720
4721
4722
4723
4724
4725
4726
4727
4728
4729
4730
4731
4732
4733
4734
4735
4736
4737
4738
4739
4740
4741
4742
4743
4744
4745
4746
4747
4748
4749
4750
4751
4752
4753
4754
4755
4756
4757
-0.006405 -0.007 0.01725
-0.006405 -0.007 0.0175
-0.006405 -0.007 0.01775
-0.006405 -0.007 0.018
-0.006405 -0.007 0.01825
-0.006405 -0.007 0.0185
-0.006405 -0.007 0.01875
-0.006405 -0.007 0.019
-0.006405 -0.007 0.01925
-0.006405 -0.007 0.0195
-0.006405 -0.007 0.01975
-0.006405 -0.007 0.02
-0.006405 -0.007 0.02025
-0.006405 -0.007 0.0205
-0.006405 -0.007 0.02075
-0.006405 -0.007 0.021
-0.006405 -0.007 0.02125
-0.006405 -0.007 0.02150000000000001
-0.006405 -0.007 0.02175000000000001
-0.006405 -0.007 0.02200000000000001
-0.006405 -0.007 0.02225000000000001
-0.006405 -0.007 0.02250000000000001
-0.006405 -0.007 0.02275000000000001
-0.006405 -0.007 0.02300000000000001
-0.006405 -0.007 0.02325000000000001
-0.006405 -0.007 0.02350000000000001
-0.006405 -0.007 0.02375000000000001
-0.006405 -0.007 0.02400000000000001
-0.006405 -0.007 0.02425000000000001
-0.006405 -0.007 0.02450000000000001
-0.006405 -0.007 0.02475000000000001
-0.006405 -0.007 0.02500000000000001
-0.006405 -0.007 0.02525000000000001
-0.006405 -0.007 0.02550000000000001
-0.006405 -0.007 0.02575000000000001
-0.006405 -0.007 0.02600000000000001
-0.006405 -0.007 0.02625000000000001
-0.006405 -0.007 0.02650000000000002
-0.006405 -0.007 0.02675000000000002
-0.006405 -0.007 0.02700000000000002
-0.006405 -0.007 0.02725000000000002
-0.006405 -0.007 0.02750000000000002
-0.006405 -0.007 0.02775000000000002
-0.006405 -0.007 0.02800000000000002
-0.006405 -0.007 0.02825000000000002
-0.006405 -0.007 0.02850000000000002
-0.006405 -0.007 0.02875000000000002
-0.006405 -0.007 0.02900000000000002
-0.006405 -0.007 0.02925000000000002
-0.006405 -0.007 0.02950000000000002
-0.006405 -0.007 0.02975000000000002
-0.006405 -0.007 0.03000000000000002
-0.006405 -0.007 0.03025000000000002
-0.006405 -0.007 0.03050000000000002
-0.006405 -0.007 0.03075000000000002
-0.006405 -0.007 0.03100000000000002
-0.006405 -0.007 0.03125000000000002
-0.006405 -0.007 0.03150000000000002
-0.006405 -0.007 0.03175000000000002
-0.006405 -0.007 0.03200000000000002
-0.006405 -0.007 0.03225000000000002
-0.006405 -0.007 0.03250000000000002
-0.006405 -0.007 0.03275000000000003
-0.006405 -0.007 0.03300000000000002
-0.006405 -0.007 0.03325000000000002
-0.006405 -0.007 0.03350000000000002
-0.006405 -0.007 0.03375000000000002
-0.006405 -0.007 0.03400000000000002
-0.006405 -0.007 0.03425000000000001
-0.006405 -0.007 0.0345
-0.006405 -0.007 0.03475
1 178 0 14
4758
4759
4760
4761
4762
4763
4764
4765
4766
4767
4768
4769
4770
4771
-0.006456440452702652 -0.006757991697369899 0.017
-0.006601867289216479 -0.006557828828840951 0.017
-0.006816134888346905 -0.006434121372804384 0.017
-0.007062194435644252 -0.006408259472255877 0.017
-0.007297499999999998 -0.006484714884748258 0.017
-0.007481365111653092 -0.006650267774885977 0.017
-0.007581997822436615 -0.006876292543963432 0.017
-0.007581997822436615 -0.007123707456036564 0.017
-0.007481365111653096 -0.00734973222511402 0.017
-0.007297500000000003 -0.00751528511525174 0.017
-0.007062194435644256 -0.007591740527744122 0.017
-0.006816134888346908 -0.007565878627195617 0.017
-0.006601867289216481 -0.007442171171159051 0.017
-0.006456440452702653 -0.007242008302630102 0.017
1 179 0 3
4772
4773
4774
-0.006405 -0.007 0.01625
-0.006405 -0.007 0.0165
-0.006405 -0.007 0.01675
1 180 0 14
4775
4776
4777
4778
4779
4780
4781
4782
4783
4784
4785
4786
4787
4788
-0.006456440452702652 -0.006757991697369899 0.016
-0.006601867289216479 -0.006557828828840951 0.016
-0.006816134888346905 -0.006434121372804384 0.016
-0.007062194435644252 -0.006408259472255877 0.016
-0.007297499999999998 -0.006484714884748258 0.016
-0.007481365111653092 -0.006650267774885977 0.016
-0.007581997822436615 -0.006876292543963432 0.016
-0.007581997822436615 -0.007123707456036564 0.016
-0.007481365111653096 -0.00734973222511402 0.016
-0.007297500000000003 -0.00751528511525174 0.016
-0.007062194435644256 -0.007591740527744122 0.016
-0.006816134888346908 -0.007565878627195617 0.016
-0.006601867289216481 -0.007442171171159051 0.016
-0.006456440452702653 -0.007242008302630102 0.016
1 181 0 23
4789
4790
4791
4792
4793
4794
4795
4796
4797
4798
4799
4800
4801
4802
4803
4804
4805
4806
4807
4808
4809
4810
4811
-0.006405 -0.007 0.01025
-0.006405 -0.007 0.0105
-0.006405 -0.007 0.01075
-0.006405 -0.007 0.011
-0.006405 -0.007 0.01125
-0.006405 -0.007 0.0115
-0.006405 -0.007 0.01175
-0.006405 -0.007 0.012
-0.006405 -0.007 0.01225
-0.006405 -0.007 0.0125
-0.006405 -0.007 0.01275
-0.006405 -0.007 0.013
-0.006405 -0.007 0.01325
-0.006405 -0.007 0.0135
-0.006405 -0.007 0.01375
-0.006405 -0.007 0.014
-0.006405 -0.007 0.01425
-0.006405 -0.007 0.0145
-0.006405 -0.007 0.01475
-0.006405 -0.007 0.015
-0.006405 -0.007 0.01525
-0.006405 -0.007 0.0155
-0.006405 -0.007 0.01575
1 182 0 14
4812
4813
4814
4815
4816
4817
4818
4819
4820
4821
4822
4823
4824
4825
-0.006456440452702652 -0.006757991697369899 0.01
-0.006601867289216479 -0.006557828828840951 0.01
-0.006816134888346905 -0.006434121372804384 0.01
-0.007062194435644252 -0.006408259472255877 0.01
-0.007297499999999998 -0.006484714884748258 0.01
-0.007481365111653092 -0.006650267774885977 0.01
-0.007581997822436615 -0.006876292543963432 0.01
-0.007581997822436615 -0.007123707456036564 0.01
-0.007481365111653096 -0.00734973222511402 0.01
-0.007297500000000003 -0.00751528511525174 0.01
-0.007062194435644256 -0.007591740527744122 0.01
-0.006816134888346908 -0.007565878627195617 0.01
-0.006601867289216481 -0.007442171171159051 0.01
-0.006456440452702653 -0.007242008302630102 0.01
1 183 0 11
4826
4827
4828
4829
4830
4831
4832
4833
4834
4835
4836
-0.006592968060221314 -0.006765 0.017
-0.006765000000000001 -0.006592968060221313 0.017
-0.007000000000000001 -0.00653 0.017
-0.007235000000000001 -0.006592968060221314 0.017
-0.007407031939778687 -0.006765000000000001 0.017
-0.00747 -0.007000000000000003 0.017
-0.007407031939778684 -0.007235000000000004 0.017
-0.007234999999999996 -0.007407031939778689 0.017
-0.006999999999999996 -0.00747 0.017
-0.006764999999999998 -0.007407031939778685 0.017
-0.006592968060221313 -0.007234999999999999 0.017
1 184 0 3
4837
4838
4839
-0.00653 -0.007 0.01625
-0.00653 -0.007 0.0165
-0.00653 -0.007 0.01675
1 185 0 11
4840
4841
4842
4843
4844
4845
4846
4847
4848
4849
4850
-0.006592968060221314 -0.006765 0.016
-0.006765000000000001 -0.006592968060221313 0.016
-0.007000000000000001 -0.00653 0.016
-0.007235000000000001 -0.006592968060221314 0.016
-0.007407031939778687 -0.006765000000000001 0.016
-0.00747 -0.007000000000000003 0.016
-0.007407031939778684 -0.007235000000000004 0.016
-0.007234999999999996 -0.007407031939778689 0.016
-0.006999999999999996 -0.00747 0.016
-0.006764999999999998 -0.007407031939778685 0.016
-0.006592968060221313 -0.007234999999999999 0.016
1 186 0 23
4851
4852
4853
4854
4855
4856
4857
4858
4859
4860
4861
4862
4863
4864
4865
4866
4867
4868
4869
4870
4871
4872
4873
-0.00653 -0.007 0.010379375
-0.00653 -0.007 0.01062375
-0.00653 -0.007 0.010868125
-0.00653 -0.007 0.0111125
-0.00653 -0.007 0.011356875
-0.00653 -0.007 0.01160125
-0.00653 -0.007 0.011845625
-0.00653 -0.007 0.01209
-0.00653 -0.007 0.012334375
-0.00653 -0.007 0.01257875
-0.00653 -0.007 0.012823125
-0.00653 -0.007 0.0130675
-0.00653 -0.007 0.013311875
-0.00653 -0.007 0.01355625
-0.00653 -0.007 0.013800625
-0.00653 -0.007 0.014045
-0.00653 -0.007 0.014289375
-0.00653 -0.007 0.01453375
-0.00653 -0.007 0.014778125
-0.00653 -0.007 0.0150225
-0.00653 -0.007 0.015266875
-0.00653 -0.007 0.01551125
-0.00653 -0.007 0.015755625
1 187 0 11
4874
4875
4876
4877
4878
4879
4880
4881
4882
4883
4884
-0.006592968060221314 -0.006765 0.010135
-0.006765000000000001 -0.006592968060221313 0.010135
-0.007000000000000001 -0.00653 0.010135
-0.007235000000000001 -0.006592968060221314 0.010135
-0.007407031939778687 -0.006765000000000001 0.010135
-0.00747 -0.007000000000000003 0.010135
-0.007407031939778684 -0.007235000000000004 0.010135
-0.007234999999999996 -0.007407031939778689 0.010135
-0.006999999999999996 -0.00747 0.010135
-0.006764999999999998 -0.007407031939778685 0.010135
-0.006592968060221313 -0.007234999999999999 0.010135
1 188 0 3
4885
4886
4887
-0.007000000000000001 -0.006865 0.010135
-0.007135 -0.007 0.010135
-0.007 -0.007135 0.010135
1 189 0 71
4888
4889
4890
4891
4892
4893
4894
4895
4896
4897
4898
4899
4900
4901
4902
4903
4904
4905
4906
4907
4908
4909
4910
4911
4912
4913
4914
4915
4916
4917
4918
4919
4920
4921
4922
4923
4924
4925
4926
4927
4928
4929
4930
4931
4932
4933
4934
4935
4936
4937
4938
4939
4940
4941
4942
4943
4944
4945
4946
4947
4948
4949
4950
4951
4952
4953
4954
4955
4956
4957
4958
-0.00653 -0.007 0.01725
-0.00653 -0.007 0.0175
-0.00653 -0.007 0.01775
-0.00653 -0.007 0.018
-0.00653 -0.007 0.01825
-0.00653 -0.007 0.0185
-0.00653 -0.007 0.01875
-0.00653 -0.007 0.019
-0.00653 -0.007 0.01925
-0.00653 -0.007 0.0195
-0.00653 -0.007 0.01975
-0.00653 -0.007 0.02
-0.00653 -0.007 0.02025
-0.00653 -0.007 0.0205
-0.00653 -0.007 0.02075
-0.00653 -0.007 0.021
-0.00653 -0.007 0.02125
-0.00653 -0.007 0.02150000000000001
-0.00653 -0.007 0.02175000000000001
-0.00653 -0.007 0.02200000000000001
-0.00653 -0.007 0.02225000000000001
-0.00653 -0.007 0.02250000000000001
-0.00653 -0.007 0.02275000000000001
-0.00653 -0.007 0.02300000000000001
-0.00653 -0.007 0.02325000000000001
-0.00653 -0.007 0.02350000000000001
-0.00653 -0.007 0.02375000000000001
-0.00653 -0.007 0.02400000000000001
-0.00653 -0.007 0.02425000000000001
-0.00653 -0.007 0.02450000000000001
-0.00653 -0.007 0.02475000000000002
-0.00653 -0.007 0.02500000000000001
-0.00653 -0.007 0.02525000000000001
-0.00653 -0.007 0.02550000000000001
-0.00653 -0.007 0.02575000000000001
-0.00653 -0.007 0.02600000000000002
-0.00653 -0.007 0.02625000000000002
-0.00653 -0.007 0.02650000000000002
-0.00653 -0.007 0.02675000000000002
-0.00653 -0.007 0.02700000000000002
-0.00653 -0.007 0.02725000000000002
-0.00653 -0.007 0.02750000000000002
-0.00653 -0.007 0.02775000000000002
-0.00653 -0.007 0.02800000000000002
-0.00653 -0.007 0.02825000000000002
-0.00653 -0.007 0.02850000000000002
-0.00653 -0.007 0.02875000000000002
-0.00653 -0.007 0.02900000000000002
-0.00653 -0.007 0.02925000000000002
-0.00653 -0.007 0.02950000000000002
-0.00653 -0.007 0.02975000000000002
-0.00653 -0.007 0.03000000000000002
-0.00653 -0.007 0.03025000000000002
-0.00653 -0.007 0.03050000000000002
-0.00653 -0.007 0.03075000000000002
-0.00653 -0.007 0.03100000000000002
-0.00653 -0.007 0.03125000000000002
-0.00653 -0.007 0.03150000000000002
-0.00653 -0.007 0.03175000000000002
-0.00653 -0.007 0.03200000000000002
-0.00653 -0.007 0.03225000000000002
-0.00653 -0.007 0.03250000000000002
-0.00653 -0.007 0.03275000000000002
-0.00653 -0.007 0.03300000000000002
-0.00653 -0.007 0.03325000000000002
-0.00653 -0.007 0.03350000000000002
-0.00653 -0.007 0.03375000000000002
-0.00653 -0.007 0.03400000000000002
-0.00653 -0.007 0.03425000000000001
-0.00653 -0.007 0.03450000000000001
-0.00653 -0.007 0.03475
1 190 0 11
4959
4960
4961
4962
4963
4964
4965
4966
4967
4968
4969
-0.006592968060221314 -0.006765 0.035
-0.006765000000000001 -0.006592968060221313 0.035
-0.007000000000000001 -0.00653 0.035
-0.007235000000000001 -0.006592968060221314 0.035
-0.007407031939778687 -0.006765000000000001 0.035
-0.00747 -0.007000000000000003 0.035
-0.007407031939778684 -0.007235000000000004 0.035
-0.007234999999999996 -0.007407031939778689 0.035
-0.006999999999999996 -0.00747 0.035
-0.006764999999999998 -0.007407031939778685 0.035
-0.006592968060221313 -0.007234999999999999 0.035
1 191 0 3
4970
4971
4972
-0.007000000000000001 -0.006865 0.016
-0.007135 -0.007 0.016
-0.007 -0.007135 0.016
1 192 0 23
4973
4974
4975
4976
4977
4978
4979
4980
4981
4982
4983
4984
4985
4986
4987
4988
4989
4990
4991
4992
4993
4994
4995
-0.006865 -0.007 0.010379375
-0.006865 -0.007 0.01062375
-0.006865 -0.007 0.010868125
-0.006865 -0.007 0.0111125
-0.006865 -0.007 0.011356875
-0.006865 -0.007 0.01160125
-0.006865 -0.007 0.011845625
-0.006865 -0.007 0.01209
-0.006865 -0.007 0.012334375
-0.006865 -0.007 0.01257875
-0.006865 -0.007 0.012823125
-0.006865 -0.007 0.0130675
-0.006865 -0.007 0.013311875
-0.006865 -0.007 0.01355625
-0.006865 -0.007 0.013800625
-0.006865 -0.007 0.014045
-0.006865 -0.007 0.014289375
-0.006865 -0.007 0.01453375
-0.006865 -0.007 0.014778125
-0.006865 -0.007 0.0150225
-0.006865 -0.007 0.015266875
-0.006865 -0.007 0.01551125
-0.006865 -0.007 0.015755625
1 193 0 11
4996
4997
4998
4999
5000
5001
5002
5003
5004
5005
5006
-0.006592968060221314 -0.006765 0.08
-0.006765000000000001 -0.006592968060221313 0.08
-0.007000000000000001 -0.00653 0.08
-0.007235000000000001 -0.006592968060221314 0.08
-0.007407031939778687 -0.006765000000000001 0.08
-0.00747 -0.007000000000000003 0.08
-0.007407031939778684 -0.007235000000000004 0.08
-0.007234999999999996 -0.007407031939778689 0.08
-0.006999999999999996 -0.00747 0.08
-0.006764999999999998 -0.007407031939778685 0.08
-0.006592968060221313 -0.007234999999999999 0.08
1 194 0 179
5007
5008
5009
5010
5011
5012
5013
5014
5015
5016
5017
5018
5019
5020
5021
5022
5023
5024
5025
5026
5027
5028
5029
5030
5031
5032
5033
5034
5035
5036
5037
5038
5039
5040
5041
5042
5043
5044
5045
5046
5047
5048
5049
5050
5051
5052
5053
5054
5055
5056
5057
5058
5059
5060
5061
5062
5063
5064
5065
5066
5067
5068
5069
5070
5071
5072
5073
5074
5075
5076
5077
5078
5079
5080
5081
5082
5083
5084
5085
5086
5087
5088
5089
5090
5091
5092
5093
5094
5095
5096
5097
5098
5099
5100
5101
5102
5103
5104
5105
5106
5107
5108
5109
5110
5111
5112
5113
5114
5115
5116
5117
5118
5119
5120
5121
5122
5123
5124
5125
5126
5127
5128
5129
5130
5131
5132
5133
5134
5135
5136
5137
5138
5139
5140
5141
5142
5143
5144
5145
5146
5147
5148
5149
5150
5151
5152
5153
5154
5155
5156
5157
5158
5159
5160
5161
5162
5163
5164
5165
5166
5167
5168
5169
5170
5171
5172
5173
5174
5175
5176
5177
5178
5179
5180
5181
5182
5183
5184
5185
-0.00653 -0.007 0.03525
-0.00653 -0.007 0.0355
-0.00653 -0.007 0.03575
-0.00653 -0.007 0.036
-0.00653 -0.007 0.03625
-0.00653 -0.007 0.0365
-0.00653 -0.007 0.03675
-0.00653 -0.007 0.03700000000000001
-0.00653 -0.007 0.03725000000000001
-0.00653 -0.007 0.03750000000000001
-0.00653 -0.007 0.03775000000000001
-0.00653 -0.007 0.03800000000000001
-0.00653 -0.007 0.03825000000000001
-0.00653 -0.007 0.03850000000000001
-0.00653 -0.007 0.03875000000000001
-0.00653 -0.007 0.03900000000000001
-0.00653 -0.007 0.03925000000000001
-0.00653 -0.007 0.03950000000000001
-0.00653 -0.007 0.03975000000000001
-0.00653 -0.007 0.04000000000000001
-0.00653 -0.007 0.04025000000000001
-0.00653 -0.007 0.04050000000000001
-0.00653 -0.007 0.04075000000000001
-0.00653 -0.007 0.04100000000000001
-0.00653 -0.007 0.04125000000000001
-0.00653 -0.007 0.04150000000000001
-0.00653 -0.007 0.04175000000000001
-0.00653 -0.007 0.04200000000000001
-0.00653 -0.007 0.04225000000000001
-0.00653 -0.007 0.04250000000000001
-0.00653 -0.007 0.04275000000000002
-0.00653 -0.007 0.04300000000000002
-0.00653 -0.007 0.04325000000000001
-0.00653 -0.007 0.04350000000000001
-0.00653 -0.007 0.04375000000000001
-0.00653 -0.007 0.04400000000000001
-0.00653 -0.007 0.04425000000000001
-0.00653 -0.007 0.04450000000000001
-0.00653 -0.007 0.04475000000000001
-0.00653 -0.007 0.04500000000000001
-0.00653 -0.007 0.04525000000000001
-0.00653 -0.007 0.04550000000000001
-0.00653 -0.007 0.04575000000000001
-0.00653 -0.007 0.04600000000000001
-0.00653 -0.007 0.04625000000000001
-0.00653 -0.007 0.04650000000000001
-0.00653 -0.007 0.04675000000000001
-0.00653 -0.007 0.04700000000000001
-0.00653 -0.007 0.04725000000000001
-0.00653 -0.007 0.04750000000000001
-0.00653 -0.007 0.04775000000000001
-0.00653 -0.007 0.04800000000000001
-0.00653 -0.007 0.04825000000000002
-0.00653 -0.007 0.04850000000000002
-0.00653 -0.007 0.04875000000000002
-0.00653 -0.007 0.04900000000000002
-0.00653 -0.007 0.04925000000000002
-0.00653 -0.007 0.04950000000000001
-0.00653 -0.007 0.04975000000000001
-0.00653 -0.007 0.05000000000000001
-0.00653 -0.007 0.05025000000000001
-0.00653 -0.007 0.05050000000000001
-0.00653 -0.007 0.05075000000000001
-0.00653 -0.007 0.05100000000000001
-0.00653 -0.007 0.05125000000000001
-0.00653 -0.007 0.05150000000000001
-0.00653 -0.007 0.05175000000000001
-0.00653 -0.007 0.05200000000000001
-0.00653 -0.007 0.05225000000000001
-0.00653 -0.007 0.05250000000000001
-0.00653 -0.007 0.05275000000000001
-0.00653 -0.007 0.05300000000000001
-0.00653 -0.007 0.05325000000000001
-0.00653 -0.007 0.05350000000000001
-0.00653 -0.007 0.05375000000000001
-0.00653 -0.007 0.05400000000000001
-0.00653 -0.007 0.05425000000000001
-0.00653 -0.007 0.05450000000000001
-0.00653 -0.007 0.05475000000000001
-0.00653 -0.007 0.05500000000000001
-0.00653 -0.007 0.05525000000000001
-0.00653 -0.007 0.05550000000000001
-0.00653 -0.007 0.05575000000000001
-0.00653 -0.007 0.05600000000000001
-0.00653 -0.007 0.05625000000000001
-0.00653 -0.007 0.05650000000000001
-0.00653 -0.007 0.05675000000000001
-0.00653 -0.007 0.05700000000000001
-0.00653 -0.007 0.05725000000000001
-0.00653 -0.007 0.05750000000000001
-0.00653 -0.007 0.05775000000000001
-0.00653 -0.007 0.05800000000000001
-0.00653 -0.007 0.05825000000000001
-0.00653 -0.007 0.05850000000000001
-0.00653 -0.007 0.05875000000000001
-0.00653 -0.007 0.05900000000000001
-0.00653 -0.007 0.05925000000000001
-0.00653 -0.007 0.05950000000000001
-0.00653 -0.007 0.05975000000000001
-0.00653 -0.007 0.06000000000000001
-0.00653 -0.007 0.06025000000000001
-0.00653 -0.007 0.06050000000000001
-0.00653 -0.007 0.06075000000000001
-0.00653 -0.007 0.06100000000000001
-0.00653 -0.007 0.06125000000000001
-0.00653 -0.007 0.06150000000000001
-0.00653 -0.007 0.06175000000000001
-0.00653 -0.007 0.06200000000000001
-0.00653 -0.007 0.06225000000000001
-0.00653 -0.007 0.0625
-0.00653 -0.007 0.06275
-0.00653 -0.007 0.063
-0.00653 -0.007 0.06325
-0.00653 -0.007 0.0635
-0.00653 -0.007 0.06375
-0.00653 -0.007 0.064
-0.00653 -0.007 0.06425
-0.00653 -0.007 0.0645
-0.00653 -0.007 0.06475
-0.00653 -0.007 0.065
-0.00653 -0.007 0.06525
-0.00653 -0.007 0.0655
-0.00653 -0.007 0.06575
-0.00653 -0.007 0.066
-0.00653 -0.007 0.06625
-0.00653 -0.007 0.0665
-0.00653 -0.007 0.06675
-0.00653 -0.007 0.067
-0.00653 -0.007 0.06725
-0.00653 -0.007 0.0675
-0.00653 -0.007 0.06775
-0.00653 -0.007 0.068
-0.00653 -0.007 0.06825000000000001
-0.00653 -0.007 0.06850000000000001
-0.00653 -0.007 0.06875000000000001
-0.00653 -0.007 0.06900000000000001
-0.00653 -0.007 0.06925000000000001
-0.00653 -0.007 0.06950000000000001
-0.00653 -0.007 0.06975000000000001
-0.00653 -0.007 0.07000000000000001
-0.00653 -0.007 0.07025000000000001
-0.00653 -0.007 0.07050000000000001
-0.00653 -0.007 0.07075000000000001
-0.00653 -0.007 0.07100000000000001
-0.00653 -0.007 0.07125000000000001
-0.00653 -0.007 0.07150000000000001
-0.00653 -0.007 0.07175000000000001
-0.00653 -0.007 0.07200000000000001
-0.00653 -0.007 0.07225000000000001
-0.00653 -0.007 0.07250000000000001
-0.00653 -0.007 0.07275000000000001
-0.00653 -0.007 0.07300000000000001
-0.00653 -0.007 0.07325000000000001
-0.00653 -0.007 0.07350000000000001
-0.00653 -0.007 0.07375000000000001
-0.00653 -0.007 0.07400000000000001
-0.00653 -0.007 0.07425000000000001
-0.00653 -0.007 0.07450000000000001
-0.00653 -0.007 0.07475000000000001
-0.00653 -0.007 0.07500000000000001
-0.00653 -0.007 0.07525000000000001
-0.00653 -0.007 0.07550000000000001
-0.00653 -0.007 0.07575
-0.00653 -0.007 0.076
-0.00653 -0.007 0.07625
-0.00653 -0.007 0.0765
-0.00653 -0.007 0.07675000000000001
-0.00653 -0.007 0.07700000000000001
-0.00653 -0.007 0.07725000000000001
-0.00653 -0.007 0.07750000000000001
-0.00653 -0.007 0.07775000000000001
-0.00653 -0.007 0.07800000000000001
-0.00653 -0.007 0.07825000000000001
-0.00653 -0.007 0.07850000000000001
-0.00653 -0.007 0.07875
-0.00653 -0.007 0.079
-0.00653 -0.007 0.07925
-0.00653 -0.007 0.0795
-0.00653 -0.007 0.07975
1 195 0 3
5186
5187
5188
-0.007000000000000001 -0.006865 0.017
-0.007135 -0.007 0.017
-0.007 -0.007135 0.017
1 196 0 3
5189
5190
5191
-0.006865 -0.007 0.01625
-0.006865 -0.007 0.0165
-0.006865 -0.007 0.01675
1 197 0 3
5192
5193
5194
-0.007000000000000001 -0.006865 0.08
-0.007135 -0.007 0.08
-0.007 -0.007135 0.08
1 198 0 71
5195
5196
5197
5198
5199
5200
5201
5202
5203
5204
5205
5206
5207
5208
5209
5210
5211
5212
5213
5214
5215
5216
5217
5218
5219
5220
5221
5222
5223
5224
5225
5226
5227
5228
5229
5230
5231
5232
5233
5234
5235
5236
5237
5238
5239
5240
5241
5242
5243
5244
5245
5246
5247
5248
5249
5250
5251
5252
5253
5254
5255
5256
5257
5258
5259
5260
5261
5262
5263
5264
5265
-0.006865 -0.007 0.01725
-0.006865 -0.007 0.0175
-0.006865 -0.007 0.01775
-0.006865 -0.007 0.018
-0.006865 -0.007 0.01825
-0.006865 -0.007 0.0185
-0.006865 -0.007 0.01875
-0.006865 -0.007 0.019
-0.006865 -0.007 0.01925
-0.006865 -0.007 0.0195
-0.006865 -0.007 0.01975
-0.006865 -0.007 0.02
-0.006865 -0.007 0.02025
-0.006865 -0.007 0.0205
-0.006865 -0.007 0.02075
-0.006865 -0.007 0.021
-0.006865 -0.007 0.02125
-0.006865 -0.007 0.02150000000000001
-0.006865 -0.007 0.02175000000000001
-0.006865 -0.007 0.02200000000000001
-0.006865 -0.007 0.02225000000000001
-0.006865 -0.007 0.02250000000000001
-0.006865 -0.007 0.02275000000000001
-0.006865 -0.007 0.02300000000000001
-0.006865 -0.007 0.02325000000000001
-0.006865 -0.007 0.02350000000000001
-0.006865 -0.007 0.02375000000000001
-0.006865 -0.007 0.02400000000000001
-0.006865 -0.007 0.02425000000000001
-0.006865 -0.007 0.02450000000000001
-0.006865 -0.007 0.02475000000000002
-0.006865 -0.007 0.02500000000000001
-0.006865 -0.007 0.02525000000000001
-0.006865 -0.007 0.02550000000000001
-0.006865 -0.007 0.02575000000000001
-0.006865 -0.007 0.02600000000000002
-0.006865 -0.007 0.02625000000000002
-0.006865 -0.007 0.02650000000000002
-0.006865 -0.007 0.02675000000000002
-0.006865 -0.007 0.02700000000000002
-0.006865 -0.007 0.02725000000000002
-0.006865 -0.007 0.02750000000000002
-0.006865 -0.007 0.02775000000000002
-0.006865 -0.007 0.02800000000000002
-0.006865 -0.007 0.02825000000000002
-0.006865 -0.007 0.02850000000000002
-0.006865 -0.007 0.02875000000000002
-0.006865 -0.007 0.02900000000000002
-0.006865 -0.007 0.02925000000000002
-0.006865 -0.007 0.02950000000000002
-0.006865 -0.007 0.02975000000000002
-0.006865 -0.007 0.03000000000000002
-0.006865 -0.007 0.03025000000000002
-0.006865 -0.007 0.03050000000000002
-0.006865 -0.007 0.03075000000000002
-0.006865 -0.007 0.03100000000000002
-0.006865 -0.007 0.03125000000000002
-0.006865 -0.007 0.03150000000000002
-0.006865 -0.007 0.03175000000000002
-0.006865 -0.007 0.03200000000000002
-0.006865 -0.007 0.03225000000000002
-0.006865 -0.007 0.03250000000000002
-0.006865 -0.007 0.03275000000000002
-0.006865 -0.007 0.03300000000000002
-0.006865 -0.007 0.03325000000000002
-0.006865 -0.007 0.03350000000000002
-0.006865 -0.007 0.03375000000000002
-0.006865 -0.007 0.03400000000000002
-0.006865 -0.007 0.03425000000000001
-0.006865 -0.007 0.03450000000000001
-0.006865 -0.007 0.03475
1 199 0 3
5266
5267
5268
-0.007000000000000001 -0.006865 0.035
-0.007135 -0.007 0.035
-0.007 -0.007135 0.035
1 200 0 179
5269
5270
5271
5272
5273
5274
5275
5276
5277
5278
5279
5280
5281
5282
5283
5284
5285
5286
5287
5288
5289
5290
5291
5292
5293
5294
5295
5296
5297
5298
5299
5300
5301
5302
5303
5304
5305
5306
5307
5308
5309
5310
5311
5312
5313
5314
5315
5316
5317
5318
5319
5320
5321
5322
5323
5324
5325
5326
5327
5328
5329
5330
5331
5332
5333
5334
5335
5336
5337
5338
5339
5340
5341
5342
5343
5344
5345
5346
5347
5348
5349
5350
5351
5352
5353
5354
5355
5356
5357
5358
5359
5360
5361
5362
5363
5364
5365
5366
5367
5368
5369
5370
5371
5372
5373
5374
5375
5376
5377
5378
5379
5380
5381
5382
5383
5384
5385
5386
5387
5388
5389
5390
5391
5392
5393
5394
5395
5396
5397
5398
5399
5400
5401
5402
5403
5404
5405
5406
5407
5408
5409
5410
5411
5412
5413
5414
5415
5416
5417
5418
5419
5420
5421
5422
5423
5424
5425
5426
5427
5428
5429
5430
5431
5432
5433
5434
5435
5436
5437
5438
5439
5440
5441
5442
5443
5444
5445
5446
5447
-0.006865 -0.007 0.03525
-0.006865 -0.007 0.0355
-0.006865 -0.007 0.03575
-0.006865 -0.007 0.036
-0.006865 -0.007 0.03625
-0.006865 -0.007 0.0365
-0.006865 -0.007 0.03675
-0.006865 -0.007 0.03700000000000001
-0.006865 -0.007 0.03725000000000001
-0.006865 -0.007 0.03750000000000001
-0.006865 -0.007 0.03775000000000001
-0.006865 -0.007 0.03800000000000001
-0.006865 -0.007 0.03825000000000001
-0.006865 -0.007 0.03850000000000001
-0.006865 -0.007 0.03875000000000001
-0.006865 -0.007 0.03900000000000001
-0.006865 -0.007 0.03925000000000001
-0.006865 -0.007 0.03950000000000001
-0.006865 -0.007 0.03975000000000001
-0.006865 -0.007 0.04000000000000001
-0.006865 -0.007 0.04025000000000001
-0.006865 -0.007 0.04050000000000001
-0.006865 -0.007 0.04075000000000001
-0.006865 -0.007 0.04100000000000001
-0.006865 -0.007 0.04125000000000001
-0.006865 -0.007 0.04150000000000001
-0.006865 -0.007 0.04175000000000001
-0.006865 -0.007 0.04200000000000001
-0.006865 -0.007 0.04225000000000001
-0.006865 -0.007 0.04250000000000001
-0.006865 -0.007 0.04275000000000002
-0.006865 -0.007 0.04300000000000002
-0.006865 -0.007 0.04325000000000001
-0.006865 -0.007 0.04350000000000001
-0.006865 -0.007 0.04375000000000001
-0.006865 -0.007 0.04400000000000001
-0.006865 -0.007 0.04425000000000001
-0.006865 -0.007 0.04450000000000001
-0.006865 -0.007 0.04475000000000001
-0.006865 -0.007 0.04500000000000001
-0.006865 -0.007 0.04525000000000001
-0.006865 -0.007 0.04550000000000001
-0.006865 -0.007 0.04575000000000001
-0.006865 -0.007 0.04600000000000001
-0.006865 -0.007 0.04625000000000001
-0.006865 -0.007 0.04650000000000001
-0.006865 -0.007 0.04675000000000001
-0.006865 -0.007 0.04700000000000001
-0.006865 -0.007 0.04725000000000001
-0.006865 -0.007 0.04750000000000001
-0.006865 -0.007 0.04775000000000001
-0.006865 -0.007 0.04800000000000001
-0.006865 -0.007 0.04825000000000002
-0.006865 -0.007 0.04850000000000002
-0.006865 -0.007 0.04875000000000002
-0.006865 -0.007 0.04900000000000002
-0.006865 -0.007 0.04925000000000002
-0.006865 -0.007 0.04950000000000001
-0.006865 -0.007 0.04975000000000001
-0.006865 -0.007 0.05000000000000001
-0.006865 -0.007 0.05025000000000001
-0.006865 -0.007 0.05050000000000001
-0.006865 -0.007 0.05075000000000001
-0.006865 -0.007 0.05100000000000001
-0.006865 -0.007 0.05125000000000001
-0.006865 -0.007 0.05150000000000001
-0.006865 -0.007 0.05175000000000001
-0.006865 -0.007 0.05200000000000001
-0.006865 -0.007 0.05225000000000001
-0.006865 -0.007 0.05250000000000001
-0.006865 -0.007 0.05275000000000001
-0.006865 -0.007 0.05300000000000001
-0.006865 -0.007 0.05325000000000001
-0.006865 -0.007 0.05350000000000001
-0.006865 -0.007 0.05375000000000001
-0.006865 -0.007 0.05400000000000001
-0.006865 -0.007 0.05425000000000001
-0.006865 -0.007 0.05450000000000001
-0.006865 -0.007 0.05475000000000001
-0.006865 -0.007 0.05500000000000001
-0.006865 -0.007 0.05525000000000001
-0.006865 -0.007 0.05550000000000001
-0.006865 -0.007 0.05575000000000001
-0.006865 -0.007 0.05600000000000001
-0.006865 -0.007 0.05625000000000001
-0.006865 -0.007 0.05650000000000001
-0.006865 -0.007 0.05675000000000001
-0.006865 -0.007 0.05700000000000001
-0.006865 -0.007 0.05725000000000001
-0.006865 -0.007 0.05750000000000001
-0.006865 -0.007 0.05775000000000001
-0.006865 -0.007 0.05800000000000001
-0.006865 -0.007 0.05825000000000001
-0.006865 -0.007 0.05850000000000001
-0.006865 -0.007 0.05875000000000001
-0.006865 -0.007 0.05900000000000001
-0.006865 -0.007 0.05925000000000001
-0.006865 -0.007 0.05950000000000001
-0.006865 -0.007 0.05975000000000001
-0.006865 -0.007 0.06000000000000001
-0.006865 -0.007 0.06025000000000001
-0.006865 -0.007 0.06050000000000001
-0.006865 -0.007 0.06075000000000001
-0.006865 -0.007 0.06100000000000001
-0.006865 -0.007 0.06125000000000001
-0.006865 -0.007 0.06150000000000001
-0.006865 -0.007 0.06175000000000001
-0.006865 -0.007 0.06200000000000001
-0.006865 -0.007 0.06225000000000001
-0.006865 -0.007 0.0625
-0.006865 -0.007 0.06275
-0.006865 -0.007 0.063
-0.006865 -0.007 0.06325
-0.006865 -0.007 0.0635
-0.006865 -0.007 0.06375
-0.006865 -0.007 0.064
-0.006865 -0.007 0.06425
-0.006865 -0.007 0.0645
-0.006865 -0.007 0.06475
-0.006865 -0.007 0.065
-0.006865 -0.007 0.06525
-0.006865 -0.007 0.0655
-0.006865 -0.007 0.06575
-0.006865 -0.007 0.066
-0.006865 -0.007 0.06625
-0.006865 -0.007 0.0665
-0.006865 -0.007 0.06675
-0.006865 -0.007 0.067
-0.006865 -0.007 0.06725
-0.006865 -0.007 0.0675
-0.006865 -0.007 0.06775
-0.006865 -0.007 0.068
-0.006865 -0.007 0.06825000000000001
-0.006865 -0.007 0.06850000000000001
-0.006865 -0.007 0.06875000000000001
-0.006865 -0.007 0.06900000000000001
-0.006865 -0.007 0.06925000000000001
-0.006865 -0.007 0.06950000000000001
-0.006865 -0.007 0.06975000000000001
-0.006865 -0.007 0.07000000000000001
-0.006865 -0.007 0.07025000000000001
-0.006865 -0.007 0.07050000000000001
-0.006865 -0.007 0.07075000000000001
-0.006865 -0.007 0.07100000000000001
-0.006865 -0.007 0.07125000000000001
-0.006865 -0.007 0.07150000000000001
-0.006865 -0.007 0.07175000000000001
-0.006865 -0.007 0.07200000000000001
-0.006865 -0.007 0.07225000000000001
-0.006865 -0.007 0.07250000000000001
-0.006865 -0.007 0.07275000000000001
-0.006865 -0.007 0.07300000000000001
-0.006865 -0.007 0.07325000000000001
-0.006865 -0.007 0.07350000000000001
-0.006865 -0.007 0.07375000000000001
-0.006865 -0.007 0.07400000000000001
-0.006865 -0.007 0.07425000000000001
-0.006865 -0.007 0.07450000000000001
-0.006865 -0.007 0.07475000000000001
-0.006865 -0.007 0.07500000000000001
-0.006865 -0.007 0.07525000000000001
-0.006865 -0.007 0.07550000000000001
-0.006865 -0.007 0.07575
-0.006865 -0.007 0.076
-0.006865 -0.007 0.07625
-0.006865 -0.007 0.0765
-0.006865 -0.007 0.07675000000000001
-0.006865 -0.007 0.07700000000000001
-0.006865 -0.007 0.07725000000000001
-0.006865 -0.007 0.07750000000000001
-0.006865 -0.007 0.07775000000000001
-0.006865 -0.007 0.07800000000000001
-0.006865 -0.007 0.07825000000000001
-0.006865 -0.007 0.07850000000000001
-0.006865 -0.007 0.07875
-0.006865 -0.007 0.079
-0.006865 -0.007 0.07925
-0.006865 -0.007 0.0795
-0.006865 -0.007 0.07975
2 4 0 1996
5448
5449
5450
5451
5452
5453
5454
5455
5456
5457
5458
5459
5460
5461
5462
5463
5464
5465
5466
5467
5468
5469
5470
5471
5472
5473
5474
5475
5476
5477
5478
5479
5480
5481
5482
5483
5484
5485
5486
5487
5488
5489
5490
5491
5492
5493
5494
5495
5496
5497
5498
5499
5500
5501
5502
5503
5504
5505
5506
5507
5508
5509
5510
5511
5512
5513
5514
5515
5516
5517
5518
5519
5520
5521
5522
5523
5524
5525
5526
5527
5528
5529
5530
5531
5532
5533
5534
5535
5536
5537
5538
5539
5540
5541
5542
5543
5544
5545
5546
5547
5548
5549
5550
5551
5552
5553
5554
5555
5556
5557
5558
5559
5560
5561
5562
5563
5564
5565
5566
5567
5568
5569
5570
5571
5572
5573
5574
5575
5576
5577
5578
5579
5580
5581
5582
5583
5584
5585
5586
5587
5588
5589
5590
5591
5592
5593
5594
5595
5596
5597
5598
5599
5600
5601
5602
5603
5604
5605
5606
5607
5608
5609
5610
5611
5612
5613
5614
5615
5616
5617
5618
5619
5620
5621
5622
5623
5624
5625
5626
5627
5628
5629
5630
5631
5632
5633
5634
5635
5636
5637
5638
5639
5640
5641
5642
5643
5644
5645
5646
5647
5648
5649
5650
5651
5652
5653
5654
5655
5656
5657
5658
5659
5660
5661
5662
5663
5664
5665
5666
5667
5668
5669
5670
5671
5672
5673
5674
5675
5676
5677
5678
5679
5680
5681
5682
5683
5684
5685
5686
5687
5688
5689
5690
5691
5692
5693
5694
5695
5696
5697
5698
5699
5700
5701
5702
5703
5704
5705
5706
5707
5708
5709
5710
5711
5712
5713
5714
5715
5716
5717
5718
5719
5720
5721
5722
5723
5724
5725
5726
5727
5728
5729
5730
5731
5732
5733
5734
5735
5736
5737
5738
5739
5740
5741
5742
5743
5744
5745
5746
5747
5748
5749
5750
5751
5752
5753
5754
5755
5756
5757
5758
5759
5760
5761
5762
5763
5764
5765
5766
5767
5768
5769
5770
5771
5772
5773
5774
5775
5776
5777
5778
5779
5780
5781
5782
5783
5784
5785
5786
5787
5788
5789
5790
5791
5792
5793
5794
5795
5796
5797
5798
5799
5800
5801
5802
5803
5804
5805
5806
5807
5808
5809
5810
5811
5812
5813
5814
5815
5816
5817
5818
5819
5820
5821
5822
5823
5824
5825
5826
5827
5828
5829
5830
5831
5832
5833
5834
5835
5836
5837
5838
5839
5840
5841
5842
5843
5844
5845
5846
5847
5848
5849
5850
5851
5852
5853
5854
5855
5856
5857
5858
5859
5860
5861
5862
5863
5864
5865
5866
5867
5868
5869
5870
5871
5872
5873
5874
5875
5876
5877
5878
5879
5880
5881
5882
5883
5884
5885
5886
5887
5888
5889
5890
5891
5892
5893
5894
5895
5896
5897
5898
5899
5900
5901
5902
5903
5904
5905
5906
5907
5908
5909
5910
5911
5912
5913
5914
5915
5916
5917
5918
5919
5920
5921
5922
5923
5924
5925
5926
5927
5928
5929
5930
5931
5932
5933
5934
5935
5936
5937
5938
5939
5940
5941
5942
5943
5944
5945
5946
5947
5948
5949
5950
5951
5952
5953
5954
5955
5956
5957
5958
5959
5960
5961
5962
5963
5964
5965
5966
5967
5968
5969
5970
5971
5972
5973
5974
5975
5976
5977
5978
5979
5980
5981
5982
5983
5984
5985
5986
5987
5988
5989
5990
5991
5992
5993
5994
5995
5996
5997
5998
5999
6000
6001
6002
6003
6004
6005
6006
6007
6008
6009
6010
6011
6012
6013
6014
6015
6016
6017
6018
6019
6020
6021
6022
6023
6024
6025
6026
6027
6028
6029
6030
6031
6032
6033
6034
6035
6036
6037
6038
6039
6040
6041
6042
6043
6044
6045
6046
6047
6048
6049
6050
6051
6052
6053
6054
6055
6056
6057
6058
6059
6060
6061
6062
6063
6064
6065
6066
6067
6068
6069
6070
6071
6072
6073
6074
6075
6076
6077
6078
6079
6080
6081
6082
6083
6084
6085
6086
6087
6088
6089
6090
6091
6092
6093
6094
6095
6096
6097
6098
6099
6100
6101
6102
6103
6104
6105
6106
6107
6108
6109
6110
6111
6112
6113
6114
6115
6116
6117
6118
6119
6120
6121
6122
6123
6124
6125
6126
6127
6128
6129
6130
6131
6132
6133
6134
6135
6136
6137
6138
6139
6140
6141
6142
6143
6144
6145
6146
6147
6148
6149
6150
6151
6152
6153
6154
6155
6156
6157
6158
6159
6160
6161
6162
6163
6164
6165
6166
6167
6168
6169
6170
6171
6172
6173
6174
6175
6176
6177
6178
6179
6180
6181
6182
6183
6184
6185
6186
6187
6188
6189
6190
6191
6192
6193
6194
6195
6196
6197
6198
6199
6200
6201
6202
6203
6204
6205
6206
6207
6208
6209
6210
6211
6212
6213
6214
6215
6216
6217
6218
6219
6220
6221
6222
6223
6224
6225
6226
6227
6228
6229
6230
6231
6232
6233
6234
6235
6236
6237
6238
6239
6240
6241
6242
6243
6244
6245
6246
6247
6248
6249
6250
6251
6252
6253
6254
6255
6256
6257
6258
6259
6260
6261
6262
6263
6264
6265
6266
6267
6268
6269
6270
6271
6272
6273
6274
6275
6276
6277
6278
6279
6280
6281
6282
6283
6284
6285
6286
6287
6288
6289
6290
6291
6292
6293
6294
6295
6296
6297
6298
6299
6300
6301
6302
6303
6304
6305
6306
6307
6308
6309
6310
6311
6312
6313
6314
6315
6316
6317
6318
6319
6320
6321
6322
6323
6324
6325
6326
6327
6328
6329
6330
6331
6332
6333
6334
6335
6336
6337
6338
6339
6340
6341
6342
6343
6344
6345
6346
6347
6348
6349
6350
6351
6352
6353
6354
6355
6356
6357
6358
6359
6360
6361
6362
6363
6364
6365
6366
6367
6368
6369
6370
6371
6372
6373
6374
6375
6376
6377
6378
6379
6380
6381
6382
6383
6384
6385
6386
6387
6388
6389
6390
6391
6392
6393
6394
6395
6396
6397
6398
6399
6400
6401
6402
6403
6404
6405
6406
6407
6408
6409
6410
6411
6412
6413
6414
6415
6416
6417
6418
6419
6420
6421
6422
6423
6424
6425
6426
6427
6428
6429
6430
6431
6432
6433
6434
6435
6436
6437
6438
6439
6440
6441
6442
6443
6444
6445
6446
6447
6448
6449
6450
6451
6452
6453
6454
6455
6456
6457
6458
6459
6460
6461
6462
6463
6464
6465
6466
6467
6468
6469
6470
6471
6472
6473
6474
6475
6476
6477
6478
6479
6480
6481
6482
6483
6484
6485
6486
6487
6488
6489
6490
6491
6492
6493
6494
6495
6496
6497
6498
6499
6500
6501
6502
6503
6504
6505
6506
6507
6508
6509
6510
6511
6512
6513
6514
6515
6516
6517
6518
6519
6520
6521
6522
6523
6524
6525
6526
6527
6528
6529
6530
6531
6532
6533
6534
6535
6536
6537
6538
6539
6540
6541
6542
6543
6544
6545
6546
6547
6548
6549
6550
6551
6552
6553
6554
6555
6556
6557
6558
6559
6560
6561
6562
6563
6564
6565
6566
6567
6568
6569
6570
6571
6572
6573
6574
6575
6576
6577
6578
6579
6580
6581
6582
6583
6584
6585
6586
6587
6588
6589
6590
6591
6592
6593
6594
6595
6596
6597
6598
6599
6600
6601
6602
6603
6604
6605
6606
6607
6608
6609
6610
6611
6612
6613
6614
6615
6616
6617
6618
6619
6620
6621
6622
6623
6624
6625
6626
6627
6628
6629
6630
6631
6632
6633
6634
6635
6636
6637
6638
6639
6640
6641
6642
6643
6644
6645
6646
6647
6648
6649
6650
6651
6652
6653
6654
6655
6656
6657
6658
6659
6660
6661
6662
6663
6664
6665
6666
6667
6668
6669
6670
6671
6672
6673
6674
6675
6676
6677
6678
6679
6680
6681
6682
6683
6684
6685
6686
6687
6688
6689
6690
6691
6692
6693
6694
6695
6696
6697
6698
6699
6700
6701
6702
6703
6704
6705
6706
6707
6708
6709
6710
6711
6712
6713
6714
6715
6716
6717
6718
6719
6720
6721
6722
6723
6724
6725
6726
6727
6728
6729
6730
6731
6732
6733
6734
6735
6736
6737
6738
6739
6740
6741
6742
6743
6744
6745
6746
6747
6748
6749
6750
6751
6752
6753
6754
6755
6756
6757
6758
6759
6760
6761
6762
6763
6764
6765
6766
6767
6768
6769
6770
6771
6772
6773
6774
6775
6776
6777
6778
6779
6780
6781
6782
6783
6784
6785
6786
6787
6788
6789
6790
6791
6792
6793
6794
6795
6796
6797
6798
6799
6800
6801
6802
6803
6804
6805
6806
6807
6808
6809
6810
6811
6812
6813
6814
6815
6816
6817
6818
6819
6820
6821
6822
6823
6824
6825
6826
6827
6828
6829
6830
6831
6832
6833
6834
6835
6836
6837
6838
6839
6840
6841
6842
6843
6844
6845
6846
6847
6848
6849
6850
6851
6852
6853
6854
6855
6856
6857
6858
6859
6860
6861
6862
6863
6864
6865
6866
6867
6868
6869
6870
6871
6872
6873
6874
6875
6876
6877
6878
6879
6880
6881
6882
6883
6884
6885
6886
6887
6888
6889
6890
6891
6892
6893
6894
6895
6896
6897
6898
6899
6900
6901
6902
6903
6904
6905
6906
6907
6908
6909
6910
6911
6912
6913
6914
6915
6916
6917
6918
6919
6920
6921
6922
6923
6924
6925
6926
6927
6928
6929
6930
6931
6932
6933
6934
6935
6936
6937
6938
6939
6940
6941
6942
6943
6944
6945
6946
6947
6948
6949
6950
6951
6952
6953
6954
6955
6956
6957
6958
6959
6960
6961
6962
6963
6964
6965
6966
6967
6968
6969
6970
6971
6972
6973
6974
6975
6976
6977
6978
6979
6980
6981
6982
6983
6984
6985
6986
6987
6988
6989
6990
6991
6992
6993
6994
6995
6996
6997
6998
6999
7000
7001
7002
7003
7004
7005
7006
7007
7008
7009
7010
7011
7012
7013
7014
7015
7016
7017
7018
7019
7020
7021
7022
7023
7024
7025
7026
7027
7028
7029
7030
7031
7032
7033
7034
7035
7036
7037
7038
7039
7040
7041
7042
7043
7044
7045
7046
7047
7048
7049
7050
7051
7052
7053
7054
7055
7056
7057
7058
7059
7060
7061
7062
7063
7064
7065
7066
7067
7068
7069
7070
7071
7072
7073
7074
7075
7076
7077
7078
7079
7080
7081
7082
7083
7084
7085
7086
7087
7088
7089
7090
7091
7092
7093
7094
7095
7096
7097
7098
7099
7100
7101
7102
7103
7104
7105
7106
7107
7108
7109
7110
7111
7112
7113
7114
7115
7116
7117
7118
7119
7120
7121
7122
7123
7124
7125
7126
7127
7128
7129
7130
7131
7132
7133
7134
7135
7136
7137
7138
7139
7140
7141
7142
7143
7144
7145
7146
7147
7148
7149
7150
7151
7152
7153
7154
7155
7156
7157
7158
7159
7160
7161
7162
7163
7164
7165
7166
7167
7168
7169
7170
7171
7172
7173
7174
7175
7176
7177
7178
7179
7180
7181
7182
7183
7184
7185
7186
7187
7188
7189
7190
7191
7192
7193
7194
7195
7196
7197
7198
7199
7200
7201
7202
7203
7204
7205
7206
7207
7208
7209
7210
7211
7212
7213
7214
7215
7216
7217
7218
7219
7220
7221
7222
7223
7224
7225
7226
7227
7228
7229
7230
7231
7232
7233
7234
7235
7236
7237
7238
7239
7240
7241
7242
7243
7244
7245
7246
7247
7248
7249
7250
7251
7252
7253
7254
7255
7256
7257
7258
7259
7260
7261
7262
7263
7264
7265
7266
7267
7268
7269
7270
7271
7272
7273
7274
7275
7276
7277
7278
7279
7280
7281
7282
7283
7284
7285
7286
7287
7288
7289
7290
7291
7292
7293
7294
7295
7296
7297
7298
7299
7300
7301
7302
7303
7304
7305
7306
7307
7308
7309
7310
7311
7312
7313
7314
7315
7316
7317
7318
7319
7320
7321
7322
7323
7324
7325
7326
7327
7328
7329
7330
7331
7332
7333
7334
7335
7336
7337
7338
7339
7340
7341
7342
7343
7344
7345
7346
7347
7348
7349
7350
7351
7352
7353
7354
7355
7356
7357
7358
7359
7360
7361
7362
7363
7364
7365
7366
7367
7368
7369
7370
7371
7372
7373
7374
7375
7376
7377
7378
7379
7380
7381
7382
7383
7384
7385
7386
7387
7388
7389
7390
7391
7392
7393
7394
7395
7396
7397
7398
7399
7400
7401
7402
7403
7404
7405
7406
7407
7408
7409
7410
7411
7412
7413
7414
7415
7416
7417
7418
7419
7420
7421
7422
7423
7424
7425
7426
7427
7428
7429
7430
7431
7432
7433
7434
7435
7436
7437
7438
7439
7440
7441
7442
7443
0.006106445061762681 -0.006949161310484037 0.07261607444588557
0.006136244038943618 -0.006765584472059621 0.07288133356837585
0.006105031841835619 -0.007007549561037237 0.07303045392172466
0.006168816712694865 -0.006668097389427819 0.07262397235047777
0.007817290507795957 -0.00736477558288162 0.04913877660355073
0.007808271885757258 -0.0073843456240084 0.04868208826563103
0.007851695814549794 -0.007275025888742066 0.05579213478401406
0.007815808201022801 -0.007368078767580992 0.05613805579074473
0.006421783703968443 -0.007683147798798727 0.07946768808265164
0.006290035440426261 -0.007544954423919346 0.07912985697012113
0.006240312783089602 -0.007473181077879213 0.07944878989908771
0.006497489671190066 -0.007740613508815044 0.07919089128362732
0.007273670779227783 -0.007852132210749516 0.07810774350958323
0.007110127598036172 -0.007888198689568266 0.07786250106517482
0.006993072436602184 -0.007894973188908678 0.07807499491567371
0.007357814501042892 -0.007820361982812116 0.07775849632067594
0.00769749141224078 -0.007560830393122878 0.07788498248731505
0.007511517011295286 -0.00773442177742462 0.07803911184283756
0.007686804515064342 -0.007573868066795177 0.07820039826055553
0.007474718433444186 -0.007758727493207079 0.07833710365491832
0.00782897659064896 -0.007337376365734214 0.07531185701658522
0.007817668522292641 -0.007363927448335201 0.0749249687582387
0.006476023244163544 -0.006274415160478733 0.07867237266305518
0.006710628359704668 -0.00615307080945761 0.0788085219428291
0.006508008270794697 -0.006252357613297925 0.07900372323254566
0.00706338195747009 -0.006107247107275894 0.07905462971586151
0.006789718510299509 -0.006130053625164549 0.07902741335368668
0.006993765612160033 -0.006105021714001809 0.07875843078879656
0.006264374963242204 -0.006490214942063726 0.05560487921851918
0.006169955663058376 -0.006665259206682038 0.05537443126401407
0.006301342038582688 -0.006440623514126482 0.05522405686648167
0.006155428105671412 -0.006703818779612516 0.0550815500756954
0.007756708507840248 -0.007477930156154835 0.07972567999953582
0.00786418317766214 -0.007232835640411354 0.07963414869693038
0.006108432825629576 -0.007078313304011119 0.04724847131863461
0.006131730690256303 -0.006782897706697505 0.04748194204673225
0.006118745093412399 -0.007156252326751566 0.04754273613431006
0.006159337733640365 -0.006692897486302895 0.04715871995193376
0.007379640871032937 -0.00781049232509713 0.0681674057519151
0.007572403044005088 -0.007688025984402994 0.06789168879568172
0.007315464246847832 -0.007837560331534828 0.06772666501706003
0.007619820382333611 -0.007645637432034278 0.05113228971769495
0.007704934031066082 -0.007551446290988455 0.05073471688256369
0.007432218435012271 -0.007783716928766722 0.05079660249804775
0.007585129012355576 -0.007677236324261914 0.06760830878633359
0.007737308378424886 -0.007507347371240322 0.07900760929884364
0.007626296178984009 -0.007639357565209039 0.0792455264354741
0.007758531685186342 -0.007475031243781257 0.07939049185643242
0.00762410417816569 -0.00764149744722495 0.07950965636971433
0.007814493357499713 -0.007370979205062555 0.0514036088969101
0.006170170636934058 -0.007335273363382139 0.07894830908155116
0.006111709912294217 -0.007109387933903396 0.07911369063269427
0.006153599933659331 -0.007290915671111941 0.07928581504336696
0.006105057846548361 -0.006989824442258892 0.07889843715278784
0.00782334709341225 -0.007350891099587324 0.04342858148602992
0.007784209062476633 -0.00743132487330262 0.04377446865435573
0.00785500599090825 -0.007264555770133641 0.07104001827021331
0.007842669920654846 -0.007301550003852689 0.07143254588980663
0.007507210583842882 -0.006262597515845137 0.06254741440271343
0.007719105596735406 -0.006467165935075642 0.06258357350091102
0.007574422075998375 -0.006313658773928218 0.0629155256871461
0.007822362107763653 -0.006646806619945217 0.0629115515320235
0.007834275102066324 -0.00732405254831929 0.07373109149419221
0.00785004057565606 -0.007280100017383636 0.07342476121385313
0.007856292828004121 -0.00726036050527817 0.07280372323584355
0.007846449324505171 -0.007290772318222935 0.07310577068682783
0.007819173251529699 -0.006639472353378742 0.07046608664958666
0.007851750255987014 -0.006725142761736103 0.07084302922506359
0.006294288660661207 -0.007550451183601822 0.06428915204945204
0.006248963370729844 -0.007486794598875668 0.06389394257118672
0.006166120110718154 -0.007325068193232276 0.06418979487104744
0.007849569210885018 -0.007281526474627531 0.0771626222240462
0.007614327615539791 -0.007650866023683212 0.05631937808507534
0.007821831756527332 -0.007354425681861797 0.05646321820998889
0.007659734821420517 -0.007604793324537597 0.05662781325003661
0.007869992102513473 -0.006789907778430069 0.07847075140299467
0.007844179804672521 -0.006702703082116439 0.07812815869763004
0.007771091807644469 -0.007454359355778643 0.05984548070670027
0.007850591420495013 -0.007278422763760933 0.06015900031614219
0.006735517808029344 -0.007855028753978716 0.04320775874482964
0.006951789704236587 -0.007893700602764933 0.04352114251447241
0.007074674566475857 -0.007891879313092104 0.04319982927337564
0.007848544781753617 -0.006715400714409354 0.04775547474882207
0.007792880774336389 -0.006584831266004136 0.04748742029537643
0.006974530416349793 -0.007894637524536438 0.07894758194027907
0.006723359978848703 -0.007851172895889789 0.07907306453163242
0.006929817477292901 -0.007892244032485771 0.07928753954832156
0.006668324211815049 -0.007831273824640167 0.0793470836604782
0.00778689428780497 -0.007426406355276173 0.07870295248196449
0.007861714528507341 -0.007241812057927996 0.07893167917454091
0.007484626113630916 -0.007752437724989247 0.04509482227968618
0.007785157797358788 -0.007429595429732088 0.04490651720269588
0.007507113460507373 -0.00773746927947694 0.04470388792858141
0.007693244706589811 -0.007566071353086523 0.04526295824538294
0.006372838056713769 -0.007638508337371908 0.07269736717922312
0.006452095995738623 -0.007707690753164366 0.07233740006474623
0.006239510058594096 -0.007471889869588704 0.07243623502748776
0.006283601998221345 -0.007536468920858934 0.0720899456103633
0.007870842580066525 -0.006793461381957088 0.06640390151328167
0.007828632373483678 -0.006661779081642182 0.0661277158455551
0.007665042497100236 -0.007598951982257913 0.0784924769367185
0.007639714581717451 -0.007625931508983265 0.07876026268351083
0.007842084692878894 -0.007303180424861269 0.07841388637872181
0.006717032957083965 -0.006150909514466594 0.07563190783744025
0.006438436384814025 -0.006303098783112515 0.07553703402157247
0.006583293899145639 -0.006207926123703884 0.07530529764841105
0.006374494077446059 -0.006359869278311107 0.05473639947254366
0.006491722582658858 -0.00626333245828188 0.05508037300407508
0.006248750928695701 -0.006513533317826978 0.05490089959183804
0.006595953658851165 -0.006201393993132884 0.05470280370567049
0.007840615708908583 -0.006692770069921371 0.07157719084438492
0.007866716418798768 -0.006776778922624589 0.07197099911155563
0.007750630887437025 -0.006512579985202182 0.07183478133840177
0.007777846553998136 -0.006557304011274978 0.07211913163507541
0.007336754856865198 -0.006170770739555279 0.07361913758375838
0.007584766231854511 -0.006322450404706286 0.07348602346237322
0.007463521782955693 -0.006234380932365465 0.07385362236271428
0.007267180293823123 -0.007854189493375206 0.06153516543807588
0.006982886935941643 -0.007894836377802408 0.06162408104273981
0.007226941619132514 -0.007865749676006589 0.06189497594848432
0.00687878960276349 -0.007886754216004507 0.06188886748344078
0.007704303334613456 -0.007552251584744097 0.07317345091581265
0.007714216763513347 -0.007539369460311316 0.07353117281635019
0.006685886789659238 -0.006161932048644372 0.06470491189850452
0.006818501441815466 -0.006123596398126449 0.06442359379046751
0.007028396137106107 -0.006105450583032189 0.06469189985010976
0.007509574873469644 -0.006264229350729185 0.07098619583644197
0.00738776540361519 -0.006193363159929359 0.0713212659455229
0.007195578252955452 -0.006126630578179604 0.07104139748207781
0.007114907059900514 -0.006112406980883119 0.07134031742655889
0.007845315544026147 -0.006705947911029729 0.05927614649805063
0.007834566124793187 -0.006676697690469613 0.05964318983532693
0.007679245600098721 -0.006417204654491366 0.05938915222476232
0.007653348401768507 -0.006388313098140449 0.05974169195145081
0.007120188019319336 -0.006113106635489872 0.06440339347264749
0.007851311241241506 -0.007276213994098505 0.06226410793224027
0.007859876855731387 -0.007248267583420598 0.06194710862526979
0.007182902881041674 -0.007876111600258012 0.07397345703521337
0.006963532907106487 -0.007894256759066375 0.0742998874912742
0.007307296500726973 -0.007840591375545191 0.07429523934135826
0.006880254402195026 -0.007886953207224783 0.07396308533774708
0.006453822557132788 -0.006290975881296671 0.04313935773948531
0.006156312173986407 -0.006701309772110873 0.04309623266744188
0.007662261261896602 -0.006397974235608541 0.04316159933790455
0.00732096318474832 -0.006164531488303589 0.0433711515074544
0.007381375649633867 -0.006190322524787588 0.04292904841477043
0.007664937856618108 -0.006400931851258878 0.04352836322436041
0.007824853891453839 -0.007347334216214667 0.05939072432997475
0.007261384448779213 -0.007855980823346171 0.04350024238109113
0.007418781985900101 -0.007790978285596746 0.07458818718939686
0.007578631074859445 -0.007682796513763071 0.07441749359359474
0.007626868622290343 -0.007638796313693033 0.05953074518351067
0.007868083870731403 -0.007217842588526636 0.0692360227277499
0.007820020899232245 -0.007358595489127151 0.06952616354156585
0.007739329961811487 -0.007504396875057553 0.06743914748659695
0.007859170782094804 -0.007250700153958074 0.0672772157105674
0.007737162914366999 -0.00750755870368062 0.06705859965680967
0.007623291880339604 -0.007642286720945343 0.05923438533105566
0.007858947736183593 -0.007251463290571569 0.06755128214871581
0.007549665045178316 -0.007706323819582152 0.06723660206202431
0.006340902887356318 -0.006394511770465552 0.04424193537178891
0.006293180765397038 -0.006450972159544452 0.04388923170400533
0.006556517162428135 -0.006222601792657581 0.04397025371718549
0.006210319739568424 -0.007421224508171971 0.07793439332900798
0.006201511986752343 -0.00740427947350788 0.07756564802102445
0.00611755777001248 -0.007149401173806138 0.0777019588998054
0.006119317076457425 -0.007159444624181884 0.07742471130510879
0.006107053757990228 -0.006939402897093791 0.06257370375295285
0.006184086355841384 -0.006632155025485181 0.06272127219357158
0.006116960662952579 -0.006854169518869167 0.06295880893756242
0.006247247901028033 -0.006515862336216961 0.06305724836311663
0.006158347060979698 -0.007304376954184261 0.07275727825938647
0.007225540066297408 -0.00786611585743165 0.07879386031331438
0.007477825382039053 -0.007756774672065096 0.07898375358911999
0.007466254718585393 -0.007763957811267649 0.07862809433799751
0.007826491179836522 -0.006656579951586349 0.06668401339452874
0.007730891944037127 -0.007516548125678169 0.06206875640407803
0.007738061201023854 -0.007506251581274791 0.06252157032894538
0.007608594274360546 -0.007656230149578302 0.07481923673821184
0.006485564600651915 -0.007732380515782319 0.07976419009551008
0.00661792762840633 -0.007809348937643578 0.07957849605071637
0.007635478920110732 -0.006369768659859812 0.07295084429658728
0.007609642789194947 -0.006344743813777691 0.07260769774302349
0.007776237691113738 -0.006554489004743528 0.07291109682635842
0.0078205962076832 -0.006642722987115109 0.07260487953855597
0.006320309013052129 -0.006417724152774796 0.07647729308351972
0.006195277629220304 -0.006608277003525826 0.07619736704238687
0.006406634628118938 -0.00632996825787695 0.07617022497329982
0.006135340325338154 -0.006768940165728293 0.07643856274075869
0.007450124161098659 -0.006226428258275143 0.06332816591793651
0.00769936009749146 -0.006441501607847672 0.06350767201551573
0.007526670917256234 -0.006276368363795171 0.0636349349960275
0.007696946349508521 -0.006438492399065919 0.06390039306599037
0.006627156685524703 -0.007813641728803947 0.06673356030409565
0.006564039786105518 -0.007781641664639928 0.06635477521554131
0.006335224409961265 -0.007599248208081302 0.06666621483729329
0.006283489975872536 -0.007536319294194103 0.06627975296360139
0.007621203425838319 -0.007644306839733008 0.04668035678248525
0.007826325349018708 -0.007343818873200863 0.04694107968490438
0.007836301658177187 -0.007318786035657286 0.04657382679967519
0.007646344631500887 -0.007619082884055101 0.04701295612180993
0.006736885516719776 -0.006144549376826353 0.04741173334196717
0.00705913391628357 -0.006106955667424641 0.04758217169407594
0.006713696489996646 -0.006152028715014618 0.0477309770501637
0.007046928181603894 -0.006106231156410478 0.04787725674548975
0.006396006344422807 -0.006339532995508103 0.04793172819454346
0.006702667828780061 -0.006155832611410725 0.04805318499966222
0.006457173012195799 -0.00628840751738694 0.04825267056569989
0.006738841264869396 -0.006143950284700134 0.04834458662000768
0.007606994451159405 -0.007657710222105216 0.06647082012851777
0.007714410563034225 -0.00753911274092264 0.06670251486588845
0.007826485597297744 -0.007343433483311387 0.06635828644312378
0.007701628715443215 -0.00755564570156306 0.0661281772650123
0.007542268058933438 -0.007712018505560468 0.04239896206315386
0.007571498967011024 -0.007688777127019569 0.04275684697574104
0.007791939400254888 -0.007416961612530373 0.04252518487014452
0.007821298247321374 -0.0073556602155806 0.04295888586567044
0.007462399209558267 -0.007766297573400758 0.06623131563916482
0.006554289439871644 -0.007776123119479163 0.05394455526149882
0.006259707653878103 -0.007502983341944183 0.05407417002066801
0.006472104628445618 -0.007722738871717483 0.05435506862624493
0.00635005694513772 -0.007615304010580369 0.05373411694760381
0.007849872307384115 -0.007280610158657164 0.06892540748694102
0.007858488557296275 -0.007253026474882297 0.06856909046602774
0.006519351170210686 -0.006245015429017147 0.07385240199708849
0.006846846685239367 -0.006118201234873948 0.07386564831074718
0.006653400199189232 -0.006174837241462065 0.07414097605621402
0.006993509410906634 -0.006105023535363515 0.0741722996601278
0.006624441180827062 -0.007812391884093772 0.05360787884705713
0.00719125291255925 -0.007874326782980829 0.04454578022831502
0.007189658098458508 -0.007874674113992808 0.04491981431829777
0.006957042894017952 -0.007893968504504295 0.04473208292625024
0.006782983455103902 -0.006131709254200323 0.07662943811501204
0.007118595223732797 -0.006112892242786837 0.07653506545538724
0.006998930171785741 -0.006105000639403809 0.07684815651536234
0.007238155679200797 -0.006137267786352911 0.07679961418526043
0.007386972358320105 -0.006192982407938851 0.07627104095693313
0.007196818929437758 -0.006126909335169036 0.07600079774067826
0.007398405657056265 -0.00619856507910775 0.07589951766474858
0.007155583188722331 -0.006118626712801556 0.07623986983858365
0.006107378467974729 -0.006934794167708266 0.04776395689750389
0.007669328870136058 -0.006405841886698172 0.04273435578077708
0.007834598657523558 -0.006676781682357151 0.0430122945246238
0.006588587597951803 -0.007794836357649128 0.07776348681808253
0.006874739116214341 -0.007886191125544166 0.07776189966121357
0.00681868094543826 -0.007876440756955561 0.07746372035813018
0.007087842987964498 -0.007890678735271854 0.07756455139731425
0.006542830038010096 -0.007769428765938829 0.0774129742357349
0.006738735258428757 -0.007856017368288584 0.07717245625946451
0.007215294207922558 -0.006131280595338749 0.04408852263974722
0.007000115262839507 -0.00610500000742208 0.04433408258898621
0.006888080808921726 -0.006112025284893548 0.04399906885797802
0.00756713467729775 -0.006307624915377238 0.05025886621368619
0.007248390077054758 -0.006140158520644223 0.05054638221521458
0.007266428267681595 -0.006145575645138679 0.05019966314984161
0.007693650768009272 -0.006434426298312814 0.05053557853177824
0.007827193178911803 -0.006658274313576249 0.05030982741103408
0.007417757665568343 -0.006208480238491238 0.04987107264956948
0.006841906364586333 -0.007880926445534297 0.07542543406902336
0.007149288312412759 -0.007882461330471172 0.07526470219786568
0.006883176184554592 -0.007887342772633426 0.07510178739413903
0.007715627252813667 -0.006462503362772971 0.05522475606868286
0.007427726246347461 -0.006213822374914224 0.05507002251147176
0.007639423486882516 -0.006373771124569456 0.05492084610370002
0.007482984479558598 -0.006246507470172724 0.05475094462040575
0.00752581747536325 -0.006275747984053466 0.05067630705594584
0.00767685632173686 -0.007585568544002193 0.06383041198381542
0.007650791184901753 -0.007614406895838721 0.06412384502257
0.007838167032554841 -0.007313848730343478 0.06397032148077647
0.006791289597352596 -0.007870324633586088 0.06794918627945953
0.006490742978047812 -0.007735990683088033 0.06787016838997587
0.006590687835160103 -0.007795919940517938 0.06824960444524622
0.007825142681200258 -0.0073466475957823 0.06362179411337805
0.007421609484750115 -0.007789474788938027 0.05648266147621208
0.007427998497510346 -0.007786029443550868 0.05679539051507342
0.007691777928750572 -0.007567862921217409 0.05701255286761103
0.007716237845287593 -0.006463317273449401 0.07234964908854992
0.007636516942708586 -0.00637081705232507 0.07202460297079635
0.007515032783650778 -0.00626803946024056 0.07231037461256321
0.007830728831611679 -0.007333038448724912 0.06426887339888894
0.006146517106831981 -0.007269428935100794 0.07864136609494783
0.006281115525019425 -0.007533132358455106 0.07851327160322741
0.006148800519543167 -0.007276558211720458 0.07826283570715782
0.006307596365668474 -0.007567099821164223 0.07878584021058672
0.006186985423153926 -0.006625791104013015 0.04781502290425124
0.007746826546415744 -0.007493229266739852 0.07463511698599845
0.00616505846042198 -0.007322331545907448 0.07981711265947174
0.006282584890658698 -0.007535107989931758 0.07973628461293122
0.007816560727724929 -0.006633593698283814 0.04812605939613216
0.007770567245502742 -0.007455248415876779 0.07437738666483105
0.006980055069450759 -0.006105222262377195 0.04627975806525903
0.0072745231433515 -0.006148142004930158 0.04611614320337504
0.00720873298298461 -0.006129680781658623 0.04646124861157881
0.007861168478124209 -0.007243749568789847 0.07233826446669661
0.007808774465589143 -0.007383286921001743 0.07253317404481423
0.006947275810391581 -0.006106554333028508 0.0459017872003377
0.007839456707180142 -0.007310382726275599 0.07808746006748013
0.007573858093587512 -0.006313187151820741 0.05167867060026769
0.00739407186565453 -0.006196425258796944 0.05192406336433066
0.007282188814588524 -0.006150650559003467 0.05164757427817208
0.007820453600545223 -0.007357604375465932 0.06329470845436626
0.006148234248801771 -0.007274809215794733 0.04472909305914583
0.006129426327516022 -0.006792330838163778 0.04478075625349472
0.006108837757454341 -0.007082794066580834 0.045075173136142
0.006105004199608062 -0.007002741765999118 0.04444115949913913
0.006458387212911963 -0.007712517079698956 0.05876240950346363
0.006467929349674638 -0.007719670635125782 0.05839188737793313
0.006263621080978582 -0.007508695476312545 0.05866552142926321
0.00624767218075773 -0.007484796712441586 0.05836384051428307
0.007714446834016974 -0.007539064672709242 0.07280373046633086
0.007488778605903244 -0.007749746940248029 0.07265097883613236
0.00749734459722134 -0.007744092300467316 0.0729382345155446
0.00624720298455607 -0.007484067819152142 0.05962358985950533
0.006455159880804695 -0.007710052282944887 0.05944716821266513
0.00631449892452946 -0.007575424430771524 0.05929944029817624
0.006521673884072931 -0.007756458278308939 0.05975404985185215
0.007467542216849437 -0.007763170541532831 0.06994498460495023
0.007665046774270216 -0.007598947233095521 0.06971890636124772
0.007470347126995782 -0.007761445060478309 0.06961644925628561
0.007611470222156632 -0.00765355119724144 0.06935566911964694
0.007239426907279105 -0.006137619714933856 0.07734157862421659
0.007426030515171854 -0.006212902166092166 0.07763332134264313
0.007106867975028222 -0.006111403220851343 0.07756375223003836
0.007524333340074539 -0.006274672799016693 0.0772726642485345
0.007860218228492224 -0.007247082171290644 0.07923594358620621
0.006197111580596693 -0.006604531687757339 0.06459390653140157
0.006317771752592442 -0.006420699026032916 0.06429524834118781
0.00639250185645869 -0.006342754988155968 0.0646098298496349
0.007409455677546119 -0.007795846120883459 0.05830313294142667
0.007702759816359956 -0.007554214435493809 0.05816601103012647
0.007518319821339639 -0.007729636596400184 0.05793214744352314
0.007713216785968934 -0.007540691054311188 0.07095197002623313
0.007708595344340692 -0.007546733607873795 0.07121267517961756
0.006126602001171724 -0.00719545059642468 0.0700359066590653
0.006105385393119554 -0.006973737761783428 0.07033057125705039
0.006141064688368877 -0.007251505726442053 0.07032219664162631
0.006600008669442054 -0.006199355300099674 0.05388326971632666
0.006332120935167126 -0.006404212659787098 0.05378097242305005
0.006512845150283672 -0.00624919699494617 0.0535373987773376
0.006107100405188404 -0.006938719386546098 0.06982192333018859
0.006139947842401642 -0.007247659617641652 0.06965716025668083
0.006583739524498 -0.007792308157559197 0.07564647794940742
0.006609458914464223 -0.007805296628894308 0.0752833800977622
0.006404688047748744 -0.007668302835177884 0.07544311286833658
0.006822269024590323 -0.007877175410268621 0.07568631104572665
0.007418898852101227 -0.006209083600051008 0.06219113053518169
0.007639077194764788 -0.006373417731553494 0.06224174710950055
0.007836705345378758 -0.007317724983302562 0.05682338600671905
0.007276566601992523 -0.006148803245622783 0.06248987377963048
0.007868866828767862 -0.006785301528028541 0.07285382987285265
0.006178532877224622 -0.007355269990569343 0.06156462516745825
0.006123178002423763 -0.007179466388403 0.06128383498511034
0.006107468056362924 -0.007066420852052831 0.06161861091272551
0.006236189673474579 -0.007466496286258668 0.06127548704060433
0.007661681596683114 -0.007602662811703929 0.04982247220932252
0.007829911206620419 -0.007335070722573372 0.049536084813206
0.007614714789356919 -0.007650500367214253 0.0493734491814252
0.00719796147691968 -0.007872832317032188 0.04947742761316813
0.007362833430281665 -0.007818154570891125 0.04915882659813681
0.006262285941568767 -0.006493242693202241 0.05343958161457218
0.006258784804946257 -0.007501622402431791 0.06991223546787552
0.007350199044885431 -0.007823641687241079 0.0665406688251147
0.007460153344423086 -0.007767648291612929 0.06686768082242382
0.007227563000767703 -0.006134413447030513 0.06834793270648057
0.006988427685918821 -0.006105074817905538 0.06821852161600261
0.00730515807128468 -0.006158629955649826 0.06805631476498251
0.007038854548024332 -0.006105843792115815 0.06856378932367097
0.00610987436957775 -0.006906718908317968 0.06132579837768788
0.006151842102322953 -0.006714249793336817 0.06161979323083191
0.00618456356029763 -0.006631098369744016 0.06121494309166032
0.007141193923704229 -0.007883792552530855 0.06671550123682622
0.006128937125942379 -0.006794392438275055 0.07007038119341787
0.006111092520247021 -0.007104252062038151 0.04860438776395976
0.006126186027249911 -0.006806417611785819 0.04851057571468138
0.006105494404224802 -0.006970255435339229 0.04895198477401803
0.007088966204424159 -0.006109432756906948 0.07812300509059358
0.006798804621887895 -0.006127907447671793 0.0782986741551266
0.00671756195501321 -0.006150733404198635 0.07805629834462392
0.006206875182705197 -0.006585297667970042 0.04888647991133901
0.007293368519468935 -0.006154446978726582 0.0741685214901729
0.007580662722785282 -0.006318930398294284 0.0741173894522054
0.007165331897146086 -0.006120403294807173 0.07388787985607785
0.006124018842245182 -0.006816473404492626 0.07063122427016311
0.006207964076718331 -0.006583221766125733 0.07065553800571213
0.006166744525526617 -0.006673334553005469 0.07095096619612462
0.006310161421100684 -0.006429782729950968 0.07081289609134886
0.007579519724556279 -0.007682042439185579 0.05304782422256039
0.007586398711308806 -0.007676137228212861 0.05335746427518218
0.007769976174565554 -0.007456247400651659 0.0530729031430795
0.007818254012655873 -0.007362609115677697 0.05340162000248265
0.006292472804787093 -0.0075481151959526 0.06960807146906829
0.006174350008207001 -0.007345437535673559 0.0693027329827435
0.006556342405279948 -0.007777298487485483 0.06448947726330043
0.006808797573803138 -0.007874337824994684 0.06418529593432543
0.006479542725557417 -0.00772811347019527 0.06408947500248029
0.006372316989016667 -0.007637996111056248 0.06927354796455192
0.006840420246753037 -0.006119341551818392 0.07952133269287726
0.006652879210416727 -0.006175056270137724 0.07971482397722869
0.00652537713066253 -0.006241212722891411 0.07951452737482276
0.006444066665678702 -0.006298599167529433 0.07976609534755053
0.007137582533254027 -0.006115638056820962 0.0793710157076476
0.007289418348022552 -0.006153086769599213 0.07914498118782831
0.006882151513051729 -0.00611279273327818 0.07926883798819295
0.007659431657224036 -0.006394876137100212 0.06992390279843831
0.007638414723210894 -0.006372742763144531 0.07023533582919976
0.007331837380059547 -0.006168790668245829 0.07005827963508451
0.007420357641452166 -0.006209857953736942 0.07045638042798544
0.006158917218675201 -0.006694051058248373 0.04919353276273723
0.006179437328145364 -0.007357354028323148 0.048777337139234
0.006397617155519702 -0.007661936483868222 0.06732275009462239
0.006650326861140282 -0.007823865095728659 0.0670989442722615
0.006330837655664975 -0.007594345654416732 0.06704773396966275
0.006576698122063043 -0.007788568652772252 0.06747800826390363
0.007583534867159325 -0.006321389611920545 0.0619025809907103
0.007329473204099871 -0.006167850729868634 0.06185952900476875
0.007845297523465846 -0.006705896112194165 0.06562247634648344
0.00784542274725804 -0.006706256270843666 0.06529050383628766
0.006458726101876654 -0.006287225444330147 0.0758263677588935
0.006229664457002046 -0.006544359625149344 0.07562341237800775
0.006262535495683038 -0.006492879595290688 0.075935862759283
0.006845175532957436 -0.007881506882789343 0.04440849772622817
0.007086248557754316 -0.007890834544842813 0.04416273119628564
0.006743869482619914 -0.007857567582215308 0.04402392160131398
0.006408971268087597 -0.006327906228228519 0.06010694798924181
0.006273573210855369 -0.006477191124775964 0.05985431786644432
0.006500668588967078 -0.006257239512389176 0.05981517306304149
0.006188062737705846 -0.006623459322120074 0.06014831790314918
0.007843974102492565 -0.006702119630855152 0.06149095112168377
0.007860566235982427 -0.006754132650628361 0.06119932884719857
0.006153798530150933 -0.0067085071657394 0.07461528973454423
0.006293345930750108 -0.006450759591424148 0.07444421308282319
0.006263045816173534 -0.006492138275767245 0.07477334201114659
0.006148947804638608 -0.006722988879698748 0.07431149781726591
0.007858560256396224 -0.00674721691880814 0.07387122285950881
0.007811953014068668 -0.006623493289641731 0.07356135119411968
0.007778130874524008 -0.006557803955114361 0.05122181565490033
0.007584672079444529 -0.006322369156901776 0.05102345472894182
0.007787946151100732 -0.006575540504917676 0.05078714913326109
0.006110289043462589 -0.006902843354229963 0.0712102701759339
0.006133112448826377 -0.006777444448237752 0.07150923662439843
0.006107202308952227 -0.007062747771751388 0.07158393157745782
0.006193550736596339 -0.006611844637347759 0.07131146770004315
0.00619161495548597 -0.006615892437192329 0.07347381933799869
0.006337120121743094 -0.006398655450675647 0.07357422917013914
0.006189316009263877 -0.006620768583627156 0.0737544113515584
0.0061566436660494 -0.007299624922170044 0.04922053770466339
0.007384701032133089 -0.006191897212060411 0.06608628214024737
0.007638066354376589 -0.006372388394456755 0.06613671674707297
0.007473483310100967 -0.006240501115829765 0.06644530585219156
0.007743791969755133 -0.006502206362306849 0.0663946768876981
0.00702544947171985 -0.007894638096880062 0.05166003897205781
0.006900272805712347 -0.007889426493151353 0.05203374530862757
0.007248372500861896 -0.007859846556552742 0.05203996432058929
0.007662616313922641 -0.007601634956201493 0.07516330649108055
0.006340234858669212 -0.007604760248598373 0.07338975772520391
0.006554148994833242 -0.007776042448060537 0.07323582462790756
0.006362520338253391 -0.007628207514169823 0.07307318691467204
0.006569406008760267 -0.007784610613430788 0.07351437180293358
0.007805923146047894 -0.00738924655767812 0.07068032525864679
0.00684125105953861 -0.006119191409043721 0.0797907689613202
0.007291294081937888 -0.006153730091620905 0.06283320060052267
0.00782982643335129 -0.006664719385422485 0.05433792203774727
0.00781863191192513 -0.00663824484415864 0.05398337989599299
0.007849343477330619 -0.006717793236232844 0.07684250844246703
0.007016669770615813 -0.007894844745611 0.07862106378986
0.006762589197086532 -0.007862937489427816 0.07875333016481287
0.007460935480106849 -0.007767178912105037 0.05175304133056275
0.007604383210407453 -0.007660110547543047 0.05207517644344566
0.007843427813926652 -0.006700576349139037 0.06364515898864893
0.007171581800731716 -0.007878398933092284 0.05509957993686548
0.007477370825645933 -0.007757061486817366 0.05526333372340318
0.007438432249139934 -0.007780257754151857 0.05495938596094378
0.007150990928521207 -0.00788217160434028 0.05543457622610429
0.007676732398998774 -0.00758571175517089 0.05850693467380436
0.007842894952243301 -0.007300920420514734 0.05838365517106316
0.006973219967595727 -0.007894599256574935 0.05378353010522164
0.007277198064997102 -0.007850991323552632 0.05355066465733321
0.006940045561209504 -0.007892989622150962 0.05343235530652109
0.007834445949585159 -0.006676387643590478 0.06762716050219748
0.007851743825205317 -0.006725122834297548 0.06789648182141279
0.00739068695918461 -0.006194774131114082 0.0544540747989333
0.007093923920896042 -0.006109941969822465 0.05417075504880094
0.00738342119894792 -0.006191289183825678 0.05411263078224699
0.006871139664045185 -0.007885674891716826 0.05303489395058617
0.006666362018218383 -0.007830488228160213 0.05329830004255491
0.007656133042630134 -0.007608698965309556 0.07414812014506543
0.007818238885112535 -0.007362643250164395 0.07403113166132999
0.007270752056847012 -0.007853064079488237 0.07847348208671137
0.00711022226266692 -0.007888186946995161 0.07832163935427916
0.006150526628981886 -0.00728181552819375 0.06616639030226691
0.006232439971316278 -0.007460300556557391 0.06585907843074994
0.006106355653734726 -0.006950757920554562 0.06610604755218703
0.00610566863176091 -0.007034589070291006 0.06635927964450214
0.006119492671165894 -0.007160411482972475 0.06586404457021625
0.007094245806187477 -0.007890024004179704 0.07976561861868689
0.006975671050058612 -0.007894669269727506 0.06950233561301568
0.006827840120627875 -0.007878285816767285 0.0691592673453208
0.006651880847631758 -0.007824522926154523 0.0693768570782239
0.007088493843701174 -0.007890614304638654 0.06921170835503032
0.006862451279717055 -0.006115632797109411 0.04360027237337224
0.006922744485718209 -0.00610834054397822 0.04315317586941615
0.006588835645705836 -0.006205035300307075 0.04339951191375947
0.006881202659348279 -0.007887080713269136 0.07960114518087495
0.006114809729382239 -0.006867851656069191 0.06956478489220634
0.006153767687264595 -0.007291403282209531 0.05439338652755865
0.006114028825970711 -0.00712680725053861 0.05472477650234748
0.006254224598533736 -0.007494817189038368 0.05472998783447195
0.006289868403197967 -0.007544736739373612 0.05444651552779711
0.00613703002397291 -0.006762707310530218 0.04979090914208867
0.006106861551615225 -0.006942305008737021 0.05011039789898808
0.006113741405849575 -0.007124782628176007 0.0498608512702967
0.006157635904101368 -0.00669759674284016 0.05018657535934454
0.007695537869973144 -0.006436748660513603 0.07384519668038217
0.007792095621919481 -0.006583335235787822 0.07416195646608924
0.007368987093528427 -0.007815397770912728 0.06907679001155143
0.007328386420907558 -0.007832578740158266 0.06938093066708269
0.007278149816665174 -0.007850680715362192 0.06874396440325366
0.00701337122522563 -0.007894900111932033 0.06888783476771025
0.007462522240229816 -0.007766223320770644 0.06885661525737606
0.006150738433587253 -0.007282453167470586 0.05497540662420527
0.006331077081600561 -0.006405384889832106 0.05065117652772128
0.00617811196008857 -0.006645704854887132 0.05051622140256437
0.00631450942106178 -0.006424563064978495 0.05029382993870852
0.006213151945761129 -0.006573508335907368 0.05089570019243787
0.006668987297026128 -0.007831538087203426 0.04971425097482611
0.006398404106153327 -0.007662651779222559 0.04992986644286272
0.006637581901624455 -0.007818338635266511 0.05002152938401654
0.007031431417723896 -0.007894447911272572 0.04380146088734133
0.006681669605991796 -0.007836475200021245 0.04359493670789372
0.006136731104858117 -0.006763797090025307 0.07590305105017647
0.007632291547417635 -0.007633429079743118 0.06318305384819999
0.007600097978577151 -0.007664008596410933 0.06354914782420985
0.007819678582792016 -0.007359377268218332 0.06291739785423374
0.006448070331922167 -0.007704555634066958 0.05467393042669529
0.00626506863055269 -0.006489215424858677 0.07403806434629659
0.00643439803649889 -0.00630637227644529 0.07418638231605093
0.006568968345466232 -0.006215629734889267 0.07443889390329535
0.006137118051039183 -0.007237612588381975 0.04791025605065426
0.006109000572476443 -0.006915471778957008 0.04809892411185025
0.006136744512034978 -0.00723625190475057 0.04832648928984241
0.007372026602990698 -0.00781401548306356 0.07480763656104361
0.006312870569645396 -0.007573478984741863 0.04843392724129184
0.00627278688262963 -0.007521714559816446 0.04804743513766628
0.006417752162180583 -0.007679714980969681 0.04963897706349783
0.007798626860235153 -0.00659599487860803 0.05993022181539047
0.006189635659604652 -0.007379913984759198 0.05056732110896073
0.006114067155957638 -0.007127074764792278 0.0507211440915049
0.006228157709461106 -0.007453083301982839 0.05087408181209212
0.006112701101500306 -0.006882843417934673 0.05114216078105532
0.00612021728993147 -0.006835660768334298 0.05075144820686169
0.00743216896238769 -0.007783744210791217 0.07506675285602567
0.007837927262103913 -0.007314488320010524 0.05217401856173522
0.007793028473180325 -0.007414886539580741 0.05181813739412533
0.006527506990675261 -0.006239884642873694 0.05243693208042083
0.006417953778678461 -0.006320112364985715 0.05274358756243445
0.006222728531109685 -0.006556295071416722 0.05259435817417162
0.006295211569337543 -0.006448367633287938 0.05227632469212935
0.006507035070725559 -0.006252998943437531 0.05208779400160734
0.00675399982835268 -0.006139471722980884 0.05274270257503247
0.006192907145594372 -0.007386815362113987 0.05624448692866021
0.006315412188335021 -0.007576510648747926 0.05594686831428089
0.006131497828929097 -0.007216168866502851 0.05592253275713941
0.006219290173783082 -0.007437626744210578 0.0556268709174354
0.007381551590798186 -0.007809594579749256 0.06565593649747664
0.007675948864598869 -0.007586615830375809 0.06548720878072967
0.007388704896410542 -0.00780618453440045 0.06531408750797915
0.007600428214502172 -0.007663709996331028 0.0650936942596634
0.006106221988019875 -0.006953246761600342 0.06811144441528985
0.00611776076133705 -0.007150595238183078 0.06783699376832365
0.006124725738510571 -0.006813131149802502 0.06770825382897278
0.006133944010005146 -0.007225769843411453 0.06813551708881789
0.006988977460705932 -0.007894932122357617 0.05124293175571684
0.006652311846953235 -0.00782470476428291 0.05107556414304736
0.006699403395591108 -0.007843010487133964 0.05142677336900781
0.007010915469388669 -0.007894933434691109 0.05085472097174654
0.00718744705547502 -0.006124849383595176 0.04874877156905922
0.007453143046689916 -0.006228192783632739 0.04897583252178218
0.007110350645251009 -0.006111828994453948 0.04913383135931131
0.007520191773019007 -0.006271696821863765 0.04859609825257429
0.006168557048173923 -0.006668748407009505 0.06809741844090936
0.006107900631847638 -0.007071998037071548 0.05369883438169671
0.00611373908641227 -0.007124766153449726 0.05403904369996149
0.006179166505209588 -0.007356731515050407 0.0536485560839426
0.006842503851356608 -0.007881033463134346 0.05639898601032223
0.007229838659599801 -0.007864985081116067 0.0561698928826941
0.006854557766372089 -0.007883103366926729 0.05610357369628824
0.007598783173234859 -0.007665194491446519 0.07976925867056672
0.006457537259010305 -0.007711870195076284 0.06981227418285862
0.00624667391068739 -0.006516755959001078 0.05414643029932791
0.006440441988183496 -0.006301487414993859 0.05411659017826556
0.006286484726218691 -0.006459702902024466 0.04856088409925097
0.006212999387715752 -0.007426210084658045 0.05004932656188095
0.006220212793040364 -0.007439268610148835 0.04975612295036903
0.006137280348334643 -0.007238201181001279 0.04956953959532655
0.007560638408705996 -0.006302354262763966 0.04642426674710216
0.007818850663203814 -0.006638740271590267 0.04641725832852078
0.007786209796104141 -0.00657233289054466 0.04671202421838461
0.007626296329713523 -0.007639357417558731 0.07756117894422362
0.007754709448242919 -0.007481080709167255 0.07769841752778278
0.006318651303214995 -0.007580335207780276 0.04485102633764843
0.006326878139980623 -0.007589857577355801 0.04448114905207018
0.00617842454255851 -0.007355019390639168 0.04427866154771529
0.007745518028721378 -0.006504795124366298 0.07904245491648555
0.007852430348931464 -0.006727259280230135 0.07923688511619106
0.00768783761642575 -0.006427370614245354 0.07936745881780209
0.007854372144507725 -0.006733404353581549 0.07950731830044093
0.007534345862820365 -0.006282017062259304 0.07906682055073165
0.006128566956130431 -0.007204032963151098 0.05030607777015249
0.006361621915159758 -0.006372705475238541 0.04925388142996478
0.006192290341460243 -0.006614474245345931 0.04946654373991739
0.006297162340661568 -0.006445884285897183 0.04965062690390001
0.006451638560321708 -0.006292663636256447 0.04890635422999734
0.00769093299996835 -0.007568890665730013 0.05271881491787364
0.007722020234617736 -0.007528877850550153 0.05233976675607323
0.007482248570931034 -0.007753963736419051 0.0523921426400635
0.007139784963651831 -0.007884016495285499 0.05239093027044898
0.007394307064231667 -0.007803459357464336 0.05274156324186682
0.007209056452754004 -0.006129758424595841 0.05865205189511548
0.007232232521383549 -0.00613565455053443 0.05834395558801748
0.007526384277663129 -0.006276159829638431 0.05840577813748482
0.007315728254295013 -0.006162539153488461 0.05895212364273017
0.007065988554653576 -0.006107435990724065 0.05897275658705126
0.007511053383704142 -0.006265255528088474 0.0587744275913252
0.007848881626778992 -0.007283592989541442 0.06669802685514471
0.006370599815667615 -0.006363697864248155 0.07141883709398171
0.006306475700127788 -0.006434271226216345 0.07113590953356992
0.006244797700711507 -0.006519693340511114 0.07162993703423333
0.007869771354135581 -0.007211004245277573 0.07589893760357408
0.007827084713640005 -0.007341988123277741 0.07564150497561041
0.007782295074248338 -0.007434786633657001 0.07595392417924661
0.007663956362294747 -0.007600155770586543 0.07545698587925964
0.007633947151663214 -0.007631772117854293 0.07579460149928711
0.00700967267344051 -0.006105052270024381 0.04999343233201915
0.006886654203950746 -0.006112206256770211 0.05036406498244415
0.006643171761885648 -0.006179208547507829 0.0501393622640451
0.007133682247049583 -0.006115040081798179 0.04969205462603909
0.00638348554362836 -0.007648794979238266 0.07470404545044274
0.006386982459925428 -0.007652100065604137 0.07511416894591405
0.006601154789497312 -0.007801216261729045 0.07495783628195436
0.006215235202707301 -0.007430312924428431 0.07499817860607777
0.006642233326360667 -0.007820382841868994 0.07470985498862369
0.006177274758605356 -0.007352346671861852 0.07470218260170156
0.006262244834123729 -0.007506697459262305 0.07445629011651134
0.006113422555501272 -0.006877503326959035 0.07749709228359468
0.006106852882106748 -0.00694243937284066 0.07723574289717773
0.006155854069069111 -0.006702606914517465 0.07729252917357905
0.006211739156374824 -0.006576125204326414 0.07752117533812075
0.007848336322942309 -0.006714779939035274 0.06701967662882989
0.007654453843457813 -0.006389495973163733 0.06719793301506961
0.007667246851228763 -0.006403504702847289 0.06691387610871607
0.007839096278274888 -0.006688644197444092 0.06732536218172765
0.006125600617260355 -0.006809079284873206 0.05348993464764464
0.006147771120020253 -0.006726630403796499 0.05382568370508143
0.006277139484954041 -0.006472271210006985 0.07851632906901562
0.006145098182105435 -0.006735107792186014 0.07842444884248857
0.00622015208511453 -0.006560839175644293 0.07817448647070234
0.007853507223636003 -0.007269351850190714 0.07777551141061366
0.006644506469092552 -0.007821370409427413 0.04893869596556991
0.006325762712493292 -0.007588582262844878 0.04908153968917236
0.006551711386653133 -0.007774636895031177 0.04932189687243861
0.00638056338558169 -0.007646005635206058 0.04876827794908548
0.007841055719422297 -0.007306023327259608 0.04989168636644788
0.00678804114837674 -0.006130460785692475 0.04887167494686548
0.006746363473338568 -0.006141691481841684 0.04923884743610916
0.006918615871059798 -0.006108707891005062 0.04853196028236235
0.006322062616779652 -0.007584316613175038 0.06357781864321799
0.006483250923207055 -0.007730749883088351 0.06375146058293041
0.007833729457082959 -0.007325453825284254 0.07745903622950044
0.0078528572120488 -0.007271402976874515 0.06261669797741859
0.006527961501748053 -0.006239602303943491 0.0485983865464289
0.006200541640042632 -0.007402357217773305 0.07315215069237879
0.007856989088182723 -0.006741940505433835 0.07578418791247979
0.007861783573976634 -0.006758434125704687 0.07549019684540818
0.006220481697357033 -0.006560254373706086 0.0481700063737149
0.006855702532827229 -0.006116708858321605 0.05202937794369217
0.006668497418089313 -0.006168657087486429 0.0518044185517724
0.006846188760994108 -0.006118315757906794 0.0523633347914326
0.006113701657377417 -0.006875500008576454 0.07918262300778964
0.007129473716841728 -0.007885585431591548 0.05661955953682745
0.00676661520392139 -0.007864035032252366 0.05682228621278106
0.007019767373790735 -0.006105218322196181 0.07711360699986552
0.007269957615722062 -0.006146684181727738 0.07705951419962362
0.006905290010293354 -0.006110025271229702 0.07731841791097889
0.006152990540062872 -0.006710863397721746 0.07317336018456166
0.006280048522031341 -0.006468309423281978 0.07329748540482776
0.007157356212811218 -0.00788105846700983 0.05698573715776249
0.007537845834374609 -0.007715364842891989 0.07097986948817368
0.006249092446265006 -0.007486993681420742 0.07693183992621851
0.006127310363079569 -0.007198589520397439 0.07680610682666598
0.006136949853424554 -0.007237000937753634 0.0770990817137315
0.006223756052514511 -0.007445500094267268 0.07724879849745001
0.006448247636512534 -0.007704694493653807 0.07708589633165723
0.007840830090453986 -0.006693357277948521 0.05649970068575114
0.007807603191698646 -0.006614251267327865 0.05609827277035578
0.006226063365050767 -0.007449496479500627 0.07658418890582148
0.006105039971040964 -0.007008458520298634 0.07940570435863369
0.007665755408969569 -0.007598159456522893 0.07610966196253445
0.007819892034863239 -0.006641109973435013 0.07600713105233851
0.007869203526143122 -0.007213331268548151 0.0786525720917971
0.006259737631931897 -0.007503027460902687 0.07602651799007712
0.006201987088982383 -0.007405216477761194 0.07630420629129477
0.006387006681712704 -0.007652122834851787 0.07632874199157233
0.0071607549958932 -0.006119555321842777 0.05560485795393831
0.006902707459711854 -0.006110303893678139 0.0558341217918499
0.006788421237035169 -0.006130368223290874 0.05539984043390397
0.00716666040324992 -0.006120654044196157 0.05525861335090238
0.006133082617135176 -0.00722243932046022 0.07608557287823109
0.006698040953528501 -0.006157476567534159 0.05430321187319723
0.007852980789037241 -0.007271014341933057 0.06526370721434135
0.007851203677279876 -0.007276545294274226 0.06563520974075879
0.006763742414010007 -0.006136746066871293 0.05319434895717481
0.006478970527799039 -0.006272295878053458 0.05311663889102243
0.007865072844065695 -0.006770491885851306 0.07512916753044427
0.007768791193420167 -0.006541758687022224 0.07529622160244745
0.006522422610953606 -0.007756931197316922 0.07158946409363684
0.006522709308456058 -0.007757112010052348 0.07130532448809795
0.006317942591299476 -0.007579502106326394 0.07152678121369198
0.006371995447909063 -0.007637679608073727 0.07180662872974852
0.00632069245403819 -0.007582723140092568 0.07121006856787525
0.006181564141018659 -0.007362198488033116 0.07144308126165583
0.007753133519957683 -0.006516455895376491 0.07556151329139309
0.007078956211961959 -0.006108489530856413 0.05296256786089007
0.007053250160946479 -0.006106585527115676 0.053361651085257
0.007822582783356487 -0.007352679124028478 0.05902209456358234
0.007830741194830137 -0.007333007608339805 0.05870423856800787
0.007623251867247207 -0.007642325548279741 0.0588770539081757
0.006741921517184436 -0.007856983370146479 0.0730502690070404
0.006516216791137867 -0.00775297995114283 0.07294104708392625
0.006209675900724168 -0.006579984740629766 0.06399883063945665
0.006164807315176777 -0.006678319756251997 0.06429160691419253
0.006116782966950438 -0.006855249619927513 0.06393578922696878
0.006111152494975325 -0.006895237827383112 0.06449294392305858
0.006105596728489995 -0.007032677024224983 0.0641964841480364
0.006710770699008883 -0.007846977810481591 0.07276368912874613
0.00639470462126096 -0.007659274225551979 0.05097500030552004
0.006178274791638939 -0.007354672640534863 0.05125691649749943
0.006422440336444479 -0.007683703031318155 0.05129967087043574
0.007716083729108513 -0.007536888343052861 0.07040317280580151
0.0074919067615651 -0.007747698293382121 0.07046885101195242
0.007631133982585142 -0.007634582458019616 0.07068271260551477
0.007395458112390271 -0.007802893443331507 0.07071587363382133
0.007348138662133181 -0.007824514688727932 0.05912355832360314
0.007302716560352989 -0.007842251556298981 0.05950932472250038
0.007703814771273734 -0.006447125902454364 0.04526557179433278
0.007525373670978938 -0.006275425983185904 0.04515118326421801
0.00773628191011181 -0.006491164123864969 0.04485862431608502
0.007480113238910622 -0.007755325279480802 0.05979614530216524
0.007135164714352838 -0.007884734705996049 0.05990104589477377
0.00703002258478339 -0.007894496307651924 0.05929786483871236
0.006260942618200014 -0.007504796183035242 0.05901954838620228
0.00617347355325017 -0.007343335161064377 0.05933000756077592
0.006517348314337059 -0.007753705745186224 0.05909914674452153
0.007772430581640311 -0.007452079635182576 0.05779365229541737
0.007565380797425109 -0.007693808009396654 0.05759661827015587
0.007781160381700578 -0.007436821998142731 0.05740877255718656
0.007848921536382156 -0.007283473499760664 0.05805358699424553
0.007866799060966443 -0.006777100049556546 0.0646406009774157
0.00785282626761606 -0.006728499802460367 0.06434732818300046
0.006466785136555727 -0.006281176718934267 0.05545161456329501
0.007616256990191256 -0.00635096046188201 0.05424655769767039
0.007687219610769166 -0.006426629084645658 0.05460092080705341
0.006749968263849153 -0.007859365539754413 0.06214062084505535
0.006560642891585118 -0.007779737347627593 0.06191750063535613
0.006534143841255054 -0.007764200915570902 0.0623074740571478
0.006257029791231028 -0.006500980692876729 0.0530171376638967
0.006881895733542257 -0.006112826746207665 0.06650747853112576
0.006602997059421517 -0.006197869296702815 0.06671949579151303
0.006659063612953488 -0.006172481190553549 0.06636388403146538
0.006407915759427268 -0.007671164102187692 0.05742928305266223
0.006616175486046766 -0.007808519475639619 0.05718118174368369
0.006311623362837137 -0.007571981298128136 0.05706068653246438
0.00632751717517703 -0.007590586022792716 0.06202621840028726
0.00778335211410559 -0.007432879273384973 0.06783100940777421
0.007828987666188652 -0.006662650849553325 0.07774536442014747
0.007867700805662405 -0.007219363424145443 0.07434686077455749
0.007759955415584984 -0.006527249784428335 0.07844638052108385
0.007654457205370173 -0.00638949957711803 0.07816965763671108
0.007729677841401173 -0.006481738243965345 0.07704501749727158
0.007730336789747794 -0.006482667250658837 0.0767359081285478
0.007851373739823225 -0.006723978705279077 0.0771471925230805
0.007382901774732876 -0.007808956878273752 0.06739332406710126
0.007152632947942117 -0.007881888985758695 0.06743621919481843
0.006993212567906808 -0.007894974262627467 0.06766692488115336
0.007858383500430588 -0.006746617352234745 0.04995952544664915
0.007487336149595673 -0.007750685338405689 0.04213276421105836
0.007230369111820806 -0.007864843958364105 0.04222339350725946
0.006325382514129596 -0.007588146450943891 0.07570675876897401
0.006485774951949181 -0.007732528224682935 0.07596698634862001
0.007702722885419634 -0.007554261261777787 0.04218123088224997
0.007832324729236029 -0.007329029702461907 0.0765044130477066
0.007843649105743231 -0.007298799575599845 0.07681529428765053
0.007442412315885786 -0.007778007932319829 0.06295051245078596
0.007260959381766445 -0.007856110507509442 0.06318641251555759
0.007857254583074584 -0.00725717616490962 0.07616772898756824
0.007125254002606324 -0.007886192098154285 0.07555639737157011
0.007108789692796114 -0.007888363553249077 0.07587606720225015
0.007408619813614936 -0.007796275610527721 0.07565671847583223
0.007854079795593332 -0.007267530751053503 0.05364316388950563
0.007838264041934783 -0.007313589534262802 0.05398939025507059
0.007813360551262418 -0.006626543692448372 0.07873813552286457
0.007262795991613796 -0.006144451481918342 0.07495418295181486
0.007509259439624176 -0.006264010989787436 0.07511436438065924
0.007316912682582325 -0.006162986647885188 0.07526665687917265
0.007559244123982151 -0.006301236084366518 0.07490113604482632
0.006253222286105873 -0.007493303198885899 0.06910833445286496
0.006379508604831608 -0.007644992580206921 0.06887228439787507
0.00621159186935093 -0.007423600778477141 0.06886703995572008
0.006676653820773167 -0.007834549128799143 0.06888748259323554
0.006526170244216414 -0.007759282794836066 0.06867478596142212
0.007766659788262233 -0.007461798407383253 0.04559371750925063
0.00785005994973104 -0.007280041214579682 0.04529530128925692
0.007847982480196938 -0.007286270349982407 0.04592517307289477
0.007580156887605639 -0.007681500539811772 0.05731349273730449
0.007853405311178015 -0.007269674572129367 0.05715122963897868
0.007633237037097911 -0.00763248387714428 0.05150098674996285
0.007329693614638008 -0.007832061969126653 0.05139645312576226
0.006244622261993117 -0.00651996930001967 0.04996444649904069
0.006108240105278353 -0.006923912614934953 0.05044375553845602
0.007788293644788499 -0.006576186208829793 0.05820238279746507
0.007626811886527229 -0.006361148014867156 0.05801697135987947
0.00736669958589615 -0.00618357093773948 0.05806588460166412
0.007739220036629973 -0.006495442037576671 0.05856594781965307
0.007257331129183075 -0.00785720807856282 0.07280994037282558
0.006804224798305413 -0.0061266747052779 0.05359278735589665
0.007044988663620137 -0.006106131430161193 0.07843585802293628
0.00675196751204464 -0.006140055301243927 0.07853665626083492
0.007217795688276023 -0.006131904361162681 0.07859053242318072
0.00736132423093178 -0.007818822203009638 0.07644246124446127
0.00763380732355967 -0.007631912396303576 0.07642235189478563
0.00749397851335987 -0.007746331178726156 0.07614846435438367
0.006582799631036584 -0.00620818635264553 0.06040695538770622
0.00650054984333739 -0.006257319354628321 0.0607494689802811
0.006331311498005003 -0.006405121283537824 0.06041852389604475
0.007777807114469041 -0.006557234720555752 0.04710477438138223
0.007583964053097807 -0.006321758903715219 0.0473936474007139
0.007355609351954965 -0.006178679728241066 0.04766364832700235
0.007185920725618076 -0.006124523853102983 0.0473159416622382
0.007472287884707877 -0.006239757174346145 0.04706650581140462
0.006710740184668768 -0.0078469673897114 0.05884839496615238
0.006690291643838477 -0.007839705742581131 0.05852433577701652
0.00736041170602233 -0.006180775731461724 0.07965823408232992
0.007448153483028353 -0.006225284919696566 0.07937578057876608
0.007593315584680542 -0.006329924170727531 0.07969638822410555
0.007849858962517111 -0.006719349427527144 0.06256257728408492
0.007816857029777784 -0.006634254743157732 0.06231511668909467
0.006245187789402909 -0.006519080540283997 0.0677895351998538
0.006288956486939886 -0.006456454121039326 0.06069287532758579
0.006110897848949148 -0.006897421420380537 0.05912883942574244
0.006125096506060836 -0.007188597126948008 0.05911878241461185
0.006105517709487358 -0.006969562655187124 0.05882056571388491
0.006146577363090946 -0.007269619737428843 0.05884724821639405
0.006307306580187393 -0.006433254178534755 0.0723554324619099
0.006470117869086586 -0.006278716472294938 0.07206939995542823
0.00653677611322824 -0.006234200658968641 0.07234097282355907
0.006259451181305392 -0.006497394342321916 0.07196310017514121
0.007598240331341476 -0.006334317263287953 0.07844032775802345
0.007842578484235474 -0.007301805397406094 0.06823188265236449
0.007726436396092558 -0.007522795526407847 0.06851614701042796
0.007660900979491597 -0.007603518761354647 0.06818652212474025
0.007777826144606188 -0.007442731847473246 0.06875740863509446
0.006864435204495491 -0.007884673491306154 0.06327067168539174
0.007026172064415507 -0.007894617249467184 0.06305496578267675
0.006531280268639325 -0.007762447908668636 0.06335529757435907
0.006692453319109665 -0.007840499874523095 0.06358454939219253
0.006919759063590612 -0.007891395755051675 0.06364123302942058
0.007210307665666984 -0.007869940047222626 0.06354846590002776
0.007811129094618864 -0.007378278458100355 0.05442386901392904
0.007819300240074212 -0.007360238971537422 0.05475774641750417
0.007753386684021852 -0.00748314956725486 0.04442411585490805
0.007445232447475845 -0.007776397493372222 0.04428266669157591
0.006398771368623423 -0.006337014982964888 0.05173726299818259
0.006714077772252566 -0.006151900076830599 0.05146423995736511
0.00640230987890257 -0.006333823207292134 0.05135563246209071
0.007014824927061829 -0.007894877210313019 0.07266096988062611
0.007242227146082866 -0.007861597939703056 0.07257706510130833
0.007846942382760269 -0.007289333026604914 0.06455456003669131
0.007638448059563442 -0.007627223305721078 0.06447733113244379
0.007729206796734877 -0.007518924317791775 0.06479985594848764
0.007841863351138619 -0.006696205500363068 0.06890864033304772
0.007850375316475594 -0.006720917895362256 0.06859692676224244
0.007637403768828423 -0.006371715482059822 0.06665646549340223
0.006997361247443832 -0.007894996110039004 0.07300912298405074
0.006656509555223037 -0.007826461925527682 0.05587417537627594
0.006993318919365958 -0.007894975062871342 0.05580964813961334
0.006801374320701152 -0.00787268140780188 0.05552620394543141
0.006486910786837531 -0.007733324252521569 0.05563342372153425
0.006536260965777098 -0.007765487497048783 0.05526582488803913
0.007452165427962232 -0.006227619636606593 0.06677357015324484
0.007326698827706085 -0.006166757612710762 0.06701526226734343
0.007409738867151728 -0.007795700358643389 0.06422869581125888
0.006942780475166398 -0.007893169035501017 0.06448570942704272
0.007017319999347904 -0.006105167603613622 0.04474681984226257
0.007264887069758948 -0.006145096590090718 0.04502827357862733
0.006932547727213297 -0.00610754541241814 0.0451735594785073
0.007321200422715907 -0.006164622667025779 0.04469568021955563
0.006163695558948855 -0.006681221265015792 0.06051516799970304
0.006279748367074208 -0.007531283902699611 0.06325520277426415
0.006537820480675128 -0.007766430095910012 0.06300697283913478
0.006298170851461256 -0.007555392515489165 0.06292742687518554
0.006167949159658724 -0.007329721699448758 0.0630351895985321
0.006776618355749298 -0.00613332495073883 0.06069847099765047
0.007804196137791201 -0.006607197795370603 0.05772988407829365
0.006337787616459283 -0.006397920471129168 0.06102480087928244
0.007540115488812546 -0.007713652757820486 0.06482212682566417
0.006208990118294939 -0.006581277696981704 0.05194682029638341
0.006688205303775802 -0.007838933291392385 0.06159668207796258
0.006381261886332142 -0.007646674683820807 0.06158957093672889
0.006579534623771641 -0.007790084721655308 0.06129563023540548
0.007462289783099875 -0.007766363592847071 0.04551104818062363
0.007047466688766229 -0.007893740406078617 0.04563572214456484
0.007289026257020306 -0.007847047119558784 0.04581358733116798
0.007117072021895764 -0.007887310059499631 0.04529971349769343
0.006273458377946424 -0.007522649281472537 0.06003734063375443
0.006126739066123947 -0.007196062085488054 0.05989576374810451
0.006114908956085575 -0.007132811309693386 0.05963590063148167
0.007042597161926872 -0.007893985727959778 0.05894076637081503
0.007332678635060706 -0.007830872990158031 0.05885032314959653
0.007195057997683536 -0.00787348576264281 0.05860238455862787
0.006902506848135165 -0.007889674145594588 0.05864857432418945
0.006175698216479388 -0.007348642466840655 0.06484947721289835
0.006288263748388094 -0.007542638469094694 0.06455622330379827
0.006143516748500821 -0.007259733401589772 0.06448664936568438
0.006186021937652232 -0.006627891529232978 0.05150268062494555
0.006878614083258196 -0.007886730206554818 0.05410533045628629
0.007670747288017241 -0.007592556390242749 0.05500972719520317
0.007565746537381736 -0.007693509809188433 0.05464514548811295
0.006771948157672822 -0.006134542111243315 0.07252614950951464
0.006715819335430173 -0.006151314928913763 0.0721874985639418
0.006994616339132225 -0.006105016192215937 0.07231612890942669
0.006492798719413545 -0.006262591116834453 0.07258491539192355
0.007348022659561416 -0.006175436340582609 0.04801776534200238
0.007735965105813012 -0.006490706015129138 0.05898609472577964
0.007859825346112018 -0.006751554081974873 0.05885498158840955
0.006411814641027429 -0.006325416436984781 0.07503223012444883
0.006226428506626714 -0.006549875412091027 0.07500623890772265
0.006488991972828127 -0.006265223982314399 0.07473154916884316
0.006714760242802622 -0.007848329700596401 0.05429451328613754
0.006203292450777129 -0.007407776999119969 0.07052708531675227
0.006274884831707247 -0.007524626526885338 0.07026064958060961
0.006473343784175802 -0.007723642335918605 0.07203623069276592
0.006153632109569065 -0.007291009267975246 0.07215359095322037
0.006769405318174306 -0.007864783841612289 0.047953208201794
0.006889418996932089 -0.007888142354445781 0.04761544563697394
0.006483097679856077 -0.007730641493093452 0.04772810602733425
0.006590048202885419 -0.007795590676191297 0.04742118338609582
0.006516552992954907 -0.00775319585193968 0.04817782528812466
0.006115147854500683 -0.007134393752106475 0.07064778710680072
0.007034942818140862 -0.007894317616655501 0.06021673072717367
0.007398033205497546 -0.007801619964397937 0.0601344702311729
0.007070697617168734 -0.00789220336635022 0.06797954598114654
0.007641792775410819 -0.006376199524342535 0.05638202970542078
0.007296733177417875 -0.00615562187296242 0.0563276521352656
0.007559484270417529 -0.00630142834930455 0.05603384235302145
0.007190528580179279 -0.007874484911324871 0.07912830214124959
0.006361286521590189 -0.007626953022560415 0.04736737141564577
0.006231540053122576 -0.007458796588964157 0.04762086676331476
0.006189675301649688 -0.00737999853058068 0.04727740565182863
0.00760687550313315 -0.006342180021816845 0.06456376506889186
0.00733783101389962 -0.006171208587129696 0.06467740157205097
0.007410661933964997 -0.006204775644241118 0.06433905845074897
0.006122663881099407 -0.007176935961501457 0.06386271845810693
0.006169760654198551 -0.007334256830421134 0.06353891021354426
0.006105078147507569 -0.007011827000106296 0.05504804009595843
0.007031824991663257 -0.006105566005841888 0.07515620655123936
0.006724159615837113 -0.006148567628954084 0.0750417148962933
0.006978776117682478 -0.006105251685210097 0.0748417565554424
0.006120113365875392 -0.006836218099019249 0.05169841022312874
0.007703681908528287 -0.006446956808549289 0.06427805922955715
0.006252939924464474 -0.006507124515175633 0.0511752499128473
0.00614933739835007 -0.007278205208711435 0.06193341152096051
0.006108717042172918 -0.006918515712637295 0.06191635007743808
0.00610531227393466 -0.007023640491281502 0.06222864444771507
0.00652844219984452 -0.007760695892661795 0.06010464426841542
0.006431051094303674 -0.00769088504304765 0.0603580558074646
0.006452974021288432 -0.006291630337595793 0.06332428454174929
0.006495230614557162 -0.006260924315431999 0.06302162938087368
0.00620548012755424 -0.006587976733316221 0.06342848249233114
0.006385209274232336 -0.006349571400144438 0.0627066096071473
0.006557845517526578 -0.007778154492134216 0.06911078577910738
0.00749786832122124 -0.006256258018715937 0.06409058132833539
0.006293637327559518 -0.006450384884684982 0.04506799290143226
0.006599957431523352 -0.006199380899923937 0.04521396014994561
0.00636674934200125 -0.00636752976026998 0.04544469486977182
0.006337757577720905 -0.00639795351165054 0.04463804604999705
0.006593975301000154 -0.006202398004138603 0.06199431656938867
0.006798923763946154 -0.006127879969674806 0.06210614219078455
0.006489849555137928 -0.006264628309215653 0.06231761145773199
0.006811697096640817 -0.006125033134006492 0.06242911963682002
0.007340037096904633 -0.007827888744173195 0.06228372458339309
0.007134613315687077 -0.007884818769714867 0.06253893762732977
0.007480429091995814 -0.007755124418598735 0.06262204107255272
0.00721531524446683 -0.007868714190916776 0.06283168772087749
0.006115593689554896 -0.007137297043103184 0.07497120327667034
0.006105989540485393 -0.007042074912697264 0.07461875512001838
0.007459287629404368 -0.007768166566231645 0.07330448639374171
0.007854663111381338 -0.006734338625231344 0.05736472828962355
0.006109199594134338 -0.007086600444049507 0.06939762928983058
0.006124453647254249 -0.006814410172170964 0.06928959417732256
0.006107294085340047 -0.007064040221198364 0.06913915598783599
0.007827436635111047 -0.006658864228090769 0.07012606395003204
0.006239336130024267 -0.006528390546199993 0.04748048650570984
0.006575360159244851 -0.007787848973879792 0.05651252760408657
0.006346296412555712 -0.007611307303868086 0.05637824526390171
0.006419228887208083 -0.007680977176230187 0.05671057107397756
0.007599323727964388 -0.006335292493574153 0.0716295726593297
0.007750175924715824 -0.006511880053699136 0.07138180666896346
0.007725117236851905 -0.006475376332195869 0.04991134922111868
0.007834978703496691 -0.006677764737021249 0.04963512565025457
0.007216880077234351 -0.007868324842497797 0.05053063986098418
0.006882650725296317 -0.007887273434588527 0.06731777351891342
0.006736890411425097 -0.007855452128643062 0.06765570770824206
0.007559164168528569 -0.007698827899152398 0.06587466831624458
0.007277993365146279 -0.007850731854895918 0.06601456780168201
0.007422570398128896 -0.007788960872683295 0.07365520565089551
0.006419791482920776 -0.007681456584610294 0.06609857546443386
0.006107358612457015 -0.006935066547563413 0.06038430789961434
0.006145227932467125 -0.007265310596406502 0.06056872886355738
0.00613137568734987 -0.007215677545129505 0.06023002195765757
0.006245905929460425 -0.007482044741468108 0.06038558152577848
0.007810848181956555 -0.006621119773783655 0.06812949802077059
0.007700193673049487 -0.006442547024206106 0.06785365639722986
0.00786032551057779 -0.007246708361935838 0.06097396138518459
0.007695030392959838 -0.007563877427161341 0.06109398863508356
0.007801114020786102 -0.007399050530258918 0.06132257067945237
0.007519341936890562 -0.007728909426874669 0.06132121781184949
0.006105803950516034 -0.006962073425052232 0.05443768892630654
0.007423596729386133 -0.006211589693843764 0.06385834436140025
0.007142548301995576 -0.006116424886272719 0.06403397910500842
0.007239822262204263 -0.006137729576901057 0.06361971471310192
0.007047050363130029 -0.006106237580041915 0.06334600341448553
0.006911143020391091 -0.00610942185229213 0.06368711042090654
0.007833287361943081 -0.006673415902980654 0.05211456150820189
0.00781636257808547 -0.006633152427973627 0.05252679038158626
0.007665908110267952 -0.007597989455324561 0.07382215852549384
0.007082793068065424 -0.007891162335312885 0.06545128024871681
0.006794946940197256 -0.007871193573590583 0.06542063839139944
0.006863777625578297 -0.007884572475666587 0.06574381222206313
0.006410615855780964 -0.007673536435943294 0.05496724875462027
0.006970167869579759 -0.007894502679702297 0.06609996441158719
0.007121976397469134 -0.007886649174397886 0.06579162269266188
0.00615460471281455 -0.006706177250022008 0.04381886691118517
0.00614508974079939 -0.006735135036832832 0.04411887267675599
0.006105001741706646 -0.006998234312637164 0.04380260553756828
0.007286874354721923 -0.006152221665408416 0.07331887030283132
0.007053477697453638 -0.006106599118046631 0.0735674808761138
0.006654361516222401 -0.007825565889879132 0.05036920237120902
0.006980826631124744 -0.007894794603205659 0.05018670905247671
0.006962511789316062 -0.007894214534694957 0.04981052635456006
0.006925895531055565 -0.007891926862294472 0.05053672424869639
0.006660325486254453 -0.007828037574456454 0.06600820696465978
0.007094109171673707 -0.006109961538018223 0.07970766907151414
0.006717216071993821 -0.006150848511712194 0.06343028619152019
0.006752999785622599 -0.006139758235088811 0.06313602802918354
0.007003547135160206 -0.00610500702917165 0.06298846332314317
0.006614427066635375 -0.006192312861897258 0.07776377261249284
0.006431021009654022 -0.006309139732981502 0.07800826343846128
0.006525574439434043 -0.00624108934156801 0.07834194464232101
0.006107159371000618 -0.007062133816943665 0.04410436036831726
0.006405183641198804 -0.006331256028586061 0.07765163814128259
0.006164946357687997 -0.006677958986367486 0.04442331094232174
0.006397050803430365 -0.007661420642523373 0.07060738817316002
0.0067155294102049 -0.007848587935067208 0.07978599097768226
0.006424739072102791 -0.007685638290088033 0.07010119943238584
0.007851242586389339 -0.00672357449626131 0.07478027490955161
0.007731586800566144 -0.006484436470221766 0.07503991810081934
0.006504210834937305 -0.006254870411400517 0.07293010795424371
0.006700677977099966 -0.006156536114224781 0.0731701651732579
0.006486207680238771 -0.0062671681965455 0.07330402916903553
0.006920375002789834 -0.00789145098565164 0.06130516425361771
0.006735861659138548 -0.007855135040146852 0.06102570131437492
0.007083791879294819 -0.007891068976546846 0.06095849011117731
0.007230745531994956 -0.007864743603309307 0.06123297475697993
0.007723569870710107 -0.006473244229077119 0.07472860993939873
0.007836261833573449 -0.006681109508281647 0.0744598157509626
0.006110923678430994 -0.006897197789783846 0.07336546976851525
0.006119117826479819 -0.007158340128755666 0.07341058693093576
0.007270097096800783 -0.007853271679068154 0.05315030189371434
0.007062493412443676 -0.007892815531563572 0.05278544304877084
0.006321837733807099 -0.006415944402721703 0.06811881215988645
0.006220396331981429 -0.006560405731597886 0.06846357301145123
0.006378870136128461 -0.006355622244171229 0.06870051010879291
0.00640914501294391 -0.006327753479539725 0.068370434539678
0.006226787232614311 -0.006549259480020085 0.06883962050706931
0.006123456784673393 -0.006819176905056647 0.06869865146884267
0.006692960749377345 -0.007840685374309009 0.0784821264649221
0.007759825949448173 -0.00747295827146291 0.04628734708584997
0.006111951980970447 -0.007111336049407578 0.07405505222547626
0.00612254870592471 -0.006823636096307667 0.07398022053760485
0.006105059996074025 -0.006989637115605432 0.07427877424024534
0.006632663082120496 -0.006183857494819204 0.05753510997843816
0.006395931842250407 -0.00633960113507592 0.05779019078009737
0.006385137762283877 -0.006349639001299493 0.05732236883896032
0.006685042901541662 -0.006162248828033822 0.05793251894881013
0.006448619732060424 -0.00629501432629671 0.05814179467264711
0.006242439637784922 -0.006523421257712265 0.05811056932836373
0.007317579195003189 -0.00783676069153679 0.06495870983016408
0.006925787918218971 -0.00610808208510103 0.0577140380872284
0.006927228410850241 -0.006107963399959049 0.05739700408407856
0.006420342881154564 -0.007681925673788432 0.07670837507595439
0.006592906083570885 -0.007797056800489404 0.07650568344081315
0.006182629641259296 -0.007364596621833079 0.04386287285927655
0.006338310707015674 -0.007602654361595353 0.04357446203513388
0.006135949267993898 -0.007233326664827916 0.04346136020645185
0.007516157102453727 -0.007731168137699239 0.05561139978748281
0.007701568139844081 -0.007555722183429559 0.05540149855786387
0.007413059064285851 -0.006206018130300636 0.0780026575303548
0.00738073375661902 -0.006190020490030292 0.07831330090059978
0.007206593774839533 -0.006129170503371899 0.07783656924237502
0.006931719786707379 -0.006107608374942529 0.07783646797743371
0.007166091273913439 -0.007879453630801427 0.06636271553991863
0.006171786385030137 -0.007339245055938255 0.06652498598271511
0.007693647722637756 -0.006434422563321825 0.06317840160232382
0.006558426771292963 -0.007778484478772212 0.05618533381670859
0.006130370734715253 -0.006788410914836535 0.05973378037651979
0.006105115239950138 -0.006985638028321268 0.0593866764870535
0.006111003513451568 -0.006896509677242054 0.06007870721018364
0.00617216304722532 -0.00665983683382716 0.05933585042660178
0.006291533045726327 -0.006453100032270813 0.05954423931621144
0.007510070125975515 -0.007735427404022533 0.06855458028603946
0.007652984810287952 -0.007612075026065602 0.06892960678757273
0.007614697879381241 -0.007650516346515755 0.05431369793128209
0.007779901069990624 -0.00743906641983586 0.0691818603934508
0.007396877361805726 -0.007802192844449591 0.07930800429160501
0.007293005356701156 -0.007845678934906404 0.06844322726027435
0.007807386527324975 -0.00661379798615994 0.05491832968950722
0.00785400823253043 -0.0067322408941413 0.05465948200585481
0.007132296868701854 -0.007885168084903475 0.06827957733306188
0.006207299624815006 -0.006584486925378312 0.05455002900605406
0.006405816544096936 -0.00633069362715488 0.05442814605944674
0.006861400580993149 -0.006115796855326242 0.05466889121068767
0.006817709649096925 -0.006123760747302637 0.05501686453913674
0.006119612016928597 -0.006838934798098826 0.05291138677239108
0.006595308077967747 -0.007798279054116943 0.0626560612496305
0.006828354944018569 -0.00787838657478193 0.06247274082883265
0.006354386800615274 -0.007619845623345214 0.06262917905874076
0.007840023347149803 -0.006691154122185127 0.06331583067817635
0.007658392039275336 -0.006393745166931541 0.07445249013785375
0.00777138800492823 -0.006546143694708507 0.04880740275558544
0.00785142235573227 -0.006724128703632812 0.04847883239374993
0.007844721909237734 -0.007295753099821046 0.05548562309368161
0.007730710711190643 -0.007516804466458317 0.05575692595008581
0.007030411833139564 -0.007894483158256818 0.05446298608701661
0.006962213219558576 -0.007894201967803624 0.05483818159874478
0.007246435331220605 -0.007860403758433325 0.05477506924549694
0.007223846712174842 -0.007866555046981156 0.07618931603582585
0.007233710911630284 -0.007863946879029575 0.06035948651356753
0.007510126097458705 -0.007735388580745957 0.06045049842076201
0.007349147669398841 -0.007824087923072143 0.06065648269752257
0.00759898276567008 -0.006334985228412014 0.0712748113494644
0.007272227940952404 -0.006147405754086497 0.07074061174953351
0.00753362663705095 -0.006281482350787614 0.07071081434322464
0.007366844864187529 -0.007816363794897368 0.05442116050998325
0.007164533295841594 -0.007879746437650931 0.05412112400142274
0.006378956779140248 -0.00635553873830606 0.04730911417232667
0.006356080890838194 -0.006378394674366229 0.04702042802860772
0.006187525250200617 -0.006624620484125159 0.04681125804995102
0.006154125216242866 -0.006707560518732811 0.07874776160762367
0.006295757553456424 -0.006447670771653068 0.07888893627477242
0.0061724903816315 -0.006659041305276402 0.07906334991814597
0.007742568473214031 -0.006500383084164895 0.07326305501055043
0.007425355859769138 -0.007787462629310152 0.0753752327921912
0.007816882157390799 -0.006634310868446227 0.05359004314262991
0.007716296562175846 -0.006463395643872449 0.05378232593395306
0.007546602781016251 -0.006291303732346995 0.05355738678333642
0.00768177722327677 -0.006420168284912754 0.05320953454228907
0.00759598628191446 -0.006332298456067549 0.06013421111248436
0.007778677764406276 -0.00744123229621056 0.06082226583497449
0.006341263506694484 -0.007605880543001302 0.07737184273192553
0.006343470664019104 -0.007608271510919657 0.07765042797313261
0.0077781673024849 -0.006557868063420686 0.05166852687699796
0.007550373454995941 -0.006294228039636151 0.05140784190208783
0.007850012545378003 -0.006719814931339999 0.05144815305750018
0.007614315279612408 -0.00634912233312647 0.07876039923812447
0.00715568972105427 -0.006118645524911774 0.05133339439556677
0.006114475354958416 -0.007129888810233896 0.07795670959868342
0.006315499639946168 -0.007576614478734427 0.07823334187092584
0.007249841755290249 -0.006140579208237613 0.06499808847166481
0.007535594130635433 -0.006282947751395426 0.06489543788284391
0.007671839597534984 -0.006408682356779345 0.0686520732987385
0.007719307894211796 -0.006467439061398048 0.06902723658306047
0.00782702341321042 -0.00665786366167595 0.06930874696374924
0.006834873914243337 -0.006120364634747623 0.07536794712741318
0.00738682772556465 -0.007807086928858645 0.04311077990932104
0.006105682769887351 -0.006965047290181755 0.06071695926219484
0.006172225238994037 -0.006659685520376342 0.06086195013579723
0.006107240148332947 -0.006936716137511833 0.06102395064023187
0.007297527949664049 -0.007844098406092979 0.04251896328375478
0.007661032987947814 -0.007603374169852162 0.04313360479224346
0.007181064063028153 -0.007876493471213412 0.04280933483452774
0.007470960541465468 -0.007761065810809127 0.07404231755422942
0.006403144418060355 -0.006333075405830999 0.0665661622699532
0.006430605610132493 -0.006309482057591978 0.0662730337030943
0.006409401727294757 -0.007672472066540747 0.05022583033213459
0.006240365766417467 -0.007473266131441368 0.05032801824637018
0.007814974776721472 -0.006630079585170288 0.05710227540467547
0.006421383469185699 -0.006317191161254907 0.04761934479861336
0.006111121164991368 -0.006895503987283263 0.07817531288771669
0.006157588734840681 -0.006697728168145501 0.07801740235722418
0.006128915284241409 -0.007205515006682664 0.07245611906666115
0.00610620886011525 -0.007046501594204052 0.05150238600503697
0.006192705573414922 -0.007386394498931687 0.05169869319766423
0.007836809614994434 -0.006682549738930857 0.04337305983159086
0.007654918329314283 -0.007610005722865114 0.07008256923272306
0.007817737568468108 -0.007363772276453094 0.06985988969864974
0.007838511378458255 -0.007312927576598863 0.07017676108431582
0.007696411646037564 -0.007562170631804304 0.07671789290781697
0.007769335441911555 -0.007457326992226299 0.07624940500271456
0.006500212568490848 -0.00774245371795519 0.07867680218564616
0.007433900643704304 -0.006217213163502994 0.05947339541541186
0.007207812678148396 -0.006129460574815367 0.05920119203144732
0.007512226599139697 -0.006266072952444331 0.05914442342683808
0.007276646356084427 -0.00785117083694474 0.07183821844961351
0.006924962325864711 -0.007891848836664805 0.07185380643549691
0.007169683888541962 -0.007878767533520259 0.07210418308783817
0.007487033364967845 -0.007750881815872577 0.07210538111032322
0.006915009274102994 -0.007890955429026335 0.07217024117765029
0.007550026815837211 -0.007706042138869897 0.06174041344388222
0.007047294161094895 -0.006106250447649718 0.06006804351424514
0.006894891644473483 -0.006111193365462143 0.05982089110238534
0.007319833648495077 -0.006164098428467605 0.05984487134184962
0.007086018217028345 -0.006109143184154005 0.05952465970627607
0.007312960869350513 -0.006161501046956306 0.0602627259731949
0.006869668941366389 -0.007885459663200669 0.05792224850282381
0.007198311513336557 -0.007872752853721009 0.05806065686235545
0.007246784473411583 -0.007860303681081843 0.05775370302491711
0.006993221289799161 -0.007894974328731284 0.05831025522147872
0.006114595977665234 -0.00686929147987443 0.07363336050278303
0.007221355098979068 -0.006132805142914255 0.05784382252825963
0.007518659538037982 -0.006270604850850908 0.0576719902686992
0.006109949555877707 -0.006906004218617489 0.05699644328518796
0.006155254181371682 -0.006704315198378454 0.05734733767672832
0.006107645303698056 -0.00706876115173458 0.05738747596443763
0.006112916510485479 -0.006881223391904211 0.0575418193833361
0.007840566333255293 -0.006692635006225901 0.05293877400592727
0.006197664200592918 -0.007396588281457984 0.05251596635802642
0.006397457685907306 -0.007661791326422326 0.05236225946142257
0.006198124445929974 -0.007397518044602868 0.05212700514071112
0.006114537764504943 -0.007130313581456792 0.05228006483608807
0.00722213655869742 -0.006133004988889747 0.05756347105338581
0.006158831079400988 -0.006694287967167967 0.07231213042730537
0.006437924550077417 -0.007696488469821522 0.04324828160791937
0.007840074324675414 -0.00730870718977884 0.06054555006142754
0.006820940532871126 -0.007876905187139136 0.04282641733441882
0.006507683095262264 -0.007747428301116204 0.04291436824480523
0.006128618418585102 -0.006795747363368617 0.06481586574145992
0.006108970865565925 -0.007084214497502873 0.064730604222243
0.006264740385262086 -0.006489688037632417 0.06490150430612063
0.006163462881554858 -0.006681832356353607 0.06510621814258472
0.007180752949289279 -0.006123442317172893 0.06629120909843104
0.007101049147437352 -0.00611072272614095 0.06593382548333329
0.007187492350147598 -0.00612485908641172 0.06663727120755644
0.006851499997145762 -0.006117405671243979 0.06613583766677127
0.006376672327036529 -0.00764225198490775 0.05058440693855128
0.006652704200266707 -0.007824870067033356 0.05074172504176787
0.007610217453175382 -0.006345278945015398 0.04680010644589078
0.007688878547958159 -0.007571376711253669 0.0602845032495699
0.00764017368726974 -0.007625461949384185 0.06069414906302019
0.006160470349079002 -0.007310185372357348 0.0609607126057652
0.007452152607144285 -0.007772387868789137 0.0571253059089537
0.007267171075599085 -0.00785419237667122 0.05740055471261239
0.007714673871423984 -0.007538763637882007 0.05409798002485586
0.007491047533014491 -0.007748262868462938 0.05407325653607618
0.007685052523499119 -0.007575958366592143 0.05374604630560376
0.007345206806231726 -0.007825746487083833 0.05383146270301496
0.007868188431249343 -0.007217425499527547 0.06697431547633256
0.007613077671479011 -0.007652043532851815 0.04892966329133568
0.007542942189197358 -0.007711504588312388 0.04857667190539993
0.00768970971980679 -0.006429626874402344 0.06079997585804236
0.007826235708563972 -0.006655965766392659 0.06054977686884772
0.007830553513968592 -0.006666524572967627 0.06094009225040934
0.00775269243574617 -0.006515769582563737 0.06131647467592112
0.007622482846095215 -0.006356929159176688 0.0611183059554905
0.006674139905705504 -0.00616642924778614 0.04554061168198171
0.006271835700141719 -0.007520386157014096 0.0494362515241251
0.006106701764194773 -0.006944834232469142 0.04943472252969246
0.006697098127940383 -0.007842184929752831 0.05172947223958965
0.006429309788199615 -0.007689447374463948 0.05166987496261549
0.006659461751154503 -0.00617231727028212 0.05710393281412132
0.006399976395354604 -0.006335924195691226 0.05689906360383533
0.006110734125293809 -0.006898850585354972 0.07968789462642599
0.006136564099998139 -0.007235591694649822 0.07962104361539203
0.007205201469974996 -0.007871158628907561 0.06710358162094957
0.007275331214130611 -0.007851597159768258 0.07307846159239507
0.007152943724245576 -0.007881835141743565 0.0733501017203952
0.006131830999317515 -0.00678249692817347 0.05419422323534284
0.00755747852775511 -0.007700173329320673 0.05599154387868614
0.007774251921190302 -0.007448953185235528 0.05028987329542143
0.007870268780146206 -0.006791056825182457 0.07978451744279635
0.007215302338953923 -0.006131282610487755 0.07571604479080421
0.006981652424784718 -0.006105188083179645 0.07581489097519317
0.006771239528405944 -0.006134729148395681 0.0497126089699463
0.006456856894250407 -0.006288648774038671 0.04990600655648287
0.006515372121599215 -0.006247563411657332 0.04955287737683672
0.006494082506039963 -0.007738290247331764 0.07894226931985589
0.007356329975893672 -0.007821007885637899 0.07743429021539336
0.006619031543348761 -0.006190130853139365 0.07926856463300889
0.006335198749610054 -0.006400780259437355 0.07925449294038796
0.006316001413197666 -0.006422790390540481 0.07954211200351684
0.006165169128130017 -0.0066773819357618 0.07941261536223543
0.006127577568987967 -0.006800239889199434 0.04515746759316328
0.006106748191932508 -0.00705591249756679 0.04552500026742448
0.006217039184942096 -0.006566413374187046 0.05710618018892375
0.006217302472257167 -0.006565938276203422 0.07978246398839743
0.006173750845921854 -0.006655998059038693 0.04538341215307548
0.00617080849952528 -0.006663152177474037 0.06205677318658052
0.006708283192592493 -0.007846124284178141 0.06968496064380966
0.006274916667988271 -0.00752467052674871 0.05510754722893848
0.00785199866018978 -0.007274086269329237 0.07207830278093728
0.007749177051812545 -0.007489651656831123 0.07218341436883199
0.006151858506378045 -0.007285798892224442 0.06558471313820073
0.007885344610145848 -0.007131110340117383 0.07983237096562687
0.006701096130064791 -0.007843612160022457 0.07077520730253208
0.006596446651000103 -0.007798855240022226 0.07037153117204535
0.006898848976246054 -0.007889265691676863 0.07049042313665442
0.007624544861355434 -0.00764106841768607 0.07242126348615711
0.00679564520462749 -0.00787135762899527 0.06002586645454633
0.007019641260113518 -0.006105215545004747 0.05810464787655898
0.007824280853842815 -0.007348691947122612 0.0718137963860204
0.006112587781615875 -0.007116295118825187 0.06290371791209352
0.006218751600583015 -0.006563335439486557 0.06243706409157475
0.007839644405998106 -0.00669012539394767 0.04609812598105414
0.007033201780903293 -0.007894383945375167 0.06056421278489793
0.006117471927070809 -0.006851106747997471 0.07782404365787515
0.006229279306274953 -0.006545011415237721 0.07786934106937238
0.006123805864394376 -0.006817492913205234 0.07676586585878323
0.006155162049763484 -0.006704578542011314 0.07702940988138239
0.006106318322196588 -0.00695144015281656 0.07700623607943148
0.007589892441798707 -0.007673091306665566 0.07183210102869968
0.007366544563033249 -0.006183501326816287 0.04940473892660611
0.006422252922157207 -0.007683544668653127 0.05807467428071135
0.0065066730228581 -0.007746762006012649 0.05778166789825315
0.006283276134963663 -0.007536033488960694 0.05776647353994374
0.006164468944472651 -0.00732080033548822 0.05802299683749107
0.007105990205637665 -0.006111298094798438 0.06220758220937826
0.007794635983161465 -0.007411799288810718 0.04819739545936855
0.007724181456705055 -0.00752591464874497 0.04779274270695141
0.007551097310784193 -0.007705206887407115 0.04817048660127062
0.007025470696218129 -0.006105362507138135 0.04943204868677249
0.007490414594167237 -0.007748677851834676 0.04780604462879664
0.006797562752942122 -0.007871805116412852 0.0450464414558444
0.00657662711909518 -0.007788530534421054 0.04471217695317664
0.006446381296814172 -0.00770322921688653 0.04514603874727933
0.006693411494667712 -0.00784084986079449 0.04543974681785838
0.006811982140707693 -0.007875028162168018 0.06072591853699823
0.007450832191106758 -0.007773159320878873 0.06100286500288667
0.007637781841221731 -0.006372099272967597 0.04916291868829249
0.007652039096135505 -0.006386917609851014 0.04954543623534101
0.006883236884681377 -0.006112649237955424 0.0641899609754434
0.006734941888240774 -0.006145149605257953 0.06396040774175717
0.00623412783435034 -0.007463103472112981 0.075356063857839
0.007040000110173511 -0.006105894306479314 0.06261750007589939
0.006388413180377166 -0.006346557912234277 0.04620872394205301
0.006180341469427721 -0.006640576999539412 0.04603087528834841
0.006375218368548663 -0.006359162334907657 0.04581077976604583
0.006385981003908486 -0.007651157179518716 0.07798137154754181
0.006569041038142782 -0.007784410207222566 0.07815399526241039
0.006768901813760533 -0.007864649425094836 0.07798963158758666
0.007635739533458369 -0.006370031551902688 0.06927822931598432
0.007492745199284044 -0.006252853984429732 0.06894106822767262
0.006198207684465132 -0.007397685909668967 0.06233290108485924
0.006721547097256412 -0.007850581554557628 0.06859429693539246
0.007054566023949361 -0.007893335070973014 0.06859305484159056
0.006885835565902313 -0.007887688843000269 0.0682687552117618
0.006878004290682485 -0.006113353482548927 0.05849088659341928
0.006386451857892403 -0.007651600857363092 0.06101507749053357
0.006306673469336432 -0.007565971131664876 0.06067332788814769
0.006301381847440679 -0.006440573796721497 0.07529412632639329
0.007857429119201995 -0.006743406341573899 0.07233441724662255
0.00756862915058094 -0.006308851760394633 0.04819485796131513
0.007672097441601302 -0.00640897544129454 0.04781412978250259
0.007131189705761908 -0.006114667146717065 0.05190331566750149
0.007168449280988571 -0.006120994971724033 0.05219387923902226
0.007700113870453093 -0.006442446802180105 0.05283578099961533
0.006670636148689717 -0.00783219255791557 0.07003424661742455
0.006905223661449108 -0.007889967665508634 0.05965695128433721
0.007846873479395736 -0.006710465356310922 0.05574561065339364
0.00698276310615637 -0.007894834001080996 0.04912680871689789
0.0068536390779467 -0.00788295157313168 0.04948085925170159
0.006175853755167134 -0.00734900998141584 0.07399263681960777
0.00614793047446706 -0.007273865886261999 0.07434076848212276
0.006282388629732757 -0.007534844763705479 0.07422021068808483
0.006898330382573416 -0.007889206550185239 0.06690780868204078
0.006457681188885673 -0.007711979850214557 0.06687095245782859
0.006117186685397089 -0.007147192566251906 0.07642593399229999
0.006109397448056065 -0.006911387955271586 0.07617175350299721
0.007652383862934178 -0.006387284490662199 0.06750642575808768
0.00734746985923387 -0.006175203239019458 0.06738759178759701
0.007555575718541221 -0.007701684131905094 0.07781902163374596
0.006314918594463474 -0.007575924012164885 0.07391141300782432
0.007516782049258913 -0.00626927343447514 0.07690084360644725
0.007425815326182976 -0.006212785729303841 0.07659104417522948
0.007535575616599155 -0.007717066077083859 0.07728815849444026
0.006314849498497264 -0.007575841810127182 0.06513272995943879
0.006599757146342103 -0.007800518992963804 0.06491194194772303
0.006379995060000333 -0.007645460203557128 0.06479611503616906
0.006516109769067338 -0.007752911179627408 0.0652496172213264
0.006119320349942775 -0.006840537295974624 0.05568834563950405
0.006204170985343077 -0.006590511075326584 0.05591781988933965
0.006390533269068266 -0.006344580055317673 0.05585002502164867
0.007387533711043717 -0.007806748178060964 0.07234909024818112
0.007549976783776097 -0.007706081112413652 0.05047744145355129
0.007561533208628406 -0.007696925717424381 0.05011141047155363
0.006107387355265923 -0.006934672620894174 0.05534056190581693
0.007296507490393965 -0.007844457404574246 0.05024158671727681
0.006933071765352728 -0.007892494039984021 0.05725892698833925
0.006136619379293718 -0.007235794197954138 0.05858497166540504
0.006121937392786788 -0.0071732947137507 0.05829493976605853
0.006876855697285645 -0.007886487721691053 0.06651492163257439
0.007714749074245888 -0.007538663866306852 0.0772578326527603
0.00728391416666524 -0.007848774260900259 0.04617554160294552
0.00752484407626317 -0.007724957719878518 0.04628892962228345
0.007595655411022096 -0.00766799673002201 0.04592017902951669
0.007059834048957547 -0.007892997696853327 0.07724567539072816
0.007348228308518038 -0.007824476831176392 0.07713397114961795
0.007181682590018655 -0.00787636546970092 0.07701109454056822
0.00730791481120598 -0.007840365080807137 0.07680356290066576
0.00696319681860994 -0.007894242990377654 0.07689331924630226
0.006578806878428413 -0.007789697001603008 0.07256570897391411
0.006116386888051977 -0.006857687427141762 0.06733307776039023
0.00620838457363555 -0.006582423639627636 0.06744183223358013
0.006109217050775871 -0.007086779821223378 0.06751653419130428
0.006456039721746284 -0.007710726540718819 0.06583379089299016
0.006839431938121522 -0.006119521211212565 0.05109230807724195
0.006605087464637633 -0.007803161932248825 0.06562306297525562
0.007146721590838037 -0.007882891711809526 0.06422465810322309
0.007284632144420393 -0.007848533760296341 0.06458604885038458
0.006200934951060364 -0.007403137752589728 0.07366089633815276
0.006113105155821047 -0.007120177100018222 0.07376435536620488
0.006371926243591335 -0.007637611446345429 0.073687870961037
0.006636098604742668 -0.007817680117484684 0.07447107832874571
0.00684196178218928 -0.007880936389140107 0.07455623646121005
0.006186137719542547 -0.007372361636649904 0.05323239433969708
0.006107107548115485 -0.007061384602040401 0.05331018788934717
0.007135184550685931 -0.006115268324713169 0.07454963094651966
0.006828580112387542 -0.00612156945514689 0.074394517354735
0.006775073372901834 -0.006133724632450949 0.07467709675809923
0.00671867920127181 -0.007849637339223585 0.05939517890282919
0.007866281022087562 -0.00677509515173983 0.05516084937785419
0.006195872937911838 -0.007392943593938699 0.06733142284320659
0.006175579553783089 -0.007348361777265402 0.06691648656558216
0.00611491282305406 -0.007132837077677379 0.06718820678580652
0.00740660608831127 -0.006202694231208498 0.0652960997409255
0.007555346286243831 -0.006298134270422622 0.06562585937526708
0.007335969133828384 -0.006170452086305676 0.06572290046965047
0.007021339930637505 -0.006105254445464865 0.06525738990353294
0.006707831207898434 -0.007845968319100611 0.05756836402094723
0.007090489176490054 -0.006109586214764084 0.06554821300702714
0.007681529367568442 -0.007580123022420037 0.07154926611100464
0.007283380207011893 -0.006151047316822724 0.04575922199631156
0.006993817318052999 -0.006105021355314027 0.04555723320948842
0.007264280978341444 -0.006144909031455197 0.04533670474174752
0.006110134007545974 -0.007095726252793109 0.06849320427922748
0.006123533112249032 -0.006818807299605833 0.06838548404241848
0.007845563329389659 -0.006706661192489856 0.04246358158165132
0.006620474103017581 -0.006189453830112257 0.04593100777533044
0.006670890008154661 -0.006167707014767299 0.04625393852333996
0.006107003530413949 -0.007059852362583672 0.0459348205794634
0.006222362620641554 -0.007443063320784433 0.04596550511188903
0.006192123185562749 -0.007385175353176602 0.04565817327749599
0.006610975072290314 -0.007806030151806044 0.05799306050360326
0.006685230219596828 -0.007837821571305572 0.05821845680973619
0.006359076110123656 -0.007624693178597122 0.07091210475403217
0.006203705603000954 -0.007408583202429965 0.07079971532808509
0.007665125390713066 -0.006401140070944138 0.0764156226313608
0.007631451871054956 -0.006365733861426297 0.0761014187553946
0.006572450005282998 -0.006213726509401792 0.0588138130595227
0.006314835873213209 -0.006424174401954469 0.05883329480284504
0.006328654134199818 -0.006408121863494685 0.05848985359537159
0.006879934004767334 -0.006113090107852669 0.05882369289281508
0.006786813784583721 -0.006130760885856784 0.05920696467231893
0.006381785347896732 -0.006352824873836428 0.059159396115801
0.006553126653515241 -0.006224545802641115 0.05846496502516149
0.006106513496376526 -0.006947972431897126 0.0786305391456763
0.006177669991356094 -0.006646731890933086 0.0703465040248176
0.007456312723614852 -0.00623006253613219 0.06837987300136367
0.00762525460035306 -0.006359623794369797 0.06821230982883972
0.007766471624601313 -0.006537889354503681 0.0683888504013279
0.007426982522016029 -0.006213418201397445 0.06090123293024904
0.007342247725608804 -0.006173022676057197 0.06124981351811469
0.006571147034841926 -0.007785563577487607 0.07383382031483972
0.006265102866237747 -0.007510833830896139 0.04292841696487166
0.007432657667798282 -0.00621652546787062 0.05290300949762389
0.007167665829268549 -0.006120845195829717 0.05257926079534147
0.007536506038826425 -0.006283629795215645 0.05257882588405749
0.007438655728640216 -0.006219867862646897 0.05227252704050422
0.006856010719599419 -0.006116658567070624 0.04708225818112104
0.006522796139245737 -0.007757166742059651 0.07104829733402285
0.006763693771262609 -0.007863240618981701 0.07113673125549771
0.007222809235898305 -0.006133177616579721 0.06974476718286365
0.007120492065289159 -0.006113147891583747 0.0694229007738156
0.007441795068362313 -0.006221641395261324 0.06952459772275035
0.007460330217203817 -0.006232457759384484 0.0746675921181358
0.006167594689607037 -0.006671174211428614 0.06607205664396569
0.00611512518367647 -0.006865755598118961 0.06576880563309742
0.006369626781588474 -0.007635338182001912 0.05339634347559868
0.006139950466645025 -0.006752331269281146 0.0664485417914827
0.006119330272629639 -0.006840482504741919 0.06325483346763544
0.006117621863590008 -0.007149779252186773 0.06324483504889319
0.007299644357022188 -0.007843349428946721 0.04990116595900349
0.006859010056893369 -0.007883825116152958 0.06283438504478794
0.007568840412177192 -0.006309025626036622 0.05391791524153688
0.007511537248348447 -0.007734407682116752 0.07666769273350153
0.00610901016775528 -0.006915370697530197 0.07554818192931911
0.006105701575492558 -0.007035430607156896 0.07587940456303122
0.007852315806894349 -0.007273098453525527 0.06598407256920728
0.0073071855339741 -0.006159368066442247 0.0788560786666864
0.007440010557219092 -0.006220631210827798 0.07858536887265646
0.007868977242608545 -0.007214251141953665 0.04837762378416738
0.006105770095158886 -0.00696288023049841 0.04630525166776612
0.006170655754808835 -0.007336471578247399 0.04626113886948148
0.006123532809277301 -0.006818808765149474 0.05474565510939004
0.007225515521629504 -0.00786612224859091 0.04841679789674182
0.007172604961001283 -0.007878198455611114 0.04798866060267987
0.007012582241258804 -0.007894911552727367 0.05759197408295513
0.007856371226241695 -0.007260102523758032 0.07043796227459379
0.007823366073282252 -0.006649153438996807 0.06974292401414967
0.007664982944037346 -0.006400981899990139 0.06959342586818681
0.007458920691547174 -0.00623161416015789 0.06977699435900336
0.007882208380939868 -0.006849224098081108 0.04223850165089347
0.007382454475946123 -0.007809168445892928 0.07592309795091357
0.006441093170831277 -0.007699033730451231 0.07435918463544064
0.006670235657988802 -0.007832033940856934 0.0741568942702317
0.007833631555677574 -0.007325704512370627 0.05507528477212605
0.006257098903669064 -0.00650087780947919 0.07295766826763618
0.006270029267304153 -0.006482150862308831 0.06177783317726625
0.006365811526831662 -0.006368470126992862 0.06201608136891337
0.006296668974926697 -0.006446510642225765 0.06222888975378448
0.007156880460830913 -0.006118856696666496 0.04374787429495744
0.007457428103678361 -0.006230724672197777 0.04378035249616826
0.007802460234322356 -0.007396336438308806 0.06168899321502946
0.007556112054855185 -0.007701259140720992 0.0769814776365156
0.006984733499119926 -0.007894869786030838 0.06483497722194852
0.007002163980840013 -0.006105002616100514 0.05656796456524231
0.006738990941256535 -0.006143904636588978 0.05643479716574495
0.00697808937766603 -0.006105268238727976 0.05619084857004564
0.007857188629623762 -0.007257395907589336 0.06491092947605503
0.006614188036986312 -0.006192427013084561 0.05611942308349837
0.007759895374828248 -0.007472846718625217 0.06512445624706877
0.006153041087802577 -0.006710715363267669 0.05322429686235289
0.007257726849026844 -0.006142910814856065 0.07168339743019353
0.007453562367793435 -0.006228439128440528 0.07193576813471582
0.006107287815088213 -0.006936047244703422 0.07090123134368746
0.006948076547349364 -0.006106507439838005 0.0516621820179998
0.00784805776670418 -0.006713952758564744 0.06496607486601048
0.007753676753329149 -0.006517303043834713 0.06469686124688472
0.007697622934310003 -0.007560666782968906 0.04842756508605641
0.006738385019899006 -0.006144089606216424 0.07352461052148904
0.007231858441395247 -0.006135554129425233 0.05096231086742369
0.00736185482210687 -0.00618141213805847 0.05120038957553235
0.006529235167147172 -0.00776118688385248 0.0569309840277456
0.006691118442749522 -0.007840010228265418 0.05460912834400405
0.006640756931905059 -0.007819737407970219 0.05492790260490634
0.007417460445220641 -0.00779167656064594 0.06337079241669483
0.007053653787673472 -0.007893390324028804 0.07651549204163199
0.006824065126156995 -0.007877537418100131 0.07665950128649694
0.006590331170954118 -0.007795736420247418 0.04854936862378006
0.006912172129223669 -0.007890680226071567 0.0424344854357411
0.007711729956045857 -0.006457353273605228 0.05566680894860349
0.007162233923012595 -0.007880173366004644 0.0749793615856678
0.007478431715138359 -0.006243608504840405 0.05540912052597808
0.006594757667063658 -0.006202000218298081 0.07635086714579636
0.006868147705727613 -0.006114765583308518 0.07631714200046606
0.00612302050379548 -0.006821304831523439 0.05657308577988369
0.006110176407988806 -0.007096119587495454 0.05635696400665621
0.006156381096696589 -0.006701115162664365 0.05628342466949814
0.006264564170977103 -0.006489942021541273 0.05653863894502587
0.006192187031076268 -0.006614690764140507 0.05684360398345213
0.007830894567928836 -0.006667375261012726 0.07624784656770846
0.007839635679044629 -0.006690101748189401 0.07652241877414026
0.006536687811465412 -0.006234254078721089 0.06735900722564531
0.00634530163881494 -0.006389758198857538 0.06717190987714132
0.006655383332284815 -0.006174007050676048 0.06707009912748872
0.006763352839798293 -0.006136852781057329 0.06734773146024478
0.007855547820777138 -0.007262798261720832 0.05256190943764823
0.00666897718676041 -0.007831534062510338 0.07621700708716538
0.007740851046967375 -0.006497839939653357 0.07583734754131141
0.00695179852165004 -0.007893701078372896 0.07094891391766597
0.007077900515461746 -0.007891603336518428 0.07071598570460072
0.00787026572727547 -0.006791044110086128 0.05182874774463946
0.007590203456256934 -0.006327181391293041 0.07572273168030984
0.006756414498936697 -0.006138785100180136 0.05956041111746984
0.00653192030674796 -0.006237158993783714 0.05945036178391461
0.007554275217370711 -0.007702711877947606 0.04347253207463598
0.006109647351897615 -0.006908911240995005 0.04665821296841234
0.006132130907402329 -0.007218696680618831 0.04659111422701404
0.006201244396492407 -0.006596249475709045 0.04646539583028854
0.006710043669694412 -0.006153270806859882 0.07086494183395746
0.006491842691908722 -0.006263249601131139 0.07070535364979808
0.006778597635830156 -0.006132817208923053 0.07057642060856245
0.007758076737066455 -0.006524243065506474 0.07737326115503089
0.007820721404724855 -0.0066430106782739 0.04924596339830409
0.006875937042667945 -0.006113640376247866 0.05394382125553848
0.006704298428792454 -0.006155260051385406 0.05821660586960821
0.006674035780387054 -0.00783353003996984 0.04611964642152738
0.006959089127303056 -0.007894064483409992 0.0464398584227697
0.006996000373769388 -0.007894991063078295 0.0460424238763103
0.006256027601259483 -0.006502476060965625 0.04347638018683034
0.007297326922385947 -0.007844169237312341 0.04655450671334869
0.007463974561024704 -0.006234655236692683 0.06771636808823484
0.007851884552887805 -0.00727444071955733 0.05065029910999287
0.006203616276760357 -0.007408409066205642 0.06862422923305089
0.006391460984250832 -0.00765628139262898 0.06848935200597461
0.006211270173285919 -0.007423001489892856 0.06831087637368978
0.007856727890886069 -0.007258925319306377 0.07462070176121789
0.006180778579013634 -0.007360418178505302 0.06768920646380691
0.006340934751689838 -0.007605522913249255 0.06762386270582946
0.006240781501980169 -0.007473932771882798 0.06793808675276397
0.006377471416020352 -0.007643026564092258 0.06552941949070556
0.006234327101760334 -0.007463432856950464 0.06545745146460825
0.006637501046187099 -0.006181697178005261 0.04485474156651115
0.006608077841378683 -0.006195374607918936 0.04436206449563256
0.006329866732671705 -0.006406749290754825 0.07269055998543796
0.006706769498613548 -0.006154399105335945 0.05676292847522717
0.00649241765056177 -0.006262853367003033 0.05649129653641409
0.006427924007355007 -0.006311702056781189 0.04663251056327756
0.007832378312543705 -0.006671105875992148 0.06019604720229989
0.006604074322843656 -0.006197337020806186 0.04690519916190124
0.006734724350532992 -0.006145217086155873 0.04459885361905336
0.007386321477425897 -0.006192670627265754 0.07555978881031736
0.00677090542412022 -0.006134817547968949 0.07028275697218742
0.007102599998028741 -0.006110900320321449 0.07042541431123614
0.006118696215563479 -0.007155976406991143 0.07099209174797569
0.006118469933167997 -0.00715469240857639 0.04697216708385024
0.006771566193883282 -0.007865357149518642 0.07242814245356767
0.007090993564381873 -0.007890362381977744 0.07237472577355979
0.006458461167331605 -0.006287426710638021 0.06983025838248522
0.006728175561107027 -0.006147277023635155 0.06995631960065193
0.006510608583991081 -0.006250652922914365 0.07018096751796876
0.006655796729940891 -0.006173834696395077 0.06964507355084142
0.007205347911590804 -0.006128875878416115 0.05377706082210784
0.006640068011141342 -0.007819435148987551 0.07683374855235064
0.007840188249180112 -0.006691603005949055 0.0533068184943629
0.007641882527499767 -0.00637629187844753 0.07784772971040581
0.00777229590559159 -0.006547690333724265 0.07799908462754701
0.006180509339639274 -0.007359805583032755 0.07180151198028839
0.006106477127325546 -0.007051399182946728 0.07193255423993954
0.006207744577962721 -0.007416360836597935 0.05740920290227541
0.007745924777768417 -0.007494591979222408 0.07699812174075087
0.007537202167656168 -0.006284151670348031 0.04555259827766024
0.007473272934221687 -0.007759629995282701 0.05863195078910917
0.006320252670701445 -0.006417789927679466 0.06367646197809708
0.006443903758303917 -0.00629872831942856 0.0639820864636118
0.006175653996452269 -0.006651462101867122 0.06371776787434741
0.007471254468595412 -0.007760883845162227 0.07023087906295812
0.007219520049398805 -0.007867661194195031 0.07006375677547202
0.007263327771253111 -0.007855384992203434 0.06972992552032263
0.007070419789322896 -0.006107774662278795 0.07549508450337331
0.007593952979919344 -0.006330489090720001 0.07536585221549032
0.006980393885950886 -0.006105214774210094 0.07077139320444319
0.007022847888286188 -0.00610529168216627 0.07004697130147206
0.006829275930383378 -0.006121433956919835 0.07755399990651973
0.006118794052203764 -0.006843471799446435 0.04350024228609317
0.006910298068674684 -0.006109506561777962 0.06686123470387424
0.006995638845051434 -0.006105010625578429 0.0675212700481891
0.006941648040016762 -0.006106904233149594 0.06787792849237823
0.00667179350852276 -0.006167350314386536 0.06765827880878733
0.007197528092931813 -0.006127069503051519 0.0677190513634892
0.006673649439517041 -0.007833378852426949 0.0526977340717201
0.006372147125916165 -0.007637828949252594 0.05272735522305706
0.006532309031002109 -0.00776307939135965 0.0530331573305424
0.006730286388400025 -0.007853392973792084 0.0523283869466464
0.006368376922133496 -0.007634095645393062 0.06813654096592625
0.0073675772694631 -0.007816034282964908 0.06390503333775402
0.006111691043458268 -0.006890765400500854 0.0560650916138399
0.006384331741358398 -0.006350401974063023 0.06753317173137453
0.006458087229986995 -0.006287711049013933 0.06783104904825045
0.006163967249064479 -0.007319490593544137 0.06269248472091871
0.007143425972887818 -0.007883433070640431 0.07155093368360352
0.007437473871845081 -0.00778079549912437 0.0713044694306266
0.007049944545504585 -0.007893605361652636 0.07125502385852332
0.007410220615419245 -0.007795452102068412 0.07160960073747162
0.007149549174909566 -0.007882417160012128 0.07946431953940047
0.006560374433892124 -0.006220413980612577 0.05054352763428925
0.006824499731666524 -0.006122375561065625 0.05074533351616433
0.006480203608142058 -0.00627141458221327 0.05094262858844814
0.006330850728589574 -0.006405639627354839 0.06517474474821218
0.006218798726045592 -0.006563251136724994 0.06538693485857643
0.006352019729912004 -0.006382629309428536 0.06553798223504628
0.006488725680309703 -0.006265409249973005 0.06494153364644518
0.007655407601491463 -0.006390519995482044 0.07757617960960241
0.006381431070423313 -0.007646836516719914 0.04403607724029687
0.006572719360564981 -0.007786419897487342 0.04431422837756117
0.007843897085484159 -0.006701901511054914 0.06400177026384647
0.00633739193110353 -0.006398355963186462 0.05617433811494146
0.006200610654359009 -0.007402494315581809 0.05666646117487966
0.006267174009009522 -0.006486199389910033 0.07009436679857323
0.006206647568208034 -0.006585733275570228 0.06977799775736587
0.007375591428170889 -0.007812376808559028 0.0796777110484662
0.007049352813862833 -0.007893638237635241 0.06219245197234013
0.006807791066069951 -0.007874117112129419 0.0471664759976937
0.007114914387883517 -0.007887592070411491 0.04723604157204436
0.007505290817112379 -0.006261280709510098 0.07313167330312365
0.006484128142588867 -0.00773136941878314 0.06952842543768577
0.006880449813752491 -0.00788697956739047 0.07482870753129152
0.006778451405120535 -0.007867145443456248 0.07365934158654146
0.006849286903181041 -0.007882219112492605 0.07334708426886442
0.007723634751339343 -0.006473333362881179 0.07076708180003721
0.007647684706848863 -0.006382319240615265 0.07051187915037677
0.006105069312930882 -0.007011138462281515 0.06508519344099989
0.006130882899774632 -0.006786316902643546 0.06541793309478827
0.007034270591537428 -0.007894343628900924 0.04685247295655499
0.006334896018341881 -0.007598883706225606 0.05304270146468681
0.006556555295114347 -0.007777419959680015 0.05201296578628748
0.007160947304946077 -0.007880409543922938 0.07460974511155295
0.007743995976348636 -0.006502511319548836 0.07105113556094626
0.007855946594336563 -0.006738503484452201 0.07118387299451745
0.007820503284110457 -0.007357490364574985 0.04415477883041331
0.007557739800448894 -0.006300034775867238 0.06056044840816993
0.007169837352702881 -0.006121262113240315 0.06067982687218611
0.007513393720262616 -0.006266888897918664 0.04416128926412179
0.007699052020496111 -0.006441116047251037 0.04392767866355302
0.006619865060380995 -0.006189739284130808 0.06809511994136912
0.007779808314412885 -0.006560768861790816 0.04556823748913386
0.007842785771265173 -0.00669877393248099 0.04523498751186403
0.007617924412928758 -0.006352547747006275 0.04594168852588414
0.00775477419366878 -0.007480979122802272 0.06579249793895478
0.006107232116194401 -0.006936829550854275 0.06355275814536593
0.007859977732924637 -0.007247917927697459 0.04462864331868213
0.006762312307080949 -0.007862861263839569 0.06625981444499482
0.007054065535444638 -0.007893365500720218 0.07365695117171667
0.007528542279651141 -0.006277734080396164 0.06588434161327733
0.006201818150798331 -0.006595116392521254 0.06947483703811815
0.006947877098909242 -0.006106519052703483 0.06888398190949656
0.007185036922942943 -0.006124336630235222 0.06908740748487754
0.006881706581627344 -0.00611285194743509 0.06917328447006585
0.006456364647485132 -0.007710975107508016 0.07406430552053592
0.006578297774580091 -0.006210574745098754 0.04720392843133493
0.00768191766859233 -0.00642033346373833 0.05229669870462252
0.007654704684425575 -0.006389764982821202 0.05199765188065988
0.006150419837085114 -0.007281493422270423 0.07572248799312412
0.007427622088803217 -0.00778623428389226 0.04385915313920195
0.007642885701946299 -0.007622674051356739 0.0440669828835823
0.007699282938991143 -0.006441405002496523 0.06039493682056007
0.006160118539423129 -0.006690768481264829 0.0752901162389069
0.006126023511976362 -0.006807152655237704 0.07492905818821551
0.007383217002165215 -0.006191192402822831 0.06862632771871081
0.007218060113662228 -0.006131970745406806 0.06880201017517003
0.007498655570564448 -0.007743214384915311 0.05361697109162138
0.00660518597188974 -0.006196789639504476 0.06428861883196041
0.007771491012398339 -0.006546318814817513 0.04435889708985472
0.006167648789395713 -0.006671037293594581 0.05776186487451496
0.00611326206694989 -0.006878670539068127 0.05808032846014683
0.006120621558892488 -0.007166488910487522 0.07532833767350137
0.00610644547628101 -0.006949154025318338 0.07523263277528845
0.006105837499481423 -0.007038709464816325 0.07843005327224628
0.006871021591762509 -0.006114342295122702 0.04665831027539769
0.00682290224361603 -0.007877303473539096 0.06514894217823872
0.007351527932308383 -0.007823075399223542 0.04691160941539195
0.006329244891319953 -0.007592547537485068 0.04265915420538496
0.007851659441971543 -0.007275138501305655 0.05285499225174832
0.007872419163304856 -0.006800225618513144 0.06992409444092672
0.006569823879675257 -0.007784839796074557 0.04255157477198844
0.006261641799226746 -0.006494181685433511 0.0771631647919768
0.00627661580800706 -0.006472989268823945 0.07684042818261032
0.006457763303594652 -0.006287957610060037 0.07705163505735969
0.006522467784632383 -0.006243040302733299 0.07673379886688247
0.006165771013660009 -0.007324171248493989 0.07517941099062961
0.006374766109911388 -0.007640396426196041 0.04620411306900119
0.006299054957630525 -0.007556507904326305 0.04658318490723674
0.006577536847719913 -0.007789018304582075 0.04644876538102118
0.006629354385063026 -0.00781464521610821 0.04678507243459971
0.006180681428848155 -0.006639802722156735 0.05900307012241557
0.007259448832800362 -0.007856569496981144 0.07099630116736086
0.006113583054658449 -0.007123652735559526 0.05673735599667828
0.007859095458681693 -0.006749041850356496 0.07311642878728417
0.006307700333640967 -0.007567226737697696 0.04698030210478565
0.006528768507567989 -0.007760898075001047 0.0471290185677271
0.00613547286055885 -0.006768444768641036 0.07180233025254593
0.006119788572129691 -0.007162027288585938 0.0529787272214914
0.007862947440649904 -0.006762625370614761 0.0789747978033269
0.007710655018551278 -0.006455946285181433 0.05678423797954735
0.00785470135646516 -0.006734461695311928 0.05680991121799825
0.006736735177315456 -0.007855404368200722 0.04580391893609252
0.006339266614640234 -0.006396297760919323 0.06596715778042256
0.006264093492924937 -0.006490621346300633 0.0663471530621975
0.006347796764802439 -0.006387092225536472 0.0782578140298931
0.006765556800110466 -0.007863748450664634 0.07596187811501942
0.007861143056840205 -0.006756160635548919 0.05846266653604859
0.007292980918213294 -0.006154312598200201 0.04442105678075547
0.007026057607997685 -0.006105379409433564 0.0618448122916687
0.006735228721045677 -0.006145060721547494 0.06175108010989221
0.006891821527992266 -0.006111561809581515 0.06149650258810045
0.006447559013239503 -0.007704154781384809 0.04580111814450029
0.007774830866879189 -0.006552046734880474 0.07974122172831541
0.006358621976744762 -0.007624226906889796 0.04547350573005703
0.006105853651540678 -0.007039080782193559 0.06668748395137031
0.006105658968593847 -0.006965661689858452 0.06699718722458879
0.007503213719493685 -0.006259864233729154 0.05569324169872258
0.00725397469655077 -0.006141791485994258 0.05597359557518801
0.006163236634345381 -0.00668242785087739 0.04569592846572855
0.007715433235061943 -0.006462245143054195 0.04846844187013917
0.006150414066225449 -0.007281476004541102 0.06906303134470343
0.00649510048990208 -0.006261013203972574 0.04366791245929533
0.007862262337433715 -0.006760148668039249 0.07749958559355007
0.007705915432165861 -0.00644981057568317 0.06545216220794785
0.007705742866160156 -0.006449589238055753 0.06512244777952969
0.006196202168562369 -0.007393616623348357 0.04520792203904174
0.006679179330190706 -0.006164476752075015 0.07601071591963808
0.006845883756743268 -0.007881630979244963 0.07642683876087783
0.006958471517637017 -0.007894036008868004 0.07617245857427266
0.006617391023777229 -0.006190904596902341 0.06891652002545529
0.006581437604300209 -0.00620890549179883 0.06851950660214641
0.006399010863175361 -0.006336797875893951 0.06907649914085341
0.007678572512961258 -0.007583578910391253 0.06154292651275983
0.006635218931107056 -0.006182711940759367 0.05574607143428052
0.006105233200567538 -0.006979570251264665 0.07223805463065142
0.006134834528261302 -0.006770841307144686 0.07207012649204897
0.006849923275840442 -0.007882327590447866 0.07828258073514378
0.006461817662720924 -0.007715111719831825 0.07841024748044162
0.006955701332605869 -0.006106096969427274 0.06974382282117617
0.007323286983741637 -0.006165427938316148 0.04672455072288585
0.00714495914522148 -0.006116817206793148 0.04696745555470883
0.006808313978557599 -0.007874231931002056 0.07147963518396311
0.006583534906430218 -0.00620779937778495 0.07119784097074296
0.006464268128771051 -0.0062830506557995 0.07096250613852216
0.007737887843821778 -0.006493495775002767 0.06583716494738624
0.006720127078928322 -0.007850115373376347 0.0639295644207695
0.007049727391351913 -0.007893617472159836 0.06391722233142971
0.006195011539208296 -0.00660882410862605 0.06569976253740707
0.006398459521856593 -0.006337297915232643 0.06948236771946371
0.006150366542680872 -0.007281332522478198 0.05529792284166767
0.006953745706500729 -0.006106196028016835 0.0603946520731072
0.007477595311056726 -0.006243080110674432 0.05731391578633932
0.007718290627739601 -0.006466067818818298 0.05737871546305744
0.00741352014010772 -0.006206258169348943 0.05696621324362835
0.007644870392853247 -0.006379381617722051 0.05710278421339673
0.007859144415480175 -0.00725079049692767 0.04793095721834646
0.007832660356226491 -0.007328179419173068 0.05102257133398332
0.006712220466386445 -0.007847471498065372 0.06037226336248468
0.006724082163576444 -0.006148592725222914 0.06279456469081769
0.006113016475124452 -0.007119520820777583 0.06882593905248303
0.007273029289472762 -0.007852337965298977 0.05108396629963022
0.007636319170908354 -0.007629382961903566 0.06283066681599674
0.007717070519407046 -0.006464430331145135 0.04624292081045699
0.007867823946787353 -0.006781124242131701 0.05063914331795077
0.006730564406986688 -0.006146519208641715 0.06510065370631267
0.006537425896005361 -0.006233807988612805 0.06532250424283642
0.007297142340290244 -0.007844234226744472 0.05580375499916924
0.007363190694068857 -0.006182003961047621 0.05323154148755226
0.007857261602828333 -0.007257152764550952 0.04758100611374596
0.007614745463012616 -0.007650471379620507 0.06232315544195558
0.007495350075837477 -0.007745421560171026 0.06206142109090298
0.007579378967560653 -0.007682162012976648 0.04745717529234426
0.00776454836886399 -0.007465285709717602 0.04734569864581816
0.006122733172733505 -0.007177279197250491 0.04300056614104308
0.007262489654958492 -0.006144357445518415 0.0534873560084872
0.006546735631761607 -0.006228264026699902 0.06364508611617445
0.006148202503710516 -0.007274710803054714 0.06522165209913997
0.006116285516046933 -0.00714168172377397 0.05554483102968165
0.006966412095092938 -0.006105630471983781 0.07324794956398734
0.007835381321353368 -0.00667880995044382 0.04372690583822717
0.007844234004153119 -0.006702857027288897 0.04409794901522319
0.0061327016235797 -0.007220949148581096 0.05100883682738656
0.006105037814102721 -0.006991772861131368 0.07659132530661736
0.006533300427138782 -0.007763686132315598 0.06071980854788091
0.007862950614899188 -0.006762636910525003 0.06589070495694772
0.006624604910749407 -0.006187532445591493 0.06141309191613704
0.006969883646351019 -0.006105506844496343 0.0612405041008286
0.007222550065230811 -0.006133111040290764 0.05723103989677685
0.007011216239160549 -0.00610507028433564 0.05697077263134565
0.006306428923248978 -0.006434328574617359 0.07381419630788376
0.007418966618253867 -0.00620911949525297 0.07440043775520637
0.007855354930081122 -0.007263425404215158 0.04216463664113705
0.007876665151989246 -0.00718023099424814 0.06150841293361375
0.007842595502566571 -0.006698242118488038 0.04581055768047686
0.007859893374521542 -0.006751789636691065 0.0469347280169513
0.006140258374154054 -0.007248735475531274 0.05708969476917945
0.006891994237212568 -0.007888459202892686 0.04832035304873992
0.006653286497271477 -0.007825114990183622 0.07181803021283632
0.006685984267039165 -0.007838104480034004 0.07211818131745142
0.006472069428390455 -0.006277286840053387 0.06173480058666227
0.006319816116131903 -0.006418300005048899 0.06142632876051064
0.006655731901547207 -0.006173861708678445 0.06103792139076398
0.006468820491369352 -0.006279671373877934 0.06119453315571517
0.006346141800690291 -0.006388858072788763 0.07045022256203744
0.006717270749815673 -0.006150830304891768 0.0770131356972564
0.006605431443590623 -0.00619666902568554 0.07738245958234505
0.006205567441412293 -0.007412191593625815 0.07340264098522373
0.006927829897956652 -0.006107914535276439 0.06494028157856513
0.007865207840659579 -0.0067710013265078 0.07336593061343408
0.006272667812053101 -0.00752154854843665 0.05145933170145982
0.007285130341934595 -0.006151633517807157 0.06310430558888951
0.007174421778365498 -0.006122160582320538 0.05482936749485019
0.007468489458631344 -0.007762589422396686 0.04966048476559042
0.006269130681762674 -0.006483419861338722 0.066760997756507
0.006137583609567504 -0.006760703176967633 0.06678982863276346
0.006177400357036993 -0.006647360201626173 0.06710574717357951
0.006217498398057271 -0.007434414828196578 0.04321715987816364
0.007867783092661253 -0.006780962322667379 0.06180028632670032
0.006602871431141233 -0.006197931486844056 0.05122104468078954
0.007868961980043563 -0.006785686964375072 0.05798986118955988
0.006956530272950365 -0.006106056275356088 0.07607036919206772
0.006905229755775668 -0.006110031685502421 0.07164406334270848
0.006967096985499444 -0.006105605013633922 0.07195866457415262
0.007239090677827412 -0.00613752643647702 0.07209216975623642
0.007867103938157278 -0.007221710984013288 0.06796424598649457
0.006192411975004281 -0.006614219515937477 0.07663051913074997
0.006547443250330207 -0.007772151143448168 0.04382243079542225
0.007601654457167793 -0.006337401392870368 0.07663896205503169
0.007089123862368256 -0.007890551479228777 0.06514398624114637
0.0078552587231952 -0.006736262409963015 0.05543909657312791
0.006168508655098022 -0.006668869899657098 0.05835737111294604
0.006167609931947631 -0.006671135628856253 0.05868789091834361
0.006107368321376768 -0.006934933216475142 0.05846563747787963
0.006111967932288476 -0.006888536792097146 0.05201559842609638
0.006140241633672649 -0.006751322394393615 0.0522679373930076
0.006112351673259157 -0.006885520971203537 0.05254835058890318
0.007484627372134941 -0.006247563085582863 0.05659921336692068
0.007254431117916802 -0.006141926689474841 0.05670288475554313
0.006332565988689679 -0.007596285871496394 0.0519750477336412
0.006257976156467137 -0.007500425434634089 0.07291983245037227
0.00612298011541332 -0.007178496840418998 0.06243196966146394
0.007555003611722369 -0.006297863267607281 0.06148894085061048
0.007219990353799265 -0.00613245792941479 0.06154297324558126
0.007745722551358251 -0.006505103165906528 0.06167690627142424
0.007772195466329282 -0.006547518882404468 0.0620199227202821
0.007867605687784466 -0.006780260675972542 0.06212627628890439
0.007867617114767862 -0.006780305798524653 0.06831868019316623
0.007395139821550039 -0.006196949863691311 0.06925365703079428
0.006809304373333189 -0.00787444849932409 0.05907803122583631
0.00625310711409327 -0.007493128803642534 0.0617852402571443
0.006689502911831422 -0.006160585586114443 0.06011371171052258
0.00610507328774825 -0.007011453370607459 0.04327058950379067
0.007864683814500929 -0.007230969480538277 0.05971121521486423
0.007212329263317723 -0.007869448839172814 0.07041648670641594
0.007868897463014403 -0.007214574459727004 0.04724707218979728
0.006180998377537395 -0.007360917362291732 0.04681129562916635
0.007512499566560203 -0.006266263538949029 0.06795901024968926
0.00693079714084851 -0.007892320550186568 0.05253495968211068
0.006387907538866603 -0.007652968467097502 0.06130183266568826
0.007876770076321548 -0.006820280125564517 0.06955611384547129
0.007864652982767074 -0.00676891512513364 0.04731030670831766
0.007870273431238426 -0.007208923801613165 0.05760075051958594
0.00637509533515153 -0.006359282308773497 0.07307801938428017
0.006796870071647507 -0.007871643982487983 0.06468881100339038
0.006842364927082615 -0.007881008617316727 0.05519263460301638
0.006124598648031061 -0.006813727422922873 0.06232722531509313
0.00784223702506614 -0.006697243012289167 0.04273316954213383
0.006613998115448096 -0.006192517774113648 0.06256143667290519
0.007281391383951043 -0.007849613964714633 0.04754768866144811
0.006629155243484989 -0.006185445418301927 0.07275419195230196
0.006865334188884835 -0.006115189218354176 0.0728824110089641
0.006442198946860492 -0.006300083587050242 0.06693848759674202
0.006310948813832361 -0.007571168506520598 0.05539720568150049
0.00760232994024407 -0.007661984624508436 0.05999850706290025
0.006930874858327296 -0.007892326574068445 0.07021677956585494
0.006113002315970104 -0.006880584303688333 0.07446512646864215
0.006510791893464648 -0.006250533237227897 0.07356467072815395
0.006828727411834083 -0.006121540723457855 0.06948072302725417
0.006624550791427942 -0.006187557453242006 0.06929699139873587
0.006981881507752333 -0.007894816584691339 0.06990374032137074
0.006955374300503483 -0.007893886764050373 0.04866068012768549
0.007068829127587939 -0.006107650544239823 0.07263113707354228
0.007246418237077354 -0.006139591345675969 0.0724050699144729
0.007021150617057078 -0.00610524995032238 0.0671893013488661
0.007600428272590449 -0.006336290056218796 0.04453229948834676
0.007538974682383707 -0.006285485275344601 0.04481472546038775
0.006106741670941398 -0.007055808221324764 0.06548186612007878
0.006796798378263821 -0.006128372728212463 0.07138919502442204
0.006612596457134806 -0.006193189306605636 0.07154680598821801
0.006792923914225946 -0.006129285066913116 0.06837085955509717
0.006653839985756359 -0.006174652652188885 0.07184289250091416
0.006798544379269307 -0.006127967527625255 0.06580194171984051
0.006784211830844934 -0.006131403162535861 0.06865297129459723
0.006872575528341977 -0.006114117386996069 0.0710763592840751
0.007443822504678323 -0.006222795661141126 0.07283886011247032
0.007357026750528512 -0.006179294876702325 0.07262206420851985
0.006105063950017275 -0.007010698899070297 0.05777437137993762
0.006196962779605584 -0.007395166069724124 0.0528608855543166
0.006118801116146814 -0.007156567963185001 0.0526807063822388
0.007206451509979841 -0.006129136765027342 0.07295517806023917
0.006115033555078493 -0.0068663609661701 0.04693643374592807
0.007280853053140619 -0.006150207929819539 0.04838912434057985
0.006589361699190738 -0.006204763440284288 0.06602187606651902
0.007020429145058579 -0.006105233186784302 0.04822744482384692
0.007869346531963204 -0.006787252244750856 0.05102722713895043
0.006414904013628411 -0.006322735142848932 0.07173651673954405
0.006554103421002816 -0.006223983736743483 0.06569609187094146
0.006763064299978173 -0.006136931941238023 0.06546145055535642
0.006353531944979261 -0.007618953999775188 0.06233294359756662
0.00727664828030454 -0.007851170211535002 0.04880230411403168
0.007862064500875343 -0.006759438580959987 0.04491536528102207
0.006249880950005653 -0.00651179265589754 0.05753584481878908
0.006376258319021395 -0.006358150083422936 0.07737367842689354
0.007396139816700079 -0.007802557316099497 0.04725027896245871
0.006115474387014232 -0.007136526334354045 0.05188536305354758
0.007169587473983672 -0.006121213854986415 0.0610049808176068
0.006924999068947113 -0.006108148072636943 0.06091793730570062
0.006121740672498595 -0.007172294961205427 0.07126495320208241
0.006558983340948814 -0.006221200085747738 0.07043656847461739
0.006232460272548553 -0.006539665592439847 0.06918790528984622
0.006132024536045849 -0.006781725874246224 0.0689911936139599
0.00705375767000823 -0.00610661592082952 0.05447812660893389
0.006191806171509827 -0.007384509734064556 0.07111394220227077
0.006146243887861398 -0.007268561912761244 0.05769941995173811
0.007854500951312182 -0.006733817498308817 0.04459800120728926
2 10 0 377
7444
7445
7446
7447
7448
7449
7450
7451
7452
7453
7454
7455
7456
7457
7458
7459
7460
7461
7462
7463
7464
7465
7466
7467
7468
7469
7470
7471
7472
7473
7474
7475
7476
7477
7478
7479
7480
7481
7482
7483
7484
7485
7486
7487
7488
7489
7490
7491
7492
7493
7494
7495
7496
7497
7498
7499
7500
7501
7502
7503
7504
7505
7506
7507
7508
7509
7510
7511
7512
7513
7514
7515
7516
7517
7518
7519
7520
7521
7522
7523
7524
7525
7526
7527
7528
7529
7530
7531
7532
7533
7534
7535
7536
7537
7538
7539
7540
7541
7542
7543
7544
7545
7546
7547
7548
7549
7550
7551
7552
7553
7554
7555
7556
7557
7558
7559
7560
7561
7562
7563
7564
7565
7566
7567
7568
7569
7570
7571
7572
7573
7574
7575
7576
7577
7578
7579
7580
7581
7582
7583
7584
7585
7586
7587
7588
7589
7590
7591
7592
7593
7594
7595
7596
7597
7598
7599
7600
7601
7602
7603
7604
7605
7606
7607
7608
7609
7610
7611
7612
7613
7614
7615
7616
7617
7618
7619
7620
7621
7622
7623
7624
7625
7626
7627
7628
7629
7630
7631
7632
7633
7634
7635
7636
7637
7638
7639
7640
7641
7642
7643
7644
7645
7646
7647
7648
7649
7650
7651
7652
7653
7654
7655
7656
7657
7658
7659
7660
7661
7662
7663
7664
7665
7666
7667
7668
7669
7670
7671
7672
7673
7674
7675
7676
7677
7678
7679
7680
7681
7682
7683
7684
7685
7686
7687
7688
7689
7690
7691
7692
7693
7694
7695
7696
7697
7698
7699
7700
7701
7702
7703
7704
7705
7706
7707
7708
7709
7710
7711
7712
7713
7714
7715
7716
7717
7718
7719
7720
7721
7722
7723
7724
7725
7726
7727
7728
7729
7730
7731
7732
7733
7734
7735
7736
7737
7738
7739
7740
7741
7742
7743
7744
7745
7746
7747
7748
7749
7750
7751
7752
7753
7754
7755
7756
7757
7758
7759
7760
7761
7762
7763
7764
7765
7766
7767
7768
7769
7770
7771
7772
7773
7774
7775
7776
7777
7778
7779
7780
7781
7782
7783
7784
7785
7786
7787
7788
7789
7790
7791
7792
7793
7794
7795
7796
7797
7798
7799
7800
7801
7802
7803
7804
7805
7806
7807
7808
7809
7810
7811
7812
7813
7814
7815
7816
7817
7818
7819
7820
0.007420514637814941 -0.007790058503772581 0.03704161461615871
0.007649007649532885 -0.007616290573388722 0.03681385133228313
0.007380754426668397 -0.00780996979361728 0.03672349600067024
0.007691162990139391 -0.007568611221364455 0.03714804516964468
0.007686797156565806 -0.007573876873321381 0.03996250029454523
0.007438639400130688 -0.007780141318385964 0.04007882246069651
0.007663573265767097 -0.007600579321121856 0.04039841246550101
0.007634203708829506 -0.007631514572838108 0.03520289455195882
0.00744652043698479 -0.007775657462643732 0.03530233892247798
0.00702153670417351 -0.007894740839781745 0.04090963428666798
0.007285685959759251 -0.007848179540189714 0.04077634064467814
0.007053823885481834 -0.007893380092318851 0.04055770182703294
0.007326692860344115 -0.007833244726956122 0.04116401923936965
0.006500591280172207 -0.006257291490179381 0.03628124501012943
0.006534990195992073 -0.006235283789777862 0.0359356899372914
0.006799398150091699 -0.00612777073093517 0.03618441422007707
0.007561051145805664 -0.00769731385458067 0.03654614761289462
0.007332186215090448 -0.007831069984119197 0.0363685153297312
0.007864359455514633 -0.006767819613958351 0.0352631354506949
0.007769773307088722 -0.00654341040781278 0.0352611279455777
0.007635631022605044 -0.007630077934149472 0.03626194375394286
0.006189692378494776 -0.006619965056171745 0.03967846443920841
0.006174616479673197 -0.006653926244316427 0.04006882882383987
0.006115633184260178 -0.006862448790560724 0.03988482760661891
0.007023021330660368 -0.007894703871867461 0.04001052379996387
0.006959015460865794 -0.007894061109517665 0.03969159980672327
0.006648990310795516 -0.007823296543223991 0.03986572786316755
0.006665005375505352 -0.007829941926618778 0.03943897903198643
0.006688540586989362 -0.007839057825210556 0.03769071903600835
[truncated: 56,232,626 more chars]
