# Supplementary material for: 3D modeling of vector/edge finite element method for multi-ablation technique for large tumor-computational approach
Source: PLoS One. 2023 Jul 28;18(7):e0289262. doi: 10.1371/journal.pone.0289262 (PMC10381062; doi:10.1371/journal.pone.0289262)
Supplement: S1 Data — (ZIP) [file pone.0289262.s001.zip › Data/Bio_heat.py]

#################CODE FOR BIO_HEAT :: 4 DIFFERENT   POSITIONS  AT DIFFERENT TIME WITH TUMOR  #####################

import numpy as np
from scipy import constants 
import matplotlib.pyplot as plt
import sys
import os
import time


from colorama import init, Fore, Back, Style
init(autoreset=True)


import meshio

msh = meshio.read("MALT_2CM_TU_2_132.msh")
triangle_data = msh.cell_data_dict["gmsh:physical"]["triangle"]
tetra_data = msh.cell_data_dict["gmsh:physical"]["tetra"]

triangle_cells = msh.cells_dict["triangle"]
tetra_cells = msh.cells_dict["tetra"]

tetra_mesh = meshio.Mesh(points=msh.points, cells={"tetra": tetra_cells},
                         cell_data={"name_to_read":[tetra_data]})
triangle_mesh =meshio.Mesh(points=msh.points,
                           cells=[("triangle", triangle_cells)],
                           cell_data={"name_to_read":[triangle_data]})
meshio.write("mesh.xdmf", tetra_mesh)
meshio.write("mf.xdmf", triangle_mesh)

from dolfin import *


mesh = Mesh()

with XDMFFile("mesh.xdmf") as infile:
    infile.read(mesh)
mvc = MeshValueCollection("size_t", mesh, mesh.topology().dim()-1)
with XDMFFile("mf.xdmf") as infile:
    infile.read(mvc, "name_to_read")
mf = cpp.mesh.MeshFunctionSizet(mesh, mvc)

mvc2 = MeshValueCollection("size_t", mesh, mesh.topology().dim())
with XDMFFile("mesh.xdmf") as infile:
    infile.read(mvc2, "name_to_read")
cf = cpp.mesh.MeshFunctionSizet(mesh, mvc2)

#ds=Measure("ds", domain=mesh, subdomain_data=mf)

################################################## Input parameters #########################################
pi =constants.pi
mu_0 =constants.mu_0
eps_0 =constants.epsilon_0 
frq=2.54e9
om=2*pi*frq
k_0=om*sqrt(mu_0*eps_0)
C=3e8
P=50

#relative perimitevity
LE=43.03  #liver
TE=48.03  #tumor
CE=2.1 #conductor
DE=2.03 #dielectric

#conductivity 
LC=1.69
TC=2
CC=0
DC=0
#rlative permeability 1
mu_r=1

#####################mesh information#################
#liver==volume1
#tumor==volume2
########################position1##############
#slot==volume3 , catheter==voluume4, dielectric==volume5,IP==4 ,PEC==7 ,ABC==11

#######################position2################### 
#slot==6, catheter==7 ,dielectric==8,IP==2,PEC==5,ABC==1

#######################position3################### 
#slot==9,catheter==10,dielectric==11,IP==3,PEC==6,ABC==1

####################information of position#############################
#position=[slot_volume, catheter_volume, dielectric_volume]
#BC=[ABC, IP,PEC]
position_1=[3,4,5] 
BC_1=[1,2,6]
position_2=[6,7,8]
BC_2=[1,3,7]
position_3=[9,10,11]
BC_3=[1,4,8]
position_4=[12,13,14]
BC_4=[1,5,9]

####Before excuting the bio-heat  code, One has to get external heat source from SAR code

#################################################### Cell death model ################################################################
kf0=0.00333
kb=0.00777
Tk=40
def celldeath(Temp, mesh, space,A1, D1, dt):
 
    #print(D1)
    T=Temp.vector()[:]
    
    kf=kf0*np.exp(T/Tk)-kf0*np.exp(T/Tk)*A1
    #print(kf)
    h=Function(space)
    h.vector()[:]=kf 
    
     
    A=np.zeros(len(h.vector()))
    D=np.zeros(len(h.vector()))
    #V=np.zeros(mesh.num_vertices())
    
    for i in range(len(h.vector())):
        A[i]=((kb*dt+A1[i])*(1+kf[i]*dt)-(kf[i]*dt+D1[i])*(kb*dt))/((1+dt*kf[i]+kb*dt)*(1+kf[i]*dt)-(dt*kb)*(kf[i]*dt))
        D[i]=((kb*dt+A1[i])*(kf[i]*dt)-(dt*kf[i]+D1[i])*(1+dt*kf[i]+kb*dt))/((dt*kb)*(kf[i]*dt)-(1+kf[i]*dt)*(1+dt*kf[i]+kb*dt))
        #V[i]=1-A[i]-D[i]
    
    return A, D
    
import math
dt=0.5
t_max=720
eps=0.001


error_at_step=[]    
def Temperature(mesh, interior, boundary, dt, t_max, eps):
    rho_t=1079
    #C_t=3540
    #k=0.52
    rho_b=1050
    C_b=3617
    omega_b=3.6e-3
    c_tissue=3540
    c_tumor=3960
    k_subdomains=[0, 0.49, 0.57, 0, 0, 0,0,0,0,0,0,0,0,0,0]
    c_subdomains=[0,3540,3960,0,0,0,0,0,0,0,0,0,0,0,0]
    
    V_dc=FunctionSpace(mesh, "DG", 0)
    
    ############### Thermal conductivity ##################
    k_tt=Function(V_dc)
    k_tt.vector()[:] = np.choose(np.asarray(interior.array(), dtype=np.int32), k_subdomains)
    
    ###########Specific heat without water vapourisation
    c_tt=Function(V_dc)
    c_tt.vector()[:]=np.choose(np.asarray(interior.array(),dtype=np.int32),c_subdomains)
    
    ###information extracted for tissue contraction at arbitrary nodes
    node_101766=[] #[0.00969551 0.00718794 0.01691817]
    node_102517=[] #[-0.00994811  0.00710174  0.01662255] 
    node_139940=[]#[ 0.01019161 -0.00699738  0.01655553] 
    node_127292=[]#[-0.00985723 -0.00740286  0.01648986]   

    node_131265=[]# #[0.012 0.00718794 0.01691817]
    node_106199=[]#[-0.012 0.00710174  0.01662255] 
    node_160956=[]#[ -0.012 -0.00699738  0.01655553] 
    node_134386=[]#[-0.012 -0.00740286  0.01648986]   
    
    #####################specific heat with water vouparization ################
    '''
    def C_tissue(T):
        liver=SubMesh(mesh,cf1,1)
        liver_fun=FunctionSpace(liver, "DG", 0)
        T=project(T,liver_fun)
        C_tis=Function(liver_fun)
        for i in range(len(T.vector())):
            if T.vector()[i]<=103:
                C_tis.vector()[i]=c_tissue-(2.13)*(-0.22748*np.exp((T.vector()[i]-106)/3.42))
            if T.vector()[i]>103 and T.vector()[i]<=104:
                C_tis.vector()[i]=c_tissue-(2.13)*(0.0867*T.vector()[i]*T.vector()[i]-17.848*T.vector()[i]+919.6)
            if T.vector()[i]>104:
                C_tis.vector()[i]=c_tissue-(2.13)*(0.02263*np.exp((T.vector()[i]-80)/34.37) )
        return np.array(C_tis.vector())    
        
    def C_tumor(T):
        tumor=SubMesh(mesh,cf1,2)
        tumor_fun=FunctionSpace(tumor, "DG", 0)
        T=project(T,tumor_fun)
        C_tum=Function(tumor_fun)
        for i in range(len(T.vector())):
            if T.vector()[i]<=103:
                C_tum.vector()[i]=c_tumor-(2.13)*(-0.22748*np.exp((T.vector()[i]-106)/3.42))
            if T.vector()[i]>103 and T.vector()[i]<=104:
                C_tum.vector()[i]=c_tumor-(2.13)*(0.0867*T.vector()[i]*T.vector()[i]-17.848*T.vector()[i]+919.6)
            if T.vector()[i]>104:
                C_tum.vector()[i]=c_tumor-(2.13)*(0.02263*np.exp((T.vector()[i]-80)/34.37) )
        return np.array(C_tum.vector())    
        
    def C_heat(T):
        c_tt=Function(V_dc)
        c_tt.vector()[:] = np.choose(np.asarray(interior.array(), dtype=np.int32), c_subdomains)      
        c_tt_array = np.array(c_tt.vector())
        c_tt_array[cf1.array() == 1]=C_tissue(T)
        c_tt_array[cf1.array() == 2]=C_tumor(T)
        c_tt.vector()[:] = c_tt_array
        return c_tt    
        '''
    
    
    interior.array()[interior.where_equal(1)]=1
    interior.array()[interior.where_equal(2)]=1
    thermal_mesh=SubMesh(mesh,interior,1)
    W1=FunctionSpace(thermal_mesh, "CG", 1)
    
    cord=thermal_mesh.coordinates()
    v2d=vertex_to_dof_map(W1)
    
    
    qmet=Constant(33800)
    T_b=interpolate(Constant(37),W1)
    T0=interpolate(Constant(37), W1)
    
    T=TrialFunction(W1)
    v=TestFunction(W1)
    
    
    W_dc=FunctionSpace(thermal_mesh, "DG", 0)
    k_ttt=project(k_tt,W_dc)
    c_ttt=project(c_tt, W_dc)

   
     #######################Importing external heat source from SAR code  
    Q1=Function(W1) 
    input_file_position_1 = HDF5File(mesh.mpi_comm(), "sar_files/Qr_position_1"+".h5" , "r")
    input_file_position_1.read(Q1, "solution")
    input_file_position_1.close() 
    Q11=interpolate(Q1, W1)
    
    Q2=Function(W1)
    input_file_position_2 = HDF5File(mesh.mpi_comm(), "sar_files/Qr_position_2"+".h5" , "r")
    input_file_position_2.read(Q2, "solution")
    input_file_position_2.close() 
    Q21=interpolate(Q2, W1)
    
    Q3=Function(W1)
    input_file_position_3 = HDF5File(mesh.mpi_comm(), "sar_files/Qr_position_3"+".h5" , "r")
    input_file_position_3.read(Q3, "solution")
    input_file_position_3.close() 
    Q31=interpolate(Q3, W1)
    
    Q4=Function(W1)
    input_file_position_4 = HDF5File(mesh.mpi_comm(), "sar_files/Qr_position_4"+".h5" , "r")
    input_file_position_4.read(Q4, "solution")
    input_file_position_4.close() 
    Q41=interpolate(Q4, W1)
     
    Q=Function(W1)
    Q.assign(Q11) 
    
    ######Blood perfusio term with cutoff 60 degree
    
    def omega_bl(T):
        wb=Function(W1)
        for i in range(len(wb.vector())):
            if T.vector()[i]>60:
                wb.vector()[i]=0
            else:
                wb.vector()[i]=0.0035
        return wb            
    wb=omega_bl(T0)
    
   
    a=rho_t*c_ttt*T*v*dx+dt*(k_ttt+0.0033*(T0-37))*inner(grad(T), grad(v))*dx+rho_b*wb*C_b*dt*T*v*dx
    b=rho_b*wb*C_b*dt*T_b*v*dx+rho_t*c_ttt*T0*v*dx+dt*Q*v*dx-dt*qmet*v*dx
    
    T=Function(W1)
    
    
    ###initial condition for cell death model 
    A0=interpolate(Constant(0.99), W1)  
    A1=np.array(A0.vector()[:])
    
    D0=interpolate(Constant(0.00001),  W1) 
    D1=np.array(D0.vector()[:])
    
    
    t=float(dt)
    print("solving bioheat equation")
    
   
    error_at_step=[]
    
    while t<=t_max:
    
        
        
       
        wb_1=omega_bl(T0)
        wb.assign(wb_1)
        #c_tt_1=C_heat(T0) ##uncomment, if specific heat is function of water vapourisation
        #c_tt.assign(c_tt_1)
   
        t1=180
        t2=360
        t3=540
        t4=720    
        
        if 0<float(t)<=t1:
           Q.assign(Q11)
           print(position_1)
        if t1<float(t)<=t2:
            Q.assign(Q41)
            print(position_2)
        if t2<float(t)<=t3:
            Q.assign(Q21)
            print(position_3)
        if t3<float(t)<=t4:
            Q.assign(Q31)
            print(position_4)
        
    
        solve(
        a == b,
        T, 
        solver_parameters={
        str('linear_solver'): str('mumps'),
        }
        )
                 
        print("maximum temperature in the liver at ", t, "sec", max(T.vector()), "degree Celsius ")
        
       
        error= np.linalg.norm((T.vector()[:]- T0.vector()[:]), 2)/np.linalg.norm(T.vector(),2)
        print(Style.BRIGHT+Fore.RED+"error at ", t, "sec", error)
        
        
        ####information for tissue contarction calclation
        node_101766.append(T0.vector()[v2d[101766]])
        node_102517.append(T0.vector()[v2d[102517]])
        node_139940.append(T0.vector()[v2d[139940]])
        node_127292.append(T0.vector()[v2d[127292]])
        print( T0.vector()[v2d[101766]], " , ", T0.vector()[v2d[102517]],", ",T0.vector()[v2d[139940]], " ,", T0.vector()[v2d[127292]])
        node_131265.append(T0.vector()[v2d[131265]])
        node_106199.append(T0.vector()[v2d[106199]])
        node_160956.append(T0.vector()[v2d[160956]])
        node_134386.append(T0.vector()[v2d[134386]])
        print(T0.vector()[v2d[131265]], " , ", T0.vector()[v2d[106199]], " , ", T0.vector()[v2d[160956]], ",  ", T0.vector()[v2d[134386]]) 
       
        T0.assign(T)  
        A, D=celldeath(T, thermal_mesh, W1,A1,D1, dt)  
        A1=A
        D1=D 
        
        
        if t%60==0:
            t1=int(t)
            K1=Function(W1)
            K1.vector()[:]=A
            output_file_CA = HDF5File(mesh.mpi_comm(), "cell_alive_"+str(t1)+"sec"+".h5", "w")
            output_file_CA.write(K1, "solution")
            output_file_CA.close()  
            
            File("cell_alive_"+str(t1)+"sec"+".pvd")<<K1
            
            K2=Function(W1)
            K2.vector()[:]=D
            output_file_CD = HDF5File(mesh.mpi_comm(), "cell_dead_"+str(t1)+"sec"+".h5", "w")
            output_file_CD.write(K2, "solution")
            output_file_CD.close() 
            
            File("cell_dead_"+str(t1)+"sec"+".pvd")<<K2
            
            
            output_file_T = HDF5File(mesh.mpi_comm(), "temperature_"+str(t1)+"sec"+".h5", "w")
            output_file_T.write(T, "solution")
            output_file_T.close()
            
            File("temperature_"+str(t1)+"sec"+".pvd")<<T
            
            output_file_Q = HDF5File(mesh.mpi_comm(), "heat_deposition_"+str(t1)+"sec"+".h5", "w")
            output_file_Q.write(Q, "solution")
            output_file_Q.close()
            
            File("heat_deposition_"+str(t1)+"sec"+".pvd")<<Q
            
             
        
               
        t=round(t+dt, 3)
        print(t)
            
        '''#Saving information
        np.savetxt('temp_contra_4/Time_50.txt', np.array(time_t), fmt="%f", delimiter=",")    
        np.savetxt('temp_contra_4/Tem_at_101766.txt', np.array(node_101766), fmt="%f", delimiter=",")  
        np.savetxt('temp_contra_4/Tem_at_102517.txt', np.array(node_102517), fmt="%f", delimiter=",")  
        np.savetxt('temp_contra_4/Tem_at_139940.txt', np.array(node_139940), fmt="%f", delimiter=",")  
        np.savetxt('temp_contra_4/Tem_at_127292.txt', np.array(node_127292), fmt="%f", delimiter=",")  
        
        np.savetxt('temp_contra_4/Tem_at_131265.txt', np.array(node_131265), fmt="%f", delimiter=",")  
        np.savetxt('temp_contra_4/Tem_at_106199.txt', np.array(node_106199), fmt="%f", delimiter=",")  
        np.savetxt('temp_contra_4/Tem_at_160956.txt', np.array(node_160956), fmt="%f", delimiter=",")  
        np.savetxt('temp_contra_4/Tem_at_134386.txt', np.array(node_134386), fmt="%f", delimiter=",")  
     '''  
    return  T

   
T=Temperature(mesh, cf, mf, dt, t_max, eps)

     
