# Supplementary material for: 3D modeling of vector/edge finite element method for multi-ablation technique for large tumor-computational approach
Source: PLoS One. 2023 Jul 28;18(7):e0289262. doi: 10.1371/journal.pone.0289262 (PMC10381062; doi:10.1371/journal.pone.0289262)
Supplement: S1 Data — (ZIP) [file pone.0289262.s001.zip › Data/SAR.py]

#################CODE  FOR SAR:: 4  DIFFERENT   POSITIONS  AT DIFFERENT TIME WITH TUMOR  #####################

import numpy as np
from scipy import constants 
import matplotlib.pyplot as plt
import sys
import os
import time


from colorama import init, Fore, Back, Style
init(autoreset=True)


import meshio
######importing  .msh file (geometry ) to fenics 
msh = meshio.read("MALT_2CM_TU_2_132.msh")
triangle_data = msh.cell_data_dict["gmsh:physical"]["triangle"]
tetra_data = msh.cell_data_dict["gmsh:physical"]["tetra"]

triangle_cells = msh.cells_dict["triangle"]
tetra_cells = msh.cells_dict["tetra"]

tetra_mesh = meshio.Mesh(points=msh.points, cells={"tetra": tetra_cells},
                         cell_data={"name_to_read":[tetra_data]})
triangle_mesh =meshio.Mesh(points=msh.points,
                           cells=[("triangle", triangle_cells)],
                           cell_data={"name_to_read":[triangle_data]})
meshio.write("mesh.xdmf", tetra_mesh)
meshio.write("mf.xdmf", triangle_mesh)

from dolfin import *


mesh = Mesh()
mesh1=Mesh()
with XDMFFile("mesh.xdmf") as infile:
    infile.read(mesh)
mvc = MeshValueCollection("size_t", mesh, mesh.topology().dim()-1)
with XDMFFile("mf.xdmf") as infile:
    infile.read(mvc, "name_to_read")
mf = cpp.mesh.MeshFunctionSizet(mesh, mvc)
mf1 = cpp.mesh.MeshFunctionSizet(mesh, mvc)
mf3 = cpp.mesh.MeshFunctionSizet(mesh, mvc)

mvc2 = MeshValueCollection("size_t", mesh, mesh.topology().dim())
with XDMFFile("mesh.xdmf") as infile:
    infile.read(mvc2, "name_to_read")
cf = cpp.mesh.MeshFunctionSizet(mesh, mvc2)
cf1 = cpp.mesh.MeshFunctionSizet(mesh, mvc2)
cf3 = cpp.mesh.MeshFunctionSizet(mesh, mvc2)


################################################## Input parameters #########################################
pi =constants.pi
mu_0 =constants.mu_0
eps_0 =constants.epsilon_0 
frq=2.54e9
om=2*pi*frq
k_0=om*sqrt(mu_0*eps_0)
C=3e8
P=50

#relative perimitevity
LE=43.03  #liver
TE=48.03  #tumor
CE=2.1 #conductor
DE=2.03 #dielectric

#conductivity 
LC=1.69
TC=2
CC=0
DC=0
#rlative permeability 1
mu_r=1

#####################mesh information#################
#liver==volume1
#tumor==volume2

########################position1##############
#slot==volume3 , catheter==volume4, dielectric==volume5, IP==4 ,PEC==7 ,ABC==11

#######################position2################### 
#slot==6, catheter==7 ,dielectric==8,IP==2,PEC==5,ABC==1

#######################position3################### 
#slot==9,catheter==10,dielectric==11,IP==3,PEC==6,ABC==1

####################information of position#############################
#position=[slot_volume, catheter_volume, dielectric_volume]
#BC=[ABC, IP,PEC]

position_1=[3,4,5] 
BC_1=[1,2,6]
position_2=[6,7,8]
BC_2=[1,3,7]
position_3=[9,10,11]
BC_3=[1,4,8]
position_4=[12,13,14]
BC_4=[1,5,9]


eps_r_subdomains=[-1, 43.03, 48.03,1, 2.60, 2.03,1,2.60,2.03,1,2.60,2.03,1,2.60,2.03]
sigma_subdomains=[-1,1.69, 2, 0,0,0,0,0,0,0,0,0,0,0,0]

########################create submesh for respective positions ####################

def extract_subsmesh(mesh,  interior, boundary, position, BC):
    position.append(1)
    position.append(2)
    
    for i in position:
        interior.array()[interior.where_equal(i)]=1  
    Sub_Mesh=SubMesh(mesh, interior,1)
    
    boundary_marker = MeshFunction("size_t", Sub_Mesh, Sub_Mesh.topology().dim()-1, 0)
    ncells = MeshFunction("size_t", Sub_Mesh, Sub_Mesh.topology().dim())
    surface_marker = MeshFunction("size_t", Sub_Mesh, Sub_Mesh.topology().dim(), 0)
    vmap = Sub_Mesh.data().array("parent_vertex_indices", 0)
    cmap = Sub_Mesh.data().array("parent_cell_indices", Sub_Mesh.topology().dim())
    
    for c in cells(Sub_Mesh):
        parent_cell = Cell(mesh, cmap[c.index()])
        surface_marker.array()[c.index()] = interior.array()[parent_cell.index()]
        for f in facets(parent_cell):
            for g in facets(c):
                g_vertices = vmap[g.entities(0)]
                if set(f.entities(0)) == set(g_vertices):
                    boundary_marker.array()[g.index()] = boundary.array()[f.index()]  
                    
    return   Sub_Mesh, surface_marker, boundary_marker  

###uncomment the  line respective to given position while excusion,
#Sub_Mesh_1, surface_marker_1, boundary_marker_1=extract_subsmesh(mesh,  cf3, mf3, position_1, BC_1)
#Sub_Mesh_2, surface_marker_2, boundary_marker_2=extract_subsmesh(mesh,  cf3, mf3, position_2, BC_2)
#Sub_Mesh_3, surface_marker_3, boundary_marker_3=extract_subsmesh(mesh,  cf3, mf3, position_3, BC_3)
Sub_Mesh_4, surface_marker_4, boundary_marker_4=extract_subsmesh(mesh,  cf3, mf3, position_4, BC_4)

########################################### computing SAR #################################################
def SAR(mesh, Sub_Mesh, surface_marker, boundary_marker, interior, boundary, T, P, position, BC):
    print("Input power:", P)
    V_dc=FunctionSpace(mesh, "DG", 0)
    
    r_inner=0.000135
    r_outer=0.000460
    r1=r_outer-r_inner
    I=P/(pi*r1*r1)
    E_x=np.sqrt(2*I/(eps_0*C))
    
    print("Position of the antenna", position, BC)
  
    
    eps_r_r=Function(V_dc)
    eps_r_r.vector()[:] = np.choose(np.asarray(interior.array(), dtype=np.int32), eps_r_subdomains)
    
    
    
    sigma=Function(V_dc)
    sigma.vector()[:]=np.choose(np.asarray(interior.array(), dtype=np.int32), sigma_subdomains)
    
 
   
    ds = Measure('ds',domain=Sub_Mesh, subdomain_data=boundary_marker)##boundary measure
    dx = Measure('dx',domain=Sub_Mesh, subdomain_data=surface_marker) ##volume measure
    
  
    print("Number of cells:",Sub_Mesh.num_cells()) 
    V_dc_new=FunctionSpace(Sub_Mesh, "DG", 0)
    eps_r_r=project(eps_r_r, V_dc_new)
    sigma=project(sigma, V_dc_new)
    
    
    eps_r_i=sigma/(om*eps_0)
    
    beta=om*sqrt(eps_r_r)/C
    
    
    
    V=FiniteElement("Nedelec 1st kind H(curl)", tetrahedron, 1 )
    W=FunctionSpace(Sub_Mesh, MixedElement([V,V])) 
    
    
    (E_re, E_im)=TrialFunctions(W)
    (V_re, V_im)=TestFunctions(W)
                       
    x=SpatialCoordinate(mesh)             
    E_inc_r=Expression(("E_x*cos(beta*x[1])","0","E_y*sin(beta*x[1])"), E_x=E_x, E_y=E_x, beta=91, degree=1)
    E_inc_i=Expression(("-E_x*sin(beta*x[1])" ,"0", "E_y*cos(beta*x[1])"), E_x=E_x, E_y=E_x, beta=91, degree=1)   ##beta is propagation constant at inner port
   
    t_vf_s=time.perf_counter()
    n=FacetNormal(Sub_Mesh)
    
    a=1/(mu_r)*inner(curl(E_re), curl(V_re))+(1/mu_r)*inner(curl(E_im), curl(V_im))  
    b1=-k_0*k_0*eps_r_r*(inner(E_re,V_re)+inner(E_im, V_im))               
    b2=k_0*k_0*eps_r_i*(inner(E_im, V_re)-inner(E_re, V_im))
    #c1=-beta/(mu_r)*inner(E_im, V_re)+beta/(mu_r)*inner(E_re, V_im)
    c1=(-beta/mu_r)*inner(E_im[0], V_re[0])-(beta/mu_r)*inner(E_im[1], V_re[1])+(beta/mu_r)*inner(E_re[0], V_im[0])+(beta/mu_r)*inner(E_re[1], V_im[1])
    c3=(k_0/mu_r)*inner(cross(n, E_im), cross(V_re, n))-(k_0/mu_r)*inner(cross(n, E_re), cross(V_im, n))
    #d1=-2*beta/(mu_r)*inner(E_inc_i, V_re)+2*beta/(mu_r)*inner(E_inc_r, V_im)
    d1=-2*beta/(mu_r)*(E_inc_i[0]*V_re[0]+E_inc_i[2]*V_re[2])+2*beta/(mu_r)*(E_inc_r[0]*V_im[0]+E_inc_r[2]*V_im[2])
    A=a*dx+b1*dx+b2*dx+c1*ds(BC[1])+c3*ds(BC[0]) 
    B=d1*ds(BC[1]) 
    
   
   
    pec=Expression(("0","0","0","0", "0", "0"), degree=0)##coductor boundary
    bc=DirichletBC(W, pec, boundary_marker, BC[2])
    
    U = Function(W)  
    
    t_ls_s=time.perf_counter()
    
    solve(
    A == B,
    U,bc,
    solver_parameters={
        str('linear_solver'): str('mumps'),
    }
    )
    

    print(U.vector().max())
    print(U.vector().min())
    
    #np.savetxt('electromagnetic.txt', U.vector(), fmt="%d", delimiter=",")  
    (p,q)=U.split()
    
    V_dc_new=FunctionSpace(Sub_Mesh, "DG", 0)
    Q1 = project(0.5*sigma*(p**2+q**2), V_dc_new)
  
    interior.array()[interior.where_equal(1)]=1
    interior.array()[interior.where_equal(2)]=1
    thermal_mesh=SubMesh(mesh,interior,1)
    W1=FunctionSpace(thermal_mesh, "CG", 1)
    heat_deposition=interpolate(Q1, W1)
    
    File("Q_position_4.pvd")<<Q1
    File("heat_deposition_positio_4.pvd")<<heat_deposition
    
    
    
    
    return   heat_deposition 
    
Qr=SAR(mesh, Sub_Mesh_4, surface_marker_4, boundary_marker_4, cf1, mf1, 37, P, position_4,BC_4)     
